# Supplementary material for: High-throughput mass spectrometry and bioinformatics analysis of breast cancer proteomic data
Source: Data Brief. 2019 Jun 10;25:104125. doi: 10.1016/j.dib.2019.104125 (PMC6595893; doi:10.1016/j.dib.2019.104125)
Supplement: Multimedia component 1 [file mmc1.xlsx]

## Sheet: ANOVA_462DEPs
Supplementary File S1. Differentially expressed proteins according to the statistical analysis.
LFQ intensities were log2-transformed and normalized by width adjustment in Perseus v. 1.5.6.0. Fold change values were presented in log2 values (DEPs in the 1.5 log2 fold change were defined as up and down-regulated and were highlighted in green).
Note: Differentially expressed proteins for each comparison were highlighted in green (p<0.05).
NCT - non tumor contralateral breast tissue, ANT - non tumor adjacent breast tissue, PT - primary breast tissue, LN - axillary metastatic lymph node.
Protein Name	Gene Symbol	NCT LFQ_mean	ANT LFQ_mean	PT LFQ_mean	LN LFQ_mean	NCTxANT fold change	PTxNCT fold change	LNxNCT fold change	PTxLN fold change	PTxANT fold change	LNxANT fold change	FC_Na_L	ANOVA p-value	ANOVA p-adjust (BH)
3-ketoacyl-CoA thiolase, mitochondrial	ACAA2	1.16901	1.32708	-0.0563964	0.743467	-0.158077	-1.2254	-0.425538	-0.799864	-1.38348	-0.583616	0.583616	0.007489	0.00919104
Acyl-CoA dehydrogenase family member 9, mitochondrial	ACAD9	-2.42139	-1.70976	-3.31472	-2.59437	-0.711625	-0.893334	-0.172981	-0.720353	-1.60496	-0.884606	0.884606	0.0119527	0.0139042
Short-chain specific acyl-CoA dehydrogenase, mitochondrial	ACADS	-0.86275	-0.310543	-3.00275	-3.40441	-0.552207	-2.14	-2.54166	0.401664	-2.69221	-3.09387	3.09387	0.00144121	0.00220698
ATP-citrate synthase	ACLY	-0.439171	-0.651697	0.405547	1.15784	0.212527	0.844717	1.59701	-0.752293	1.05724	1.80954	-1.80954	0.00716767	0.00892479
Cytoplasmic aconitate hydratase	ACO1	1.83545	1.80799	0.306456	0.145562	0.0274536	-1.52899	-1.68988	0.160894	-1.50154	-1.66243	1.66243	2.95712e-05	8.76881e-05
Long-chain-fatty-acid--CoA ligase 1	ACSL1	3.29287	3.23245	0.0113209	-0.582068	0.0604158	-3.28155	-3.87494	0.593389	-3.22113	-3.81452	3.81452	5.38935e-08	6.91184e-07
Actin, cytoplasmic 1	ACTB	6.84746	6.4465	8.54724	8.42579	0.400961	1.69978	1.57833	0.121451	2.10074	1.97929	-1.97929	1.00732e-07	1.14834e-06
Alpha-actinin-1	ACTN1	3.39884	3.2176	4.51304	3.70946	0.18124	1.1142	0.310621	0.803582	1.29544	0.49186	-0.49186	6.27098e-06	2.70337e-05
Alpha-actinin-4	ACTN4	2.72567	2.58596	3.90315	3.2088	0.139711	1.17748	0.483129	0.694351	1.31719	0.622841	-0.622841	1.59011e-05	5.40217e-05
Actin-related protein 2	ACTR2	0.15969	0.302319	1.34712	1.94058	-0.142628	1.18743	1.78089	-0.593467	1.0448	1.63826	-1.63826	2.3203e-06	1.25296e-05
Actin-related protein 3	ACTR3	0.529205	0.185395	1.60084	2.26798	0.343811	1.07164	1.73878	-0.667141	1.41545	2.08259	-2.08259	3.7387e-05	0.000104806
Alpha-adducin	ADD1	-0.0869293	-0.267946	-1.79141	-1.50317	0.181016	-1.70448	-1.41624	-0.288237	-1.52346	-1.23522	1.23522	0.00364149	0.0048271
Alcohol dehydrogenase class-3	ADH5	0.623755	0.549506	-0.735519	-0.900392	0.0742491	-1.35927	-1.52415	0.164873	-1.28502	-1.4499	1.4499	0.00033075	0.000635486
Adenosine kinase	ADK	-2.64395	-2.79627	-2.27955	-1.33025	0.152315	0.364405	1.3137	-0.949294	0.516719	1.46601	-1.46601	0.041637	0.042213
Afamin	AFM	1.06428	0.890106	-1.50212	-2.63571	0.174175	-2.5664	-3.69999	1.13359	-2.39222	-3.52581	3.52581	1.16539e-05	4.38785e-05
Glycogen debranching enzyme	AGL	-2.2643	-2.12011	-0.611395	-1.19114	-0.144185	1.6529	1.07315	0.579748	1.50872	0.928968	-0.928968	0.0173541	0.0193116
Angiotensinogen	AGT	1.20612	0.961023	-0.80058	-1.96355	0.245093	-2.0067	-3.16967	1.16297	-1.7616	-2.92458	2.92458	3.90655e-05	0.000108916
Adenosylhomocysteinase	AHCY	0.739427	0.444534	1.78957	1.97639	0.294893	1.05014	1.23697	-0.186828	1.34503	1.53186	-1.53186	2.42655e-06	1.28531e-05
Alpha-2-HS-glycoprotein	AHSG	2.01917	1.99438	-1.29154	-2.42208	0.0247827	-3.31071	-4.44125	1.13054	-3.28593	-4.41647	4.41647	1.20295e-07	1.26241e-06
Adenylate kinase isoenzyme 1	AK1	0.507291	0.556858	-0.935459	-1.2114	-0.0495667	-1.44275	-1.71869	0.27594	-1.49232	-1.76826	1.76826	0.00158682	0.0024084
Aldo-keto reductase family 1 member C1	AKR1C1	1.2715	1.24217	-4.38452	-5.27076	0.0293339	-5.65602	-6.54227	0.886249	-5.62668	-6.51293	6.51293	1.05281e-08	2.52555e-07
Aldo-keto reductase family 1 member C3	AKR1C3	2.61346	2.75983	-1.11472	-1.2062	-0.146372	-3.72818	-3.81966	0.0914855	-3.87455	-3.96603	3.96603	1.8848e-06	1.04292e-05
Delta-aminolevulinic acid dehydratase	ALAD	0.775584	0.810884	-1.54945	-1.63434	-0.0352997	-2.32503	-2.40992	0.0848954	-2.36033	-2.44522	2.44522	2.98531e-08	4.6408e-07
Aldehyde dehydrogenase, mitochondrial	ALDH2	3.82107	3.84077	1.54314	1.47566	-0.0197053	-2.27793	-2.34541	0.0674784	-2.29764	-2.36511	2.36511	0.000785535	0.00132116
Fatty aldehyde dehydrogenase	ALDH3A2	1.57375	1.91209	-0.0815152	0.0909042	-0.338342	-1.65526	-1.48284	-0.172419	-1.9936	-1.82118	1.82118	0.000209908	0.000435963
Delta-1-pyrroline-5-carboxylate dehydrogenase, mitochondrial	ALDH4A1	-1.36961	-0.817807	-3.01923	-3.82568	-0.551804	-1.64962	-2.45607	0.806445	-2.20143	-3.00787	3.00787	0.00295922	0.00401608
Protein AMBP	AMBP	1.03676	1.37959	-1.15225	-2.66787	-0.342826	-2.18901	-3.70463	1.51562	-2.53184	-4.04745	4.04745	1.26874e-05	4.64904e-05
Ankyrin-1	ANK1	1.30024	1.19939	-3.74888	-3.11964	0.100842	-5.04912	-4.41988	-0.629238	-4.94828	-4.31904	4.31904	7.76781e-05	0.00018621
Acidic leucine-rich nuclear phosphoprotein 32 family member A	ANP32A	-1.61554	-1.74747	-0.0486478	0.49801	0.131931	1.56689	2.11355	-0.546658	1.69882	2.24548	-2.24548	7.21733e-05	0.000175473
Aminopeptidase N	ANPEP	-0.482674	-1.01343	-1.45725	-2.44193	0.53076	-0.974572	-1.95925	0.984681	-0.443812	-1.42849	1.42849	0.0306425	0.0320808
AP-1 complex subunit beta-1	AP1B1	-1.59372	-1.7849	-1.06778	-0.855888	0.19118	0.525941	0.737828	-0.211888	0.71712	0.929008	-0.929008	0.013328	0.0153646
Serum amyloid P-component	APCS	2.37017	2.5338	0.365683	-0.379515	-0.163635	-2.00448	-2.74968	0.745197	-2.16812	-2.91332	2.91332	0.00120588	0.00188602
Apoptosis inhibitor 5	API5	-2.61358	-2.83425	-1.16078	-0.559241	0.220667	1.4528	2.05434	-0.601537	1.67347	2.27501	-2.27501	5.32643e-06	2.39689e-05
Apolipoprotein A-I	APOA1	6.44957	5.98225	4.49482	3.30359	0.467314	-1.95475	-3.14598	1.19123	-1.48743	-2.67867	2.67867	2.92624e-06	1.45744e-05
Apolipoprotein B-100	APOB	3.80552	3.82258	1.77133	0.890169	-0.017059	-2.03419	-2.91535	0.881164	-2.05125	-2.93241	2.93241	0.000328363	0.000633271
Apolipoprotein D	APOD	3.68992	1.87337	-0.463126	-2.85786	1.81655	-4.15305	-6.54778	2.39473	-2.3365	-4.73123	4.73123	5.29716e-05	0.000137941
Apolipoprotein E	APOE	1.54358	1.75906	-0.849249	-1.26131	-0.215479	-2.39283	-2.8049	0.412065	-2.60831	-3.02038	3.02038	3.23114e-08	4.85984e-07
Beta-2-glycoprotein 1	APOH	0.16424	0.134596	-1.65173	-2.57478	0.029644	-1.81597	-2.73902	0.923042	-1.78633	-2.70937	2.70937	0.00239327	0.00335947
Adenine phosphoribosyltransferase	APRT	-0.188557	-0.480322	-0.154393	0.693488	0.291765	0.0341638	0.882045	-0.847881	0.325929	1.17381	-1.17381	0.00903293	0.0108016
Coatomer subunit delta	ARCN1	-1.43429	-1.92315	-0.3912	-0.152443	0.488861	1.04309	1.28184	-0.238757	1.53195	1.7707	-1.7707	0.000772842	0.00130417
PRA1 family protein 3	ARL6IP5	-1.38399	-1.16452	-2.31447	-2.77073	-0.21947	-0.930484	-1.38674	0.456259	-1.14995	-1.60621	1.60621	0.0370897	0.037978
Actin-related protein 2/3 complex subunit 2	ARPC2	0.461464	0.453693	1.38368	2.01887	0.00777053	0.922217	1.55741	-0.635192	0.929987	1.56518	-1.56518	0.000631181	0.00109421
Actin-related protein 2/3 complex subunit 3	ARPC3	-1.77587	-1.93525	-0.703256	-0.243896	0.159382	1.07262	1.53198	-0.459361	1.232	1.69136	-1.69136	0.00869454	0.0104702
Aspartyl/asparaginyl beta-hydroxylase	ASPH	0.952336	1.39402	-0.56046	-1.38687	-0.441681	-1.5128	-2.33921	0.826411	-1.95448	-2.78089	2.78089	9.66512e-07	6.43923e-06
Atlastin-3	ATL3	-0.0246251	0.164881	-0.989641	-1.08786	-0.189506	-0.965015	-1.06324	0.0982221	-1.15452	-1.25274	1.25274	0.000126917	0.000280641
ATP synthase subunit alpha, mitochondrial	ATP5A1	4.3136	3.87499	4.75918	4.81436	0.438615	0.445576	0.500759	-0.0551837	0.884191	0.939374	-0.939374	0.00230031	0.00325984
V-type proton ATPase catalytic subunit A	ATP6V1A	-0.4802	-0.655778	0.211912	0.498119	0.175578	0.692112	0.97832	-0.286207	0.867691	1.1539	-1.1539	0.00455405	0.00586992
V-type proton ATPase subunit B, brain isoform	ATP6V1B2	-1.81784	-1.82812	-1.14998	-0.465976	0.0102727	0.667867	1.35187	-0.684	0.67814	1.36214	-1.36214	0.00723157	0.00898255
Biglycan	BGN	4.40926	4.45481	3.57147	1.23588	-0.045552	-0.83779	-3.17337	2.33558	-0.883342	-3.21893	3.21893	0.0175164	0.0193491
Flavin reductase (NADPH)	BLVRB	2.57833	2.52104	0.248755	0.549409	0.0572915	-2.32958	-2.02892	-0.300655	-2.27229	-1.97163	1.97163	3.37308e-06	1.63245e-05
UPF0568 protein C14orf166	C14orf166	-2.00178	-2.51657	-1.00967	-1.01078	0.51479	0.992111	0.991001	0.0011101	1.5069	1.50579	-1.50579	0.000103303	0.00023666
Complement component 1 Q subcomponent-binding protein, mitochondrial	C1QBP	-2.18005	-2.2328	-0.669758	-0.1852	0.0527593	1.51029	1.99485	-0.484558	1.56305	2.0476	-2.0476	0.00236914	0.00334813
Complement C1q subcomponent subunit C	C1QC	-0.696814	-0.156516	-2.18306	-2.50846	-0.540298	-1.48625	-1.81165	0.325405	-2.02654	-2.35195	2.35195	0.000221457	0.00045443
Complement C3	C3	6.15251	5.48233	5.08145	4.05247	0.670185	-1.07106	-2.10004	1.02898	-0.400877	-1.42986	1.42986	0.00097049	0.00157054
Complement C4-B	C4B	4.36327	3.84823	3.38106	2.14108	0.515036	-0.982209	-2.22219	1.23998	-0.467172	-1.70715	1.70715	0.00249707	0.00346215
C4b-binding protein alpha chain	C4BPA	-0.37506	0.0139439	-3.15361	-3.1302	-0.389004	-2.77855	-2.75514	-0.0234127	-3.16755	-3.14414	3.14414	5.97275e-05	0.000150197
Complement C5	C5	0.742807	0.51732	-1.41943	-2.377	0.225487	-2.16224	-3.1198	0.957567	-1.93675	-2.89432	2.89432	2.20267e-05	6.97511e-05
Complement component C6	C6	-2.08915	-2.31647	-3.4016	-3.97226	0.227321	-1.31245	-1.88311	0.570657	-1.08513	-1.65578	1.65578	0.0181446	0.0199746
Complement component C8 alpha chain	C8A	-2.31563	-2.52468	-3.19795	-4.01753	0.209056	-0.882321	-1.7019	0.819583	-0.673265	-1.49285	1.49285	0.0210459	0.0228257
Complement component C8 beta chain	C8B	-0.388838	-0.707624	-1.96608	-3.12015	0.318786	-1.57724	-2.73132	1.15408	-1.25845	-2.41253	2.41253	6.86696e-05	0.000170003
Complement component C9	C9	1.2151	0.81721	-0.637457	-2.00815	0.397892	-1.85256	-3.22325	1.37069	-1.45467	-2.82536	2.82536	0.00192862	0.00281875
Carbonic anhydrase 1	CA1	5.16642	4.84469	1.67873	1.97781	0.321738	-3.48769	-3.18861	-0.29908	-3.16595	-2.86687	2.86687	0.000829239	0.00136086
Carbonic anhydrase 2	CA2	2.89337	2.68771	0.15296	0.46994	0.205665	-2.74041	-2.42343	-0.31698	-2.53475	-2.21777	2.21777	0.00046169	0.000842871
Calcium-binding protein 39	CAB39	-3.40826	-3.43682	-2.99693	-2.3343	0.02856	0.411326	1.07396	-0.662629	0.439886	1.10252	-1.10252	0.0182902	0.0200489
Calcyclin-binding protein	CACYBP	-2.22351	-2.12557	-0.132867	0.282707	-0.097941	2.09064	2.50622	-0.415574	1.9927	2.40828	-2.40828	4.11729e-05	0.00011295
CAD protein	CAD	-3.07785	-3.63421	-0.779966	-0.25507	0.556357	2.29789	2.82278	-0.524896	2.85424	3.37914	-3.37914	0.000442154	0.000816114
Calretinin	CALB2	-0.139507	0.619326	-3.55356	-3.55286	-0.758833	-3.41405	-3.41336	-0.00069915	-4.17289	-4.17219	4.17219	1.63498e-05	5.51805e-05
Cullin-associated NEDD8-dissociated protein 1	CAND1	1.27974	1.11938	2.10024	1.94183	0.160368	0.820498	0.662089	0.158409	0.980865	0.822456	-0.822456	0.000594544	0.00104353
Calnexin	CANX	1.21524	1.10268	2.29352	2.00986	0.112558	1.07828	0.794614	0.283663	1.19084	0.907172	-0.907172	2.43032e-06	1.28531e-05
Macrophage-capping protein	CAPG	-0.454634	-0.854625	1.06382	1.1603	0.399991	1.51846	1.61493	-0.096477	1.91845	2.01492	-2.01492	0.000169266	0.00036332
F-actin-capping protein subunit alpha-2	CAPZA2	-0.258833	0.165298	-0.587651	0.0271201	-0.424131	-0.328818	0.285953	-0.614771	-0.752949	-0.138178	0.138178	0.0353905	0.0365298
Catalase	CAT	3.6975	3.70808	1.35006	2.14872	-0.0105752	-2.34745	-1.54878	-0.798668	-2.35802	-1.55935	1.55935	4.37442e-05	0.000118734
T-complex protein 1 subunit beta	CCT2	1.04674	0.850695	1.72532	2.06782	0.196044	0.678584	1.02108	-0.342495	0.874628	1.21712	-1.21712	5.64266e-05	0.000144734
T-complex protein 1 subunit gamma	CCT3	0.864849	0.876669	1.72819	2.22593	-0.0118194	0.863339	1.36108	-0.497742	0.85152	1.34926	-1.34926	1.44982e-07	1.40332e-06
T-complex protein 1 subunit delta	CCT4	0.939807	0.839486	1.68148	2.27439	0.100321	0.741673	1.33458	-0.592911	0.841994	1.4349	-1.4349	2.16089e-05	6.91884e-05
T-complex protein 1 subunit epsilon	CCT5	0.217896	0.00789267	0.993168	1.42973	0.210003	0.775272	1.21183	-0.436561	0.985276	1.42184	-1.42184	3.16992e-05	9.29238e-05
T-complex protein 1 subunit zeta	CCT6A	0.822617	0.436911	1.24772	1.56908	0.385706	0.425103	0.746464	-0.321361	0.810809	1.13217	-1.13217	0.00017138	0.000364805
T-complex protein 1 subunit eta	CCT7	0.587672	0.45119	0.840941	1.4096	0.136482	0.253269	0.821927	-0.568658	0.389752	0.95841	-0.95841	0.00185858	0.00272451
T-complex protein 1 subunit theta	CCT8	1.43565	1.30926	2.3057	2.8192	0.126389	0.870054	1.38355	-0.513501	0.996442	1.50994	-1.50994	9.16405e-10	9.40231e-08
Liver carboxylesterase 1	CES1	2.44597	2.6793	-3.32399	-3.73066	-0.233329	-5.76996	-6.17663	0.406674	-6.00329	-6.40996	6.40996	2.34306e-07	2.03727e-06
Complement factor B	CFB	2.38935	1.84264	0.858267	-0.759382	0.546702	-1.53108	-3.14873	1.61765	-0.984376	-2.60203	2.60203	9.77234e-05	0.000227873
Complement factor D	CFD	-0.418513	-0.00314705	-3.72811	-4.14531	-0.415366	-3.3096	-3.7268	0.417202	-3.72496	-4.14217	4.14217	6.44046e-06	2.7533e-05
Complement factor H	CFH	1.52571	1.40539	-0.206951	-0.92011	0.120327	-1.73266	-2.44582	0.71316	-1.61234	-2.3255	2.3255	0.000107516	0.000245136
Complement factor I	CFI	-1.16796	-1.75219	-2.89706	-3.66439	0.584235	-1.7291	-2.49643	0.76733	-1.14487	-1.9122	1.9122	0.0122045	0.0141649
Cofilin-1	CFL1	2.32988	2.1501	3.91649	3.74692	0.179779	1.5866	1.41704	0.169568	1.76638	1.59682	-1.59682	0.000141924	0.000309818
Cytoskeleton-associated protein 4	CKAP4	-0.689531	-0.768845	1.69358	0.64386	0.0793138	2.38311	1.33339	1.04972	2.46242	1.41271	-1.41271	4.18077e-06	1.94976e-05
Chloride intracellular channel protein 1	CLIC1	1.47826	1.41355	2.40302	2.5649	0.0647088	0.924761	1.08664	-0.161883	0.98947	1.15135	-1.15135	0.0007064	0.00120794
Cytosolic non-specific dipeptidase	CNDP2	1.24836	0.975204	2.24203	2.27277	0.273157	0.993668	1.02441	-0.0307401	1.26682	1.29757	-1.29757	6.89239e-06	2.87463e-05
Collagen alpha-2(I) chain	COL1A2	4.13752	3.76961	1.92048	-0.606748	0.367916	-2.21704	-4.74427	2.52723	-1.84912	-4.37635	4.37635	9.92331e-05	0.000230347
Collagen alpha-2(IV) chain	COL4A2	2.48792	2.7949	-0.994547	-0.884308	-0.30698	-3.48247	-3.37223	-0.110239	-3.78945	-3.67921	3.67921	2.82636e-06	1.43557e-05
Collagen alpha-6(VI) chain	COL6A6	1.75548	0.352188	-2.64293	-3.94125	1.40329	-4.39841	-5.69673	1.29832	-2.99512	-4.29344	4.29344	0.0083516	0.0100809
Coatomer subunit alpha	COPA	0.396072	0.261201	1.71134	1.5588	0.134872	1.31526	1.16272	0.152541	1.45014	1.29759	-1.29759	5.61509e-05	0.000144734
Coatomer subunit beta	COPB1	-0.808686	-1.09388	1.41647	0.948411	0.285193	2.22516	1.7571	0.46806	2.51035	2.04229	-2.04229	2.31738e-05	7.24887e-05
Coatomer subunit beta	COPB2	-1.01774	-1.12436	0.31607	0.140651	0.106618	1.33381	1.15839	0.175419	1.44043	1.26501	-1.26501	0.000170777	0.000364805
Coatomer subunit epsilon	COPE	-1.94465	-1.6659	-0.368097	-0.255431	-0.278743	1.57655	1.68922	-0.112667	1.29781	1.41047	-1.41047	4.20002e-05	0.000114607
Coatomer subunit gamma-1	COPG1	-1.03117	-1.53099	0.58484	0.267927	0.499825	1.61601	1.2991	0.316913	2.11583	1.79892	-1.79892	0.000829115	0.00136086
Cellular retinoic acid-binding protein 2	CRABP2	-0.617513	-2.01567	1.34055	1.10995	1.39816	1.95806	1.72746	0.230597	3.35622	3.12562	-3.12562	0.00326014	0.00436276
Alpha-crystallin B chain	CRYAB	3.04263	3.34099	-0.310656	-0.248601	-0.298361	-3.35328	-3.29123	-0.0620559	-3.65164	-3.58959	3.58959	1.21344e-05	4.47838e-05
Exportin-2	CSE1L	0.589755	0.474075	3.91352	4.1894	0.11568	3.32376	3.59965	-0.275883	3.43944	3.71533	-3.71533	0.000231727	0.00047361
Cysteine and glycine-rich protein 1	CSRP1	1.04177	1.31163	0.332811	-0.520211	-0.269862	-0.708959	-1.56198	0.853021	-0.978821	-1.83184	1.83184	0.0144118	0.0163931
Cystatin-A	CSTA	-3.25562	-2.64394	-4.43241	-4.34971	-0.611674	-1.17679	-1.09409	-0.0826974	-1.78846	-1.70576	1.70576	2.78577e-05	8.35731e-05
Catenin beta-1	CTNNB1	-1.10799	-1.41611	-0.597534	-1.67366	0.308124	0.510453	-0.565671	1.07612	0.818578	-0.257546	0.257546	0.0383728	0.0391357
Catenin delta-1	CTNND1	-1.22884	-1.52804	-0.597262	-1.50476	0.299194	0.631582	-0.275913	0.907495	0.930775	0.0232805	-0.0232805	0.0448449	0.0451087
Cathepsin G	CTSG	0.724382	0.86616	-0.770294	-1.57779	-0.141778	-1.49468	-2.30218	0.8075	-1.63645	-2.44395	2.44395	0.00731742	0.00902365
Cytochrome b5	CYB5A	1.64609	1.8287	0.27841	-0.328657	-0.182607	-1.36768	-1.97475	0.607067	-1.55029	-2.15735	2.15735	0.0103201	0.0121149
NADH-cytochrome b5 reductase 1	CYB5R1	-1.54056	-1.74452	-0.675101	-1.2401	0.203963	0.86546	0.300464	0.564996	1.06942	0.504427	-0.504427	0.0138278	0.0158695
Cytoplasmic FMR1-interacting protein 1	CYFIP1	-1.13532	-1.36351	-0.653414	-0.426734	0.22819	0.48191	0.708589	-0.22668	0.7101	0.936779	-0.936779	0.000765386	0.00129585
Aspartate--tRNA ligase, cytoplasmic	DARS	-0.295245	-0.339502	0.666447	0.843584	0.0442571	0.961693	1.13883	-0.177136	1.00595	1.18309	-1.18309	2.05878e-05	6.7143e-05
Serine/threonine-protein kinase DCLK1	DCLK1	-3.62835	-3.47257	-5.37186	-5.93438	-0.155772	-1.74352	-2.30603	0.562515	-1.89929	-2.46181	2.46181	0.000300944	0.00059151
Dynactin subunit 2	DCTN2	-0.601682	-0.239142	-1.14904	-0.690759	-0.36254	-0.547357	-0.0890771	-0.45828	-0.909897	-0.451617	0.451617	0.00819702	0.00991762
DNA damage-binding protein 1	DDB1	-0.455998	-0.45783	0.268307	0.216649	0.00183212	0.724305	0.672647	0.0516579	0.726137	0.674479	-0.674479	0.0073778	0.00907628
Dolichyl-diphosphooligosaccharide--protein glycosyltransferase 48 kDa subunit	DDOST	0.661278	0.656662	1.40527	1.43702	0.00461641	0.74399	0.775746	-0.0317561	0.748606	0.780362	-0.780362	0.00801313	0.00974108
ATP-dependent RNA helicase DDX1	DDX1	-1.44239	-1.19603	-0.118215	-0.107282	-0.246353	1.32417	1.3351	-0.0109326	1.07782	1.08875	-1.08875	1.52025e-05	5.26951e-05
Spliceosome RNA helicase DDX39B	DDX39B	1.09815	0.861423	2.66812	3.08674	0.236722	1.56998	1.98859	-0.418619	1.8067	2.22532	-2.22532	9.35089e-08	1.09023e-06
Probable ATP-dependent RNA helicase DDX6	DDX6	-2.23297	-1.75711	-0.762094	-0.158319	-0.475869	1.47088	2.07466	-0.603775	0.995012	1.59879	-1.59879	1.18246e-08	2.6374e-07
Pre-mRNA-splicing factor ATP-dependent RNA helicase DHX15	DHX15	-1.95322	-2.24901	0.926761	1.50624	0.295797	2.87998	3.45946	-0.579479	3.17578	3.75525	-3.75525	1.27071e-06	7.85389e-06
ATP-dependent RNA helicase A	DHX9	0.617843	0.310813	2.37724	2.52574	0.30703	1.7594	1.9079	-0.148499	2.06643	2.21493	-2.21493	6.45595e-08	8.07781e-07
Dihydrolipoyllysine-residue succinyltransferase component of 2-oxoglutarate dehydrogenase complex, mitochondrial	DLST	0.308183	0.311753	-0.415921	-0.0895216	-0.00357003	-0.724105	-0.397705	-0.3264	-0.727675	-0.401275	0.401275	0.0321742	0.0334795
DnaJ homolog subfamily A member 1	DNAJA1	-3.01585	-2.64555	-1.71902	-1.60234	-0.370308	1.29684	1.41351	-0.116678	0.926527	1.04321	-1.04321	0.0278155	0.0294214
Dipeptidyl peptidase 3	DPP3	-2.08084	-2.29943	-0.0398844	-0.721617	0.21859	2.04096	1.35922	0.681732	2.25955	1.57781	-1.57781	0.00240755	0.00336532
Developmentally-regulated GTP-binding protein 1	DRG1	-3.4581	-3.34316	-2.3923	-1.87658	-0.11494	1.0658	1.58152	-0.515721	0.95086	1.46658	-1.46658	0.000456487	0.000836349
Desmoplakin	DSP	-0.593473	-1.93667	2.36265	1.24629	1.3432	2.95613	1.83976	1.11637	4.29932	3.18296	-3.18296	6.56637e-05	0.000163522
Ethylmalonyl-CoA decarboxylase	ECHDC1	-1.05051	-1.47466	-3.85728	-2.87924	0.424154	-2.80677	-1.82873	-0.978034	-2.38261	-1.40458	1.40458	0.00270161	0.00371562
Elongation factor 1-gamma	EEF1G	1.01903	0.834133	2.52984	2.38416	0.184901	1.5108	1.36513	0.145675	1.6957	1.55003	-1.55003	1.22668e-06	7.71858e-06
EF-hand domain-containing protein D2	EFHD2	-2.59381	-2.45087	-1.54556	-0.775999	-0.142942	1.04826	1.81781	-0.769556	0.905314	1.67487	-1.67487	0.00558114	0.00705203
116 kDa U5 small nuclear ribonucleoprotein component	EFTUD2	-1.76545	-2.22953	0.19559	0.48866	0.464075	1.96104	2.25411	-0.29307	2.42512	2.71819	-2.71819	2.47689e-08	4.23548e-07
EH domain-containing protein 4	EHD4	0.0173504	0.323846	-0.76281	-0.6395	-0.306496	-0.78016	-0.65685	-0.12331	-1.08666	-0.963346	0.963346	0.00198003	0.00287749
Eukaryotic translation initiation factor 2 subunit 1	EIF2S1	-1.58622	-1.58955	-0.589525	-0.289228	0.00333155	0.996695	1.29699	-0.300297	1.00003	1.30032	-1.30032	3.59552e-05	0.000102472
Eukaryotic translation initiation factor 3 subunit A	EIF3A	-0.588277	-0.886091	-0.0104614	0.696948	0.297814	0.577816	1.28522	-0.707409	0.87563	1.58304	-1.58304	1.8789e-05	6.25892e-05
Eukaryotic translation initiation factor 3 subunit F	EIF3F	-1.43038	-1.46855	-0.789246	0.0236549	0.0381708	0.641132	1.45403	-0.812901	0.679303	1.4922	-1.4922	3.01259e-05	8.88193e-05
Eukaryotic translation initiation factor 3 subunit L	EIF3L	-1.01751	-1.22734	-0.641306	-0.202301	0.209832	0.376206	0.81521	-0.439005	0.586038	1.02504	-1.02504	0.00963008	0.0113569
Eukaryotic initiation factor 4A-I	EIF4A1	1.676	1.38571	3.36449	3.55137	0.290292	1.68849	1.87537	-0.186875	1.97878	2.16566	-2.16566	3.31761e-09	1.41828e-07
Eukaryotic translation initiation factor 4 gamma 1	EIF4G1	-2.86673	-2.75425	-0.746347	-0.545064	-0.112481	2.12038	2.32166	-0.201282	2.0079	2.20918	-2.20918	0.00107775	0.00170644
Eukaryotic translation initiation factor 4 gamma 2	EIF4G2	-3.05907	-3.04901	-1.89026	-1.40068	-0.0100523	1.16881	1.65839	-0.48958	1.15876	1.64834	-1.64834	0.000486535	0.000872701
Eukaryotic translation initiation factor 6	EIF6	-2.17114	-2.45298	-0.806224	-0.956664	0.281835	1.36492	1.21448	0.150441	1.64675	1.49631	-1.49631	0.000320602	0.000620637
Alpha-enolase	ENO1	4.47868	3.90951	5.08718	5.44362	0.56917	0.608505	0.964947	-0.356442	1.17768	1.53412	-1.53412	4.60672e-05	0.00012373
Band 4.1-like protein 2	EPB41L2	-1.00338	-0.787677	-2.43093	-2.29538	-0.215706	-1.42755	-1.292	-0.135551	-1.64325	-1.5077	1.5077	0.00142455	0.00218886
Epoxide hydrolase 1	EPHX1	2.91135	3.07014	0.949056	1.50146	-0.158791	-1.96229	-1.40988	-0.552405	-2.12108	-1.56868	1.56868	0.000244215	0.000493454
Bifunctional glutamate/proline--tRNA ligase	EPRS	-1.69005	-2.26193	0.425638	-0.00845728	0.571876	2.11569	1.6816	0.434095	2.68757	2.25347	-2.25347	0.000280695	0.000558127
Endoplasmic reticulum aminopeptidase 1	ERAP1	-0.582592	-0.918823	-2.23433	-2.04121	0.336231	-1.65174	-1.45862	-0.193118	-1.31551	-1.12239	1.12239	0.0175386	0.0193491
Endoplasmic reticulum resident protein 29	ERP29	-0.343411	-0.622849	0.618248	1.12703	0.279438	0.961659	1.47044	-0.508784	1.2411	1.74988	-1.74988	1.51453e-06	8.93048e-06
Extended synaptotagmin-1	ESYT1	1.57035	1.91224	0.438278	0.731675	-0.341883	-1.13208	-0.83868	-0.293397	-1.47396	-1.18056	1.18056	1.98093e-05	6.55623e-05
Extended synaptotagmin-2	ESYT2	-1.98891	-1.52736	-2.26973	-2.29663	-0.461547	-0.280827	-0.307722	0.0268949	-0.742374	-0.769269	0.769269	0.0376483	0.0384732
Ezrin	EZR	-2.36027	-2.71984	0.4627	0.968432	0.359578	2.82297	3.3287	-0.505731	3.18254	3.68827	-3.68827	8.20967e-10	9.40231e-08
Coagulation factor XII	F12	-1.03115	-0.897141	-2.81483	-2.78972	-0.134008	-1.78368	-1.75857	-0.025111	-1.91769	-1.89258	1.89258	0.0208433	0.0226539
Prothrombin	F2	1.20464	1.08386	-0.413393	-1.06823	0.120772	-1.61803	-2.27287	0.654836	-1.49726	-2.15209	2.15209	0.000405352	0.000761706
Fatty acid-binding protein, adipocyte	FABP4	5.05827	5.01904	0.628337	-0.688335	0.0392293	-4.42993	-5.7466	1.31667	-4.3907	-5.70737	5.70737	9.29492e-07	6.35773e-06
Fumarylacetoacetase	FAH	0.583522	0.592941	-2.18267	-3.9745	-0.00941897	-2.76619	-4.55803	1.79183	-2.77561	-4.56744	4.56744	1.14083e-05	4.36751e-05
Protein Niban	FAM129A	-2.23192	-2.62388	-3.59905	-3.79455	0.391958	-1.36713	-1.56263	0.195496	-0.975174	-1.17067	1.17067	0.000372123	0.000709661
Niban-like protein 1	FAM129B	-2.41127	-2.55817	-0.612972	-2.01672	0.146895	1.7983	0.394552	1.40375	1.94519	0.541447	-0.541447	0.00730972	0.00902365
Redox-regulatory protein FAM213A	FAM213A	1.17785	1.43413	-1.44551	-1.32793	-0.256274	-2.62337	-2.50578	-0.117584	-2.87964	-2.76206	2.76206	3.41041e-08	4.85984e-07
Phenylalanine--tRNA ligase beta subunit	FARSB	-0.721949	-0.996546	0.293016	0.553625	0.274597	1.01497	1.27557	-0.260609	1.28956	1.55017	-1.55017	3.08087e-06	1.5197e-05
rRNA 2-O-methyltransferase fibrillarin	FBL	-0.589018	-1.73383	1.06546	1.3015	1.14481	1.65448	1.89052	-0.236037	2.79929	3.03533	-3.03533	5.48027e-06	2.44468e-05
Fibulin-2	FBLN2	0.24722	0.6025	-0.408722	-2.32127	-0.35528	-0.655942	-2.56849	1.91254	-1.01122	-2.92377	2.92377	0.002201	0.00312802
Fibulin-5	FBLN5	-0.127642	-0.334054	-2.90837	-3.72973	0.206411	-2.78073	-3.60208	0.821356	-2.57432	-3.39567	3.39567	2.02545e-05	6.66062e-05
Fibrillin-1	FBN1	1.81174	2.60036	0.0710605	-0.255881	-0.788618	-1.74068	-2.06762	0.326941	-2.5293	-2.85624	2.85624	0.00245417	0.00342117
Fibrinogen alpha chain	FGA	4.41428	4.04511	2.95138	2.53907	0.369173	-1.4629	-1.87521	0.412308	-1.09373	-1.50604	1.50604	0.00015964	0.000344098
Fibrinogen beta chain	FGB	4.69341	4.28274	3.18626	3.20053	0.410678	-1.50715	-1.49288	-0.0142723	-1.09648	-1.0822	1.0822	0.00247428	0.00343985
Filamin-A	FLNA	4.8531	4.77019	5.93161	4.98867	0.0829132	1.07851	0.13557	0.942938	1.16142	0.218483	-0.218483	0.00557345	0.00705203
RNA-binding protein FUS	FUS	-0.854616	-1.83411	0.609888	0.796473	0.979491	1.4645	1.65109	-0.186585	2.44399	2.63058	-2.63058	6.41586e-07	4.63568e-06
Neutral alpha-glucosidase AB	GANAB	2.25982	2.07825	3.30992	2.99303	0.181566	1.0501	0.733212	0.316892	1.23167	0.914778	-0.914778	0.000116791	0.000262781
Glyceraldehyde-3-phosphate dehydrogenase	GAPDH	4.4794	4.0398	6.44313	6.16538	0.439602	1.96373	1.68598	0.277754	2.40333	2.12558	-2.12558	2.64245e-08	4.37282e-07
Glycine--tRNA ligase	GARS	-1.67643	-2.3992	-0.244779	0.0902336	0.722768	1.43165	1.76666	-0.335012	2.15442	2.48943	-2.48943	8.31152e-05	0.000197399
1,4-alpha-glucan-branching enzyme	GBE1	-1.56178	-0.998705	-3.71602	-3.43156	-0.563073	-2.15424	-1.86978	-0.284455	-2.71731	-2.43286	2.43286	0.00326569	0.00436276
Vitamin D-binding protein	GC	3.52151	3.15991	1.52688	0.486715	0.361601	-1.99463	-3.0348	1.04017	-1.63303	-2.67319	2.67319	0.00018489	0.000387138
eIF-2-alpha kinase activator GCN1	GCN1	-1.80402	-1.91694	0.299563	0.464951	0.112921	2.10358	2.26897	-0.165388	2.21651	2.38189	-2.38189	0.00204885	0.00293592
Rab GDP dissociation inhibitor alpha	GDI1	-1.51053	-1.70701	-0.937812	-0.831133	0.196471	0.572722	0.679401	-0.106679	0.769193	0.875872	-0.875872	0.00291288	0.00397423
Glutamine--fructose-6-phosphate aminotransferase [isomerizing] 1	GFPT1	-1.73401	-1.92406	-0.410364	0.497649	0.190043	1.32365	2.23166	-0.908013	1.51369	2.42171	-2.42171	0.00474204	0.00608167
Guanine nucleotide-binding protein subunit alpha-11	GNA11	-0.944207	-0.744159	-1.80565	-2.63907	-0.200049	-0.861443	-1.69486	0.833417	-1.06149	-1.89491	1.89491	0.00267742	0.00369225
Guanine nucleotide-binding protein G(I)/G(S)/G(T) subunit beta-2	GNB2	0.345516	0.770812	-0.26394	-0.600089	-0.425296	-0.609456	-0.945605	0.336149	-1.03475	-1.3709	1.3709	0.0274463	0.029151
Aspartate aminotransferase, cytoplasmic	GOT1	-1.37524	-1.53782	-0.959053	-0.731836	0.162584	0.416185	0.643401	-0.227216	0.578769	0.805986	-0.805986	0.0259803	0.0277664
Aspartate aminotransferase, mitochondrial	GOT2	0.0136397	-0.352214	1.54595	1.16242	0.365853	1.53231	1.14878	0.383526	1.89816	1.51464	-1.51464	0.00363365	0.0048271
Glycerol-3-phosphate dehydrogenase 1-like protein	GPD1L	-2.4808	-2.51584	-3.06835	-3.85131	0.035043	-0.587547	-1.37051	0.782966	-0.552504	-1.33547	1.33547	0.0342128	0.0354569
Gelsolin	GSN	3.41184	3.21554	3.3609	2.35496	0.1963	-0.0509379	-1.05688	1.00594	0.145362	-0.860578	0.860578	0.0275168	0.0291655
Glutathione S-transferase kappa 1	GSTK1	-0.64684	-0.745518	-0.0431515	0.4785	0.098678	0.603689	1.12534	-0.521652	0.702367	1.22402	-1.22402	0.0008426	0.0013766
Hydroxyacyl-coenzyme A dehydrogenase, mitochondrial	HADH	1.16581	1.40671	0.4162	0.438287	-0.240898	-0.749612	-0.727525	-0.0220869	-0.99051	-0.968423	0.968423	0.0393162	0.0400183
Histidine--tRNA ligase, cytoplasmic	HARS	-1.95871	-1.84157	-1.09799	-0.458116	-0.117136	0.860714	1.50059	-0.639876	0.743578	1.38345	-1.38345	0.00404339	0.00527208
Hemoglobin subunit alpha	HBA1	8.2863	7.74891	6.42911	6.45219	0.53739	-1.85719	-1.8341	-0.0230887	-1.3198	-1.29671	1.29671	0.00923918	0.010997
Hemoglobin subunit beta	HBB	9.06463	8.41346	7.24646	7.01097	0.65117	-1.81818	-2.05366	0.235485	-1.16701	-1.40249	1.40249	0.0146262	0.0165635
Hemoglobin subunit delta	HBD	4.89749	4.53989	1.24351	1.9199	0.357602	-3.65398	-2.97759	-0.67639	-3.29638	-2.61999	2.61999	8.84561e-05	0.000208156
Hemoglobin subunit gamma-1	HBG1	0.305153	0.313884	-3.13926	-2.75928	-0.00873032	-3.44441	-3.06444	-0.379972	-3.45314	-3.07317	3.07317	0.000375297	0.000713065
Hepatoma-derived growth factor	HDGF	-1.44337	-1.36094	0.659958	0.522962	-0.0824305	2.10332	1.96633	0.136995	2.02089	1.8839	-1.8839	9.50256e-07	6.41423e-06
Vigilin	HDLBP	-1.38015	-1.46105	0.982849	0.518418	0.080898	2.363	1.89857	0.464432	2.4439	1.97947	-1.97947	6.92259e-05	0.000170003
3-hydroxyisobutyrate dehydrogenase, mitochondrial	HIBADH	-0.51353	-0.268417	-1.4476	-0.966216	-0.245113	-0.934075	-0.452685	-0.481389	-1.17919	-0.697799	0.697799	0.0139681	0.0159592
Histone H4	HIST1H4A	5.73577	5.20335	7.24148	7.46608	0.532414	1.50572	1.73032	-0.224599	2.03813	2.26273	-2.26273	5.00939e-05	0.000132465
Hexokinase-1	HK1	0.699186	0.664224	1.6011	1.75879	0.0349621	0.901913	1.0596	-0.15769	0.936875	1.09456	-1.09456	0.000521841	0.000929529
High mobility group protein B1	HMGB1	1.29676	0.573527	2.13759	2.20244	0.723237	0.840828	0.905676	-0.0648477	1.56406	1.62891	-1.62891	0.00117933	0.00185015
Heterogeneous nuclear ribonucleoproteins A2/B1	HNRNPA2B1	2.23235	1.84921	3.99639	4.41113	0.383145	1.76404	2.17878	-0.414736	2.14719	2.56192	-2.56192	2.26004e-08	4.00487e-07
Heterogeneous nuclear ribonucleoprotein D0	HNRNPD	1.35095	0.862221	2.55009	2.84737	0.488726	1.19914	1.49642	-0.297278	1.68787	1.98515	-1.98515	1.20581e-07	1.26241e-06
Heterogeneous nuclear ribonucleoprotein F	HNRNPF	0.196648	-0.0444538	1.70816	1.9597	0.241102	1.51151	1.76305	-0.251533	1.75262	2.00415	-2.00415	6.68221e-06	2.83303e-05
Heterogeneous nuclear ribonucleoprotein H	HNRNPH1	-0.236607	-0.89062	0.852251	1.26894	0.654013	1.08886	1.50555	-0.416692	1.74287	2.15956	-2.15956	0.000118018	0.000264381
Heterogeneous nuclear ribonucleoprotein H3	HNRNPH3	-1.06088	-1.19175	-0.0630556	0.288722	0.130875	0.997821	1.3496	-0.351778	1.1287	1.48047	-1.48047	2.90626e-05	8.66808e-05
Heterogeneous nuclear ribonucleoprotein K	HNRNPK	1.81784	1.38724	3.29395	3.53939	0.430602	1.47611	1.72155	-0.245441	1.90671	2.15215	-2.15215	2.67113e-06	1.38413e-05
Heterogeneous nuclear ribonucleoprotein L	HNRNPL	-1.43971	-2.14399	0.423715	0.935772	0.704276	1.86343	2.37548	-0.512057	2.5677	3.07976	-3.07976	7.91038e-06	3.18341e-05
Heterogeneous nuclear ribonucleoprotein M	HNRNPM	1.03298	0.7224	2.7222	3.09515	0.310578	1.68922	2.06217	-0.372948	1.9998	2.37275	-2.37275	5.51021e-09	1.63186e-07
Heterogeneous nuclear ribonucleoprotein R	HNRNPR	0.272071	-0.0522539	1.24032	1.55175	0.324325	0.968244	1.27967	-0.31143	1.29257	1.604	-1.604	1.32761e-05	4.79621e-05
Heterogeneous nuclear ribonucleoprotein U	HNRNPU	1.50268	1.12333	3.09248	3.34315	0.379341	1.58981	1.84047	-0.250667	1.96915	2.21981	-2.21981	2.26396e-08	4.00487e-07
Heterogeneous nuclear ribonucleoprotein U-like protein 1	HNRNPUL1	-2.57463	-2.77371	-1.09314	-1.73567	0.199088	1.48148	0.838954	0.64253	1.68057	1.03804	-1.03804	0.00459923	0.0059133
Haptoglobin	HP	4.40419	3.86416	2.90116	1.94738	0.540033	-1.50303	-2.45681	0.953776	-0.963	-1.91678	1.91678	0.007921	0.00965196
Hypoxanthine-guanine phosphoribosyltransferase	HPRT1	-1.16037	-1.33224	-0.456933	0.0124906	0.171866	0.703441	1.17286	-0.469424	0.875307	1.34473	-1.34473	0.01336	0.015367
Hemopexin	HPX	4.77449	4.38838	2.95527	1.77915	0.386106	-1.81922	-2.99534	1.17612	-1.43311	-2.60923	2.60923	9.47134e-06	3.76651e-05
Histidine-rich glycoprotein	HRG	1.98003	1.66861	0.149301	-0.742084	0.311417	-1.83073	-2.72211	0.891384	-1.51931	-2.4107	2.4107	0.00196932	0.00287006
3-hydroxyacyl-CoA dehydrogenase type-2	HSD17B10	0.179345	0.144072	0.780858	1.08287	0.0352726	0.601513	0.903526	-0.302013	0.636786	0.938799	-0.938799	0.0197589	0.0215666
Hydroxysteroid dehydrogenase-like protein 2	HSDL2	-1.67364	-0.877241	-2.57995	-2.85091	-0.796397	-0.906314	-1.17727	0.270958	-1.70271	-1.97367	1.97367	0.00440267	0.00568909
Heat shock protein HSP 90-alpha	HSP90AA1	3.73191	3.42147	5.96703	5.93328	0.310446	2.23512	2.20137	0.0337533	2.54557	2.51181	-2.51181	4.6004e-08	6.0513e-07
Endoplasmin	HSP90B1	3.07658	2.75401	4.7873	4.71413	0.322569	1.71073	1.63755	0.073174	2.03329	1.96012	-1.96012	1.08308e-08	2.52555e-07
Heat shock 70 kDa protein 12A	HSPA12A	0.0565645	0.369384	-4.34385	-5.09372	-0.312819	-4.40041	-5.15029	0.749874	-4.71323	-5.46311	5.46311	1.80725e-09	1.32446e-07
Heat shock 70 kDa protein 4	HSPA4	-0.581719	-0.774725	0.61058	0.720817	0.193006	1.1923	1.30254	-0.110237	1.38531	1.49554	-1.49554	1.35078e-05	4.84579e-05
78 kDa glucose-regulated protein	HSPA5	3.48087	2.9984	5.2715	5.31737	0.482472	1.79063	1.8365	-0.0458709	2.27311	2.31898	-2.31898	2.04314e-07	1.87166e-06
Heat shock cognate 71 kDa protein	HSPA8	4.0682	3.68385	5.82573	5.87772	0.384355	1.75752	1.80952	-0.0519916	2.14188	2.19387	-2.19387	7.37229e-10	9.40231e-08
Stress-70 protein, mitochondrial	HSPA9	1.72143	1.6017	3.00334	3.19447	0.11973	1.28191	1.47304	-0.191132	1.40164	1.59277	-1.59277	3.69186e-05	0.000104553
Heat shock protein beta-6	HSPB6	0.730436	1.57713	-4.90031	-4.14239	-0.846694	-5.63074	-4.87282	-0.757919	-6.47744	-5.71952	5.71952	5.71027e-09	1.63186e-07
60 kDa heat shock protein, mitochondrial	HSPD1	2.42491	2.12377	4.24576	4.39862	0.301142	1.82085	1.97371	-0.152866	2.12199	2.27486	-2.27486	4.30062e-06	1.98758e-05
Hypoxia up-regulated protein 1	HYOU1	-1.08412	-1.4494	0.75166	1.04557	0.365273	1.83578	2.12969	-0.293908	2.20106	2.49497	-2.49497	8.12588e-05	0.000193887
Isoleucine--tRNA ligase, cytoplasmic	IARS	-1.68911	-2.1002	0.474099	0.540423	0.411091	2.16321	2.22954	-0.0663239	2.5743	2.64063	-2.64063	1.83156e-06	1.04292e-05
Isocitrate dehydrogenase [NADP], mitochondrial	IDH2	1.54476	1.12012	3.25593	3.04176	0.424637	1.71117	1.497	0.21417	2.13581	1.92164	-1.92164	4.71026e-06	2.15747e-05
Insulin-like growth factor-binding protein complex acid labile subunit	IGFALS	-1.54575	-1.75698	-3.33429	-4.08499	0.211236	-1.78854	-2.53925	0.750705	-1.5773	-2.32801	2.32801	0.00179251	0.00265002
Ig alpha-1 chain C region	IGHA1	4.46081	3.50426	2.04941	1.41572	0.956549	-2.4114	-3.0451	0.633692	-1.45485	-2.08855	2.08855	0.00056062	0.000991717
Ig alpha-2 chain C region	IGHA2	0.854618	0.378215	-2.48024	-3.47596	0.476403	-3.33485	-4.33058	0.995727	-2.85845	-3.85418	3.85418	0.000140281	0.000307539
Ig gamma-1 chain C region	IGHG1	6.66917	6.19408	5.59468	4.98705	0.475088	-1.07449	-1.68212	0.607629	-0.599406	-1.20703	1.20703	7.25925e-05	0.00017566
Ig gamma-2 chain C region	IGHG2	4.24458	4.07604	2.27085	1.13517	0.168543	-1.97374	-3.10941	1.13568	-1.80519	-2.94087	2.94087	3.99433e-05	0.000110762
Ig gamma-3 chain C region	IGHG3	3.73094	3.32839	1.65901	0.636411	0.402548	-2.07193	-3.09453	1.0226	-1.66938	-2.69198	2.69198	2.77319e-06	1.42265e-05
Ig gamma-4 chain C region	IGHG4	1.83307	1.8517	-0.576721	-2.43522	-0.0186312	-2.40979	-4.2683	1.8585	-2.42842	-4.28693	4.28693	0.00044226	0.000816114
Ig kappa chain C region	IGKC	5.74686	5.31988	4.59711	3.68302	0.426978	-1.14975	-2.06384	0.914088	-0.722768	-1.63686	1.63686	0.000305277	0.000595465
Ig kappa chain V-III region B6	IGKV3-20	2.51331	2.29035	0.275597	-0.626841	0.222968	-2.23772	-3.14015	0.902438	-2.01475	-2.91719	2.91719	2.9235e-06	1.45744e-05
Interleukin enhancer-binding factor 2	ILF2	0.674159	0.265766	2.48913	2.67075	0.408392	1.81497	1.99659	-0.181625	2.22336	2.40499	-2.40499	5.19262e-09	1.63186e-07
Interleukin enhancer-binding factor 3	ILF3	-0.120396	-1.00045	1.66587	1.81009	0.880058	1.78627	1.93049	-0.144223	2.66632	2.81055	-2.81055	2.47016e-06	1.29305e-05
Integrin-linked protein kinase	ILK	-0.234417	0.0709604	-2.1323	-2.18411	-0.305378	-1.89788	-1.94969	0.0518119	-2.20326	-2.25507	2.25507	3.78468e-09	1.49349e-07
Inosine-5-monophosphate dehydrogenase 2	IMPDH2	-1.61412	-2.28198	-0.636459	0.038886	0.667859	0.977661	1.65301	-0.675345	1.64552	2.32086	-2.32086	3.8852e-06	1.84547e-05
Importin-5	IPO5	-1.07169	-1.18927	-0.274117	-0.208975	0.11758	0.797571	0.862713	-0.0651424	0.915151	0.980294	-0.980294	0.0160693	0.0180384
Importin-7	IPO7	-2.7339	-2.5953	-0.469307	-0.455566	-0.138597	2.26459	2.27833	-0.0137414	2.12599	2.13974	-2.13974	0.000442191	0.000816114
Ras GTPase-activating-like protein IQGAP1	IQGAP1	2.5692	2.39211	3.34425	3.29838	0.177095	0.775051	0.72918	0.0458707	0.952145	0.906275	-0.906275	3.22351e-05	9.34271e-05
Integrin alpha-1	ITGA1	-1.71129	-0.809787	-3.19995	-3.23057	-0.901501	-1.48866	-1.51929	0.030624	-2.39016	-2.42079	2.42079	0.00169738	0.00253127
Integrin alpha-6	ITGA6	-0.784662	-1.38822	-2.96125	-3.683	0.603556	-2.17659	-2.89833	0.721747	-1.57303	-2.29478	2.29478	0.0143731	0.0163853
Inter-alpha-trypsin inhibitor heavy chain H1	ITIH1	1.70475	1.50496	1.42694	-0.586475	0.199792	-0.277811	-2.29123	2.01342	-0.0780187	-2.09144	2.09144	0.00433363	0.00561402
Inter-alpha-trypsin inhibitor heavy chain H2	ITIH2	2.34021	2.0475	1.40449	0.00371718	0.292703	-0.935718	-2.33649	1.40077	-0.643014	-2.04379	2.04379	0.000702442	0.00120723
Inter-alpha-trypsin inhibitor heavy chain H4	ITIH4	2.27781	1.78135	0.451446	-0.446697	0.496456	-1.82636	-2.7245	0.898143	-1.3299	-2.22805	2.22805	3.49612e-05	0.000100759
Junction plakoglobin	JUP	-0.117904	-0.645519	0.543801	-0.563068	0.527615	0.661705	-0.445164	1.10687	1.18932	0.0824514	-0.0824514	0.0163397	0.0183019
KN motif and ankyrin repeat domain-containing protein 2	KANK2	-2.6367	-2.06734	-4.02234	-5.18898	-0.569355	-1.38564	-2.55228	1.16664	-1.955	-3.12164	3.12164	3.19195e-06	1.5595e-05
Far upstream element-binding protein 2	KHSRP	-0.432596	-0.883177	1.04075	0.88815	0.450581	1.47335	1.32075	0.152601	1.92393	1.77133	-1.77133	4.6449e-07	3.55647e-06
Kininogen-1	KNG1	2.2012	2.00934	-0.0599276	-1.13786	0.191856	-2.26113	-3.33906	1.07793	-2.06927	-3.1472	3.1472	1.56709e-05	5.35946e-05
Importin subunit beta-1	KPNB1	0.38135	0.185984	1.02717	1.3986	0.195366	0.645821	1.01725	-0.371433	0.841187	1.21262	-1.21262	0.00287877	0.00393816
Keratin, type I cytoskeletal 18	KRT18	0.402419	-1.07654	3.62965	1.49139	1.47896	3.22723	1.08897	2.13826	4.70619	2.56793	-2.56793	0.00085837	0.00139792
Keratin, type I cytoskeletal 19	KRT19	4.11119	2.42998	6.51383	4.76174	1.68122	2.40264	0.650548	1.75209	4.08386	2.33177	-2.33177	0.0014251	0.00218886
Laminin subunit alpha-4	LAMA4	2.65092	2.89673	-0.671436	-0.964645	-0.245803	-3.32236	-3.61557	0.293209	-3.56816	-3.86137	3.86137	3.88492e-07	3.0661e-06
Laminin subunit beta-1	LAMB1	0.945611	1.21218	-0.743047	-1.45887	-0.266567	-1.68866	-2.40448	0.715821	-1.95522	-2.67105	2.67105	9.72208e-05	0.000227736
Cytosol aminopeptidase	LAP3	1.12309	0.905846	1.71846	2.25081	0.217239	0.595372	1.12773	-0.532353	0.812611	1.34496	-1.34496	0.0431329	0.0434718
Leucine--tRNA ligase, cytoplasmic	LARS	-2.43812	-2.50532	0.0119651	-0.0256124	0.0671912	2.45009	2.41251	0.0375775	2.51728	2.4797	-2.4797	3.58537e-06	1.71896e-05
Galectin-3-binding protein	LGALS3BP	0.650661	0.492615	0.434428	-0.662574	0.158045	-0.216232	-1.31323	1.097	-0.0581869	-1.15519	1.15519	0.0497731	0.0497831
Hormone-sensitive lipase	LIPE	2.47488	2.32967	-2.75851	-4.0589	0.14521	-5.23339	-6.53378	1.30039	-5.08818	-6.38857	6.38857	1.30304e-08	2.78526e-07
Prelamin-A/C	LMNA	5.30185	4.80995	5.73146	4.63509	0.491901	0.429604	-0.666767	1.09637	0.921505	-0.174866	0.174866	0.00697868	0.00871062
Lamin-B1	LMNB1	0.295791	-0.534274	1.75148	2.49408	0.830065	1.45568	2.19829	-0.742609	2.28575	3.02836	-3.02836	1.01365e-05	3.96947e-05
Lon protease homolog, mitochondrial	LONP1	-1.294	-1.65457	-0.583528	-0.325644	0.360572	0.710471	0.968356	-0.257885	1.07104	1.32893	-1.32893	0.0182885	0.0200489
Leucine-rich alpha-2-glycoprotein	LRG1	0.186433	-0.0176716	-2.12745	-3.57904	0.204104	-2.31388	-3.76548	1.45159	-2.10978	-3.56137	3.56137	5.12027e-05	0.000134703
Leucine-rich PPR motif-containing protein, mitochondrial	LRPPRC	0.40046	0.208199	2.09013	2.34534	0.192261	1.68967	1.94488	-0.255213	1.88193	2.13714	-2.13714	0.000135103	0.000297459
Leucine-rich repeat-containing protein 59	LRRC59	-2.06845	-2.24526	0.973158	0.90356	0.176804	3.04161	2.97201	0.0695982	3.21841	3.14882	-3.14882	1.18153e-05	4.39221e-05
Lactotransferrin	LTF	2.80352	1.41283	-0.525377	-0.722159	1.39069	-3.3289	-3.52568	0.196783	-1.93821	-2.13499	2.13499	0.000793448	0.00132586
Amine oxidase [flavin-containing] A	MAOA	0.750858	1.26056	-3.97179	-3.4224	-0.509706	-4.72265	-4.17326	-0.549391	-5.23236	-4.68297	4.68297	5.63807e-07	4.19178e-06
Matrin-3	MATR3	-0.436372	-0.988782	0.936024	1.04586	0.55241	1.3724	1.48223	-0.109833	1.92481	2.03464	-2.03464	5.9384e-06	2.60376e-05
Cell surface glycoprotein MUC18	MCAM	1.50443	1.5623	-3.03115	-3.05665	-0.0578682	-4.53558	-4.56108	0.0254973	-4.59345	-4.61895	4.61895	1.11419e-07	1.24256e-06
NADP-dependent malic enzyme	ME1	-1.20489	-1.35995	-3.92634	-3.05619	0.155068	-2.72145	-1.85131	-0.870144	-2.56638	-1.69624	1.69624	0.00156173	0.00237735
NAD-dependent malic enzyme, mitochondrial	ME2	-2.42156	-2.94477	-1.42943	-0.171068	0.523216	0.992123	2.25049	-1.25837	1.51534	2.77371	-2.77371	0.000788059	0.00132116
Methyltransferase-like protein 7A	METTL7A	-0.70292	-0.253616	-2.32467	-1.28416	-0.449305	-1.62175	-0.581241	-1.04051	-2.07105	-1.03055	1.03055	2.46492e-05	7.48228e-05
Monoglyceride lipase	MGLL	0.641396	0.557204	-3.68574	-5.51376	0.0841925	-4.32714	-6.15516	1.82802	-4.24294	-6.07097	6.07097	3.33841e-08	4.85984e-07
Moesin	MSN	2.73108	2.53585	3.24414	3.72462	0.195227	0.513065	0.993544	-0.480479	0.708292	1.18877	-1.18877	0.000633487	0.00109421
Myosin-11	MYH11	2.49088	2.91742	0.570383	0.422691	-0.426543	-1.92049	-2.06818	0.147692	-2.34704	-2.49473	2.49473	0.00976473	0.0114892
Myosin-9	MYH9	4.76748	4.48137	6.33433	5.92314	0.28611	1.56685	1.15566	0.411192	1.85296	1.44177	-1.44177	0.000310814	0.000603968
Myosin light chain kinase, smooth muscle	MYLK	-0.43161	-0.540708	-1.72872	-1.6694	0.109098	-1.29711	-1.23779	-0.0593206	-1.18801	-1.12869	1.12869	0.0168474	0.0187892
Unconventional myosin-Ib	MYO1B	-2.47662	-2.49025	-0.77059	-2.75049	0.0136277	1.70603	-0.273875	1.9799	1.71966	-0.260247	0.260247	0.00202177	0.0029216
Unconventional myosin-Ic	MYO1C	3.89192	4.00256	2.04639	1.29386	-0.110643	-1.84553	-2.59806	0.752525	-1.95618	-2.7087	2.7087	2.91506e-07	2.45152e-06
Myoferlin	MYOF	-0.350558	-0.0798345	0.449633	-0.862776	-0.270724	0.800191	-0.512218	1.31241	0.529467	-0.782941	0.782941	0.031289	0.0326909
N-acetyl-D-glucosamine kinase	NAGK	-0.379787	-0.47282	0.94658	1.42072	0.0930337	1.32637	1.80051	-0.474143	1.4194	1.89354	-1.89354	1.89068e-06	1.04292e-05
Nicotinamide phosphoribosyltransferase	NAMPT	-0.800123	-1.57166	0.800517	0.473046	0.771537	1.60064	1.27317	0.327471	2.37218	2.04471	-2.04471	0.00201223	0.00291603
Sialic acid synthase	NANS	-1.00978	-1.14882	0.675512	-0.000169576	0.139044	1.68529	1.00961	0.675681	1.82433	1.14865	-1.14865	0.000485159	0.000872701
Nucleosome assembly protein 1-like 1	NAP1L1	-1.97765	-1.74778	-0.378189	-0.0959261	-0.229872	1.59946	1.88173	-0.282263	1.36959	1.65185	-1.65185	1.07421e-08	2.52555e-07
Asparagine--tRNA ligase, cytoplasmic	NARS	-0.267001	-0.66389	0.492097	0.527854	0.396889	0.759098	0.794855	-0.0357573	1.15599	1.19174	-1.19174	0.00556089	0.00705203
Nucleolin	NCL	2.25414	1.78502	3.95588	4.17154	0.469121	1.70174	1.9174	-0.215661	2.17086	2.38652	-2.38652	6.74128e-09	1.82015e-07
Nidogen-2	NID2	2.2398	2.36941	-0.184325	-0.546736	-0.129602	-2.42413	-2.78654	0.362411	-2.55373	-2.91614	2.91614	1.1718e-05	4.38785e-05
Nucleolar protein 56	NOP56	-1.66583	-2.90837	0.0781295	0.917305	1.24254	1.74396	2.58313	-0.839175	2.9865	3.82567	-3.82567	1.43901e-05	5.05624e-05
Puromycin-sensitive aminopeptidase	NPEPPS	1.95519	1.94783	2.81886	2.92753	0.00735667	0.86367	0.972346	-0.108676	0.871027	0.979703	-0.979703	0.000974899	0.00157272
Nucleophosmin	NPM1	-0.865007	-1.43122	1.43185	1.5017	0.566214	2.29686	2.36671	-0.0698467	2.86307	2.93292	-2.93292	1.76565e-08	3.48376e-07
NAD(P)H dehydrogenase [quinone] 1	NQO1	-0.566718	0.323262	-2.13137	-3.57804	-0.88998	-1.56465	-3.01132	1.44667	-2.45463	-3.9013	3.9013	0.00185883	0.00272451
5-nucleotidase	NT5E	-2.6762	-3.01013	-3.96408	-4.50084	0.333937	-1.28788	-1.82464	0.536762	-0.953942	-1.4907	1.4907	0.0040594	0.00527208
Nuclear mitotic apparatus protein 1	NUMA1	-0.963417	-1.5031	-0.0935128	0.175484	0.539685	0.869904	1.1389	-0.268997	1.40959	1.67859	-1.67859	0.00105894	0.00168707
2-oxoglutarate dehydrogenase, mitochondrial	OGDH	-0.145244	-0.000603017	-1.21308	-1.2228	-0.144641	-1.06784	-1.07755	0.00971267	-1.21248	-1.22219	1.22219	0.00907029	0.0108211
Alpha-1-acid glycoprotein 1	ORM1	4.02904	3.8595	2.44905	1.27054	0.16955	-1.57999	-2.75851	1.17852	-1.41044	-2.58896	2.58896	0.00134237	0.00208047
Alpha-1-acid glycoprotein 2	ORM2	1.58698	1.85904	-0.60858	-1.96116	-0.272063	-2.19556	-3.54814	1.35258	-2.46762	-3.8202	3.8202	5.95586e-05	0.000150197
Ubiquitin thioesterase OTUB1	OTUB1	-0.3183	-0.382321	0.523851	0.793746	0.0640214	0.842151	1.11205	-0.269895	0.906172	1.17607	-1.17607	1.46353e-05	5.10743e-05
Protein disulfide-isomerase	P4HB	2.91519	2.62829	4.51304	4.05488	0.286899	1.59785	1.1397	0.458156	1.88475	1.42659	-1.42659	1.4055e-07	1.39952e-06
Platelet-activating factor acetylhydrolase IB subunit gamma	PAFAH1B3	-1.62568	-2.12632	0.492587	-0.509609	0.500642	2.11827	1.11607	1.0022	2.61891	1.61671	-1.61671	0.00365818	0.00483672
Poly [ADP-ribose] polymerase 1	PARP1	-1.20565	-1.61798	1.71173	2.57616	0.412326	2.91738	3.78181	-0.86443	3.3297	4.19413	-4.19413	2.98395e-09	1.39161e-07
Alpha-parvin	PARVA	0.533839	0.947136	-1.59021	-2.27149	-0.413297	-2.12405	-2.80533	0.681285	-2.53734	-3.21863	3.21863	2.84944e-07	2.43627e-06
Poly(rC)-binding protein 1	PCBP1	-0.290329	-0.124798	1.49013	1.72878	-0.165531	1.78046	2.01911	-0.23865	1.61493	1.85358	-1.85358	9.32881e-08	1.09023e-06
Prenylcysteine oxidase 1	PCYOX1	1.34606	1.72498	-0.00635773	0.178174	-0.378918	-1.35242	-1.16789	-0.184531	-1.73134	-1.54681	1.54681	7.49641e-06	3.07653e-05
Pyruvate dehydrogenase E1 component subunit beta, mitochondrial	PDHB	0.0505307	0.142279	-0.710994	-0.297177	-0.0917479	-0.761525	-0.347708	-0.413817	-0.853273	-0.439456	0.439456	0.00776783	0.00948784
Protein disulfide-isomerase A3	PDIA3	2.81105	2.34878	4.25284	3.89022	0.462272	1.44179	1.07917	0.362619	1.90406	1.54144	-1.54144	3.10744e-10	7.97058e-08
Protein disulfide-isomerase A4	PDIA4	1.10231	1.0805	3.03821	3.19231	0.021807	1.93591	2.09001	-0.154099	1.95771	2.11181	-2.11181	7.61506e-07	5.35141e-06
Pyridoxal kinase	PDXK	0.245741	0.467503	-0.556489	-0.0386791	-0.221762	-0.80223	-0.28442	-0.51781	-1.02399	-0.506182	0.506182	0.0317824	0.033139
Platelet endothelial cell adhesion molecule	PECAM1	-2.31676	-1.92098	-3.47611	-3.03175	-0.395785	-1.15935	-0.71499	-0.444357	-1.55513	-1.11077	1.11077	0.0271406	0.0288861
ATP-dependent 6-phosphofructokinase, liver type	PFKL	0.175057	-0.141456	0.551873	1.02182	0.316513	0.376816	0.846759	-0.469943	0.693329	1.16327	-1.16327	0.0248657	0.0266307
N-acetylmuramoyl-L-alanine amidase	PGLYRP2	-0.930857	-0.980821	-2.88981	-3.91467	0.0499633	-1.95895	-2.98381	1.02485	-1.90899	-2.93384	2.93384	7.19305e-06	2.97584e-05
Phosphoglucomutase-1	PGM1	1.86142	1.99783	0.526011	0.130747	-0.136414	-1.33541	-1.73067	0.395264	-1.47182	-1.86709	1.86709	0.000254494	0.000511981
Membrane-associated progesterone receptor component 2	PGRMC2	0.350915	0.682347	-0.741611	-0.293908	-0.331432	-1.09253	-0.644823	-0.447703	-1.42396	-0.976255	0.976255	0.000454996	0.000836349
Prohibitin	PHB	1.50497	1.37695	2.39629	2.92375	0.128013	0.891322	1.41878	-0.527461	1.01933	1.5468	-1.5468	0.000103337	0.00023666
Prohibitin-2	PHB2	1.49521	1.32838	2.24354	2.71895	0.166833	0.748327	1.22374	-0.475409	0.915159	1.39057	-1.39057	0.00010893	0.000247262
PITH domain-containing protein 1	PITHD1	-2.48226	-2.35108	-3.90531	-2.99853	-0.131179	-1.42305	-0.516264	-0.906785	-1.55423	-0.647443	0.647443	0.000124686	0.000278105
Plectin	PLEC	3.07432	2.91385	3.7583	3.10793	0.160475	0.683979	0.0336094	0.650369	0.844453	0.194084	-0.194084	0.00398875	0.00521997
Plasminogen	PLG	0.971422	0.812846	-1.29423	-2.46797	0.158576	-2.26565	-3.43939	1.17374	-2.10707	-3.28082	3.28082	0.000381302	0.000720186
Serum paraoxonase/arylesterase 1	PON1	0.268435	0.189199	-3.26052	-3.74471	0.0792362	-3.52896	-4.01315	0.484188	-3.44972	-3.93391	3.93391	6.60272e-07	4.70444e-06
Inorganic pyrophosphatase	PPA1	0.827805	0.67433	1.75088	1.87586	0.153475	0.923074	1.04806	-0.124985	1.07655	1.20153	-1.20153	0.00498487	0.00637715
Peptidyl-prolyl cis-trans isomerase B	PPIB	2.52094	2.42071	3.46976	3.00751	0.100236	0.948822	0.486571	0.462251	1.04906	0.586807	-0.586807	0.00159336	0.0024112
Serine/threonine-protein phosphatase 2A 65 kDa regulatory subunit A alpha isoform	PPP2R1A	0.576903	0.602205	1.1216	1.24895	-0.0253018	0.5447	0.672043	-0.127343	0.519398	0.646741	-0.646741	0.0297514	0.0312755
Peroxiredoxin-2	PRDX2	4.0006	3.74237	2.71146	2.71267	0.25823	-1.28914	-1.28793	-0.0012065	-1.03091	-1.0297	1.0297	0.0104308	0.0122169
Peroxiredoxin-4	PRDX4	-0.536923	-0.527978	0.424056	0.231711	-0.00894489	0.960978	0.768634	0.192344	0.952033	0.759689	-0.759689	0.0139262	0.0159468
Prolyl endopeptidase	PREP	-1.3272	-1.61152	-1.03124	-0.561234	0.284324	0.295954	0.765962	-0.470008	0.580278	1.05029	-1.05029	0.0355536	0.0366245
cAMP-dependent protein kinase catalytic subunit alpha	PRKACA	-0.380329	-0.233417	-1.63319	-1.07666	-0.146912	-1.25286	-0.696329	-0.556534	-1.39978	-0.843241	0.843241	0.00165516	0.00249734
cAMP-dependent protein kinase type I-alpha regulatory subunit	PRKAR1A	-1.98319	-2.24483	-1.37776	-0.799078	0.261633	0.605436	1.18412	-0.578679	0.86707	1.44575	-1.44575	0.00319176	0.00429757
cAMP-dependent protein kinase type II-beta regulatory subunit	PRKAR2B	-1.39697	-1.39177	-4.80719	-5.26128	-0.00519928	-3.41021	-3.86431	0.454094	-3.41541	-3.86951	3.86951	1.30853e-05	4.76081e-05
Glucosidase 2 subunit beta	PRKCSH	-0.433336	-0.25317	0.530645	0.534283	-0.180166	0.963981	0.967619	-0.003638	0.783814	0.787452	-0.787452	0.00405237	0.00527208
DNA-dependent protein kinase catalytic subunit	PRKDC	0.542776	-0.0121902	2.82455	3.09224	0.554966	2.28178	2.54946	-0.267687	2.83674	3.10443	-3.10443	1.16198e-07	1.26241e-06
Ribose-phosphate pyrophosphokinase 2	PRPS2	-0.730863	-1.33266	-0.650881	1.02163	0.601797	0.079982	1.7525	-1.67251	0.681779	2.35429	-2.35429	0.0268395	0.028625
Proteasome subunit alpha type-5	PSMA5	-0.191551	-0.143847	0.371568	0.672963	-0.0477035	0.563119	0.864514	-0.301396	0.515415	0.816811	-0.816811	0.00239291	0.00335947
Proteasome subunit alpha type-7	PSMA7	0.688465	0.679261	1.21614	1.52945	0.00920417	0.527676	0.840987	-0.313311	0.53688	0.850191	-0.850191	0.000148217	0.000322183
26S protease regulatory subunit 6A	PSMC3	-1.39344	-1.26747	-0.864214	-0.5759	-0.125977	0.529229	0.817543	-0.288314	0.403252	0.691566	-0.691566	0.033551	0.0348414
26S protease regulatory subunit 6B	PSMC4	-1.48772	-1.5235	-1.26631	-0.74456	0.035777	0.221418	0.743164	-0.521746	0.257195	0.778941	-0.778941	0.0230444	0.0247836
26S protease regulatory subunit 8	PSMC5	-1.19823	-0.796884	-0.266016	0.334127	-0.401343	0.932211	1.53235	-0.600143	0.530868	1.13101	-1.13101	2.2075e-07	1.98675e-06
26S proteasome non-ATPase regulatory subunit 11	PSMD11	-0.0444313	0.0888146	0.659934	0.900432	-0.133246	0.704365	0.944863	-0.240498	0.571119	0.811617	-0.811617	3.70928e-05	0.000104553
26S proteasome non-ATPase regulatory subunit 12	PSMD12	-1.76238	-1.69734	-1.12717	-0.504741	-0.0650337	0.635207	1.25764	-0.62243	0.570173	1.1926	-1.1926	0.000596013	0.00104353
26S proteasome non-ATPase regulatory subunit 2	PSMD2	-1.16994	-0.883812	0.032301	0.154354	-0.28613	1.20224	1.3243	-0.122053	0.916113	1.03817	-1.03817	0.00029336	0.000578822
26S proteasome non-ATPase regulatory subunit 3	PSMD3	-0.525231	-0.890725	-0.228843	0.299601	0.365494	0.296388	0.824832	-0.528443	0.661882	1.19033	-1.19033	0.000282102	0.000558758
26S proteasome non-ATPase regulatory subunit 5	PSMD5	-0.462777	-0.698658	0.20468	0.068957	0.235881	0.667457	0.531734	0.135723	0.903338	0.767615	-0.767615	0.0368042	0.0377611
26S proteasome non-ATPase regulatory subunit 7	PSMD7	-2.42575	-2.72843	-1.8088	-1.69188	0.302678	0.616949	0.73387	-0.116921	0.919627	1.03655	-1.03655	0.0174572	0.0193424
Ras-related protein Rab-5B	RAB5B	-2.68263	-2.06964	-3.35891	-3.46971	-0.612994	-0.676279	-0.787079	0.1108	-1.28927	-1.40007	1.40007	0.000632831	0.00109421
Ras-related protein Rab-6A	RAB6A	-1.69301	-1.63458	0.332957	0.535102	-0.0584302	2.02597	2.22812	-0.202145	1.96754	2.16969	-2.16969	0.000302109	0.000591533
Ras-related C3 botulinum toxin substrate 2	RAC2	-0.733154	-0.885866	-0.616158	1.36693	0.152712	0.116996	2.10009	-1.98309	0.269708	2.2528	-2.2528	0.0107282	0.0125367
Ras-related protein Ral-B	RALB	-1.53486	-0.79509	-2.56971	-2.14146	-0.739766	-1.03486	-0.606606	-0.42825	-1.77462	-1.34637	1.34637	0.000125357	0.000278391
GTP-binding nuclear protein Ran	RAN	0.964103	0.624224	2.18354	2.02824	0.339879	1.21943	1.06414	0.155293	1.55931	1.40402	-1.40402	0.00106929	0.00169829
Arginine--tRNA ligase, cytoplasmic	RARS	-0.600949	-1.14569	0.499338	0.597212	0.544745	1.10029	1.19816	-0.097874	1.64503	1.74291	-1.74291	4.76796e-05	0.000127394
ATP-dependent DNA helicase Q1	RECQL	-2.5359	-2.29692	-1.52324	-1.08908	-0.238982	1.01267	1.44683	-0.434157	0.773686	1.20784	-1.20784	2.06795e-05	6.7143e-05
All-trans-retinol 13,14-reductase	RETSAT	-0.485904	-0.38864	-3.80909	-4.40002	-0.0972645	-3.32318	-3.91411	0.590932	-3.42045	-4.01138	4.01138	2.25459e-07	1.99415e-06
60S ribosomal protein L10	RPL10	-1.13678	-1.35171	-0.00694937	0.382892	0.214931	1.12983	1.51967	-0.389841	1.34476	1.7346	-1.7346	7.18655e-05	0.000175473
60S ribosomal protein L12	RPL12	0.276662	0.112682	1.10941	1.32718	0.16398	0.832743	1.05052	-0.217773	0.996723	1.2145	-1.2145	0.00113009	0.00177833
60S ribosomal protein L13	RPL13	-0.413131	-0.7124	1.04947	1.67894	0.299269	1.4626	2.09207	-0.629465	1.76187	2.39134	-2.39134	1.39349e-06	8.3123e-06
60S ribosomal protein L17	RPL17	-0.271567	-0.565856	0.304429	0.777919	0.294289	0.575996	1.04949	-0.47349	0.870284	1.34377	-1.34377	0.00570376	0.00717164
60S ribosomal protein L18a	RPL18A	-2.43176	-2.77826	-1.17423	-0.96236	0.346503	1.25753	1.4694	-0.211866	1.60403	1.8159	-1.8159	0.00104831	0.00168058
60S ribosomal protein L24	RPL24	-1.10557	-2.02833	0.0861983	0.519816	0.92276	1.19177	1.62539	-0.433618	2.11453	2.54815	-2.54815	7.46967e-05	0.000179903
60S ribosomal protein L27	RPL27	0.072204	-0.140434	1.19568	1.27655	0.212638	1.12347	1.20434	-0.0808703	1.33611	1.41698	-1.41698	0.00282737	0.00387819
60S ribosomal protein L3	RPL3	-1.05377	-1.43057	0.636674	1.06822	0.3768	1.69045	2.122	-0.431551	2.06725	2.4988	-2.4988	7.25345e-08	8.85957e-07
60S ribosomal protein L4	RPL4	0.363841	0.14836	2.55757	2.75324	0.215481	2.19373	2.3894	-0.195668	2.40921	2.60488	-2.60488	1.15555e-06	7.4308e-06
60S ribosomal protein L5	RPL5	-1.48992	-1.52912	0.0592705	0.606358	0.0392028	1.54919	2.09627	-0.547088	1.58839	2.13548	-2.13548	0.000810059	0.00134785
60S ribosomal protein L6	RPL6	-1.61733	-2.22518	1.04395	1.18653	0.607844	2.66128	2.80386	-0.142579	3.26913	3.4117	-3.4117	1.70605e-09	1.32446e-07
60S ribosomal protein L7a	RPL7A	-0.0804259	-0.505719	1.36775	1.8413	0.425293	1.44818	1.92173	-0.473552	1.87347	2.34702	-2.34702	5.57133e-07	4.19178e-06
60S ribosomal protein L9	RPL9	-0.69914	-0.851863	0.931763	0.779355	0.152723	1.6309	1.4785	0.152408	1.78363	1.63122	-1.63122	1.1588e-06	7.4308e-06
Dolichyl-diphosphooligosaccharide--protein glycosyltransferase subunit 1	RPN1	1.60578	1.58009	2.68779	2.72885	0.0256887	1.08202	1.12307	-0.0410557	1.10771	1.14876	-1.14876	1.66393e-06	9.69993e-06
Dolichyl-diphosphooligosaccharide--protein glycosyltransferase subunit 2	RPN2	0.838762	0.749714	1.56194	1.61773	0.0890484	0.72318	0.77897	-0.0557898	0.812228	0.868018	-0.868018	0.0021717	0.0031033
40S ribosomal protein S12	RPS12	-2.48844	-1.92452	-1.03793	-0.206671	-0.563925	1.45052	2.28177	-0.831257	0.88659	1.71785	-1.71785	0.00950022	0.0112555
40S ribosomal protein S13	RPS13	0.602998	0.399297	1.63323	1.49597	0.203701	1.03024	0.892967	0.137269	1.23394	1.09667	-1.09667	0.00629368	0.00789403
40S ribosomal protein S16	RPS16	0.827038	0.67604	1.60462	1.82546	0.150997	0.777583	0.998417	-0.220835	0.92858	1.14941	-1.14941	0.0122933	0.0142358
40S ribosomal protein S17	RPS17	-1.90638	-2.22056	-0.53725	-0.224744	0.314177	1.36913	1.68164	-0.312506	1.68331	1.99582	-1.99582	4.12849e-06	1.94304e-05
40S ribosomal protein S18	RPS18	0.167741	-0.0634143	1.06979	1.17919	0.231156	0.902045	1.01145	-0.109404	1.1332	1.2426	-1.2426	0.00311107	0.00419995
40S ribosomal protein S19	RPS19	-0.407986	-0.634753	0.583042	0.678715	0.226767	0.991028	1.0867	-0.0956726	1.2178	1.31347	-1.31347	0.00111516	0.00176023
40S ribosomal protein S2	RPS2	0.182973	-0.0690464	1.27629	1.4182	0.252019	1.09332	1.23523	-0.141909	1.34534	1.48725	-1.48725	5.19199e-05	0.000135893
40S ribosomal protein S24	RPS24	-1.87996	-2.47895	-0.890512	-0.986464	0.598994	0.989446	0.893494	0.0959521	1.58844	1.49249	-1.49249	0.0107817	0.0125705
40S ribosomal protein S3	RPS3	1.67525	1.44357	2.92135	3.27757	0.231679	1.2461	1.60232	-0.356225	1.47778	1.834	-1.834	1.73892e-07	1.62194e-06
40S ribosomal protein S3a	RPS3A	-0.947735	-1.02837	0.56906	0.797578	0.0806337	1.5168	1.74531	-0.228517	1.59743	1.82595	-1.82595	6.11125e-06	2.65684e-05
40S ribosomal protein S4, X isoform	RPS4X	0.465459	-0.0276635	1.48432	1.66991	0.493122	1.01886	1.20445	-0.185589	1.51198	1.69757	-1.69757	0.00203413	0.00293121
40S ribosomal protein S7	RPS7	-0.6992	-0.957232	0.34848	0.30737	0.258033	1.04768	1.00657	0.0411097	1.30571	1.2646	-1.2646	0.0158521	0.0178336
40S ribosomal protein SA	RPSA	1.79014	1.40032	3.09169	3.40617	0.389827	1.30154	1.61602	-0.314481	1.69137	2.00585	-2.00585	2.7557e-08	4.41773e-07
Ras-related protein R-Ras	RRAS	0.975745	1.51767	-1.57289	-1.22096	-0.541921	-2.54864	-2.1967	-0.351933	-3.09056	-2.73862	2.73862	1.54311e-10	7.91618e-08
Ribosome-binding protein 1	RRBP1	-1.59345	-1.53451	0.286988	-0.427594	-0.0589449	1.88044	1.16586	0.714582	1.8215	1.10691	-1.10691	0.000259788	0.00052059
Ras suppressor protein 1	RSU1	0.796186	1.18574	-0.271377	-0.554632	-0.389555	-1.06756	-1.35082	0.283255	-1.45712	-1.74037	1.74037	4.44348e-08	5.9987e-07
Reticulon	RTN4	1.82469	2.11735	0.877648	0.607416	-0.292662	-0.947045	-1.21728	0.270232	-1.23971	-1.50994	1.50994	0.000495124	0.000885012
RuvB-like 1	RUVBL1	-0.444444	-0.875488	0.549959	0.863139	0.431044	0.994403	1.30758	-0.31318	1.42545	1.73863	-1.73863	6.82704e-06	2.87071e-05
RuvB-like 2	RUVBL2	-1.29377	-1.50997	0.283492	1.04432	0.216206	1.57726	2.33809	-0.760832	1.79346	2.5543	-2.5543	1.30563e-07	1.33957e-06
Protein S100-A10	S100A10	0.910015	1.38938	-0.915039	-1.701	-0.479364	-1.82505	-2.61102	0.785961	-2.30442	-3.09038	3.09038	0.000111814	0.000252689
Protein S100-A4	S100A4	0.554712	1.06612	-1.35503	-1.40097	-0.511407	-1.90974	-1.95568	0.0459401	-2.42115	-2.46709	2.46709	0.0223765	0.0241158
GTP-binding protein SAR1a	SAR1A	0.245442	0.487334	-0.682371	-0.69578	-0.241892	-0.927813	-0.941222	0.0134092	-1.1697	-1.18311	1.18311	0.000381853	0.000720186
Serine--tRNA ligase, cytoplasmic	SARS	-1.73259	-1.95958	-0.259074	-0.177099	0.226995	1.47352	1.55549	-0.0819751	1.70051	1.78249	-1.78249	8.79342e-05	0.000207881
Sec1 family domain-containing protein 1	SCFD1	-1.85225	-2.03699	-1.30763	-1.11968	0.184744	0.544619	0.732569	-0.18795	0.729363	0.917313	-0.917313	0.0477205	0.0479073
Succinate dehydrogenase [ubiquinone] iron-sulfur subunit, mitochondrial	SDHB	-0.900315	-0.702094	-1.50301	-0.865056	-0.198221	-0.602691	0.0352598	-0.637951	-0.800912	-0.162961	0.162961	0.017438	0.0193424
Septin-6	SEPT6	-0.779893	-0.985053	-1.87081	0.297236	0.20516	-1.09091	1.07713	-2.16804	-0.885754	1.28229	-1.28229	0.0022012	0.00312802
Septin-9	SEPT9	0.070316	0.034683	0.704997	1.37907	0.0356331	0.634681	1.30876	-0.674075	0.670314	1.34439	-1.34439	0.000745816	0.0012669
Alpha-1-antitrypsin	SERPINA1	6.26264	5.78226	5.41579	3.88995	0.480383	-0.846845	-2.37268	1.52584	-0.366462	-1.8923	1.8923	0.00293278	0.00399075
Alpha-1-antichymotrypsin	SERPINA3	4.25749	3.61801	3.14953	1.68052	0.639473	-1.10796	-2.57697	1.46901	-0.468487	-1.9375	1.9375	0.00729674	0.00902365
Kallistatin	SERPINA4	0.627727	0.258583	-1.71265	-3.14684	0.369144	-2.34038	-3.77457	1.43419	-1.97124	-3.40543	3.40543	0.00105677	0.00168707
Plasma serine protease inhibitor	SERPINA5	-1.15925	-1.47953	-2.71062	-3.88742	0.320282	-1.55137	-2.72817	1.17679	-1.23109	-2.40788	2.40788	0.00380854	0.00499689
Thyroxine-binding globulin	SERPINA7	-0.460874	-0.378411	-3.44879	-4.17291	-0.0824626	-2.98791	-3.71204	0.724126	-3.07037	-3.7945	3.7945	1.36288e-06	8.22539e-06
Antithrombin-III	SERPINC1	3.72675	3.29129	2.05184	1.03547	0.435465	-1.67491	-2.69128	1.01636	-1.23945	-2.25581	2.25581	0.000811861	0.00134785
Heparin cofactor 2	SERPIND1	2.21042	2.06729	-0.108914	-1.41423	0.143128	-2.31933	-3.62464	1.30531	-2.1762	-3.48151	3.48151	2.50619e-05	7.5628e-05
Alpha-2-antiplasmin	SERPINF2	0.407247	0.189542	-1.86108	-3.16015	0.217704	-2.26832	-3.5674	1.29908	-2.05062	-3.3497	3.3497	0.000211196	0.000436869
Plasma protease C1 inhibitor	SERPING1	3.03892	2.74971	1.59333	0.488585	0.289218	-1.4456	-2.55034	1.10474	-1.15638	-2.26112	2.26112	9.99789e-06	3.94532e-05
Serpin H1	SERPINH1	1.65507	1.79144	3.45224	2.30451	-0.136371	1.79717	0.649438	1.14773	1.6608	0.513067	-0.513067	0.000275647	0.000550222
Splicing factor 3B subunit 3	SF3B3	-1.81724	-2.27148	-0.805018	-0.483476	0.454239	1.01223	1.33377	-0.321542	1.46646	1.78801	-1.78801	5.91235e-05	0.00015015
Splicing factor, proline- and glutamine-rich	SFPQ	0.288353	0.0637354	1.78479	2.16047	0.224618	1.49644	1.87212	-0.375683	1.72106	2.09674	-2.09674	1.37076e-05	4.88333e-05
Calcium-binding mitochondrial carrier protein Aralar1	SLC25A12	-2.73761	-2.6407	-3.18389	-2.22633	-0.0969115	-0.446283	0.511273	-0.957556	-0.543194	0.414362	-0.414362	0.0294048	0.0309747
Calcium-binding mitochondrial carrier protein Aralar2	SLC25A13	-1.31057	-1.5252	-0.13048	-0.147276	0.21463	1.18009	1.16329	0.0167951	1.39472	1.37792	-1.37792	0.000716206	0.00122064
Calcium-binding mitochondrial carrier protein SCaMC-1	SLC25A24	-1.65341	-1.77083	-0.412842	-0.266949	0.117428	1.24056	1.38646	-0.145893	1.35799	1.50388	-1.50388	2.17141e-05	6.91884e-05
ADP/ATP translocase 2	SLC25A5	1.62407	1.51542	2.77705	2.85037	0.108653	1.15297	1.2263	-0.073324	1.26162	1.33495	-1.33495	0.000232689	0.000473688
Band 3 anion transport protein	SLC4A1	3.11277	3.00345	-1.87013	-0.857784	0.109321	-4.9829	-3.97056	-1.01235	-4.87358	-3.86124	3.86124	5.77869e-05	0.000147486
U5 small nuclear ribonucleoprotein 200 kDa helicase	SNRNP200	-3.12445	-3.35367	0.0829943	0.580448	0.229215	3.20744	3.7049	-0.497454	3.43666	3.93411	-3.93411	6.22154e-07	4.5595e-06
Small nuclear ribonucleoprotein Sm D3	SNRPD3	-1.81516	-2.38752	-0.527307	-0.18203	0.572365	1.28785	1.63312	-0.345277	1.86021	2.20549	-2.20549	0.00166833	0.00250526
Superoxide dismutase [Cu-Zn]	SOD1	-0.391569	-0.286798	-1.47208	-1.33489	-0.104771	-1.08051	-0.94332	-0.13719	-1.18528	-1.04809	1.04809	0.0219989	0.0237588
Sorbin and SH3 domain-containing protein 1	SORBS1	1.29575	1.62124	-3.44755	-4.65642	-0.325484	-4.7433	-5.95217	1.20887	-5.06878	-6.27766	6.27766	2.65853e-09	1.36383e-07
Sorbitol dehydrogenase	SORD	-2.83508	-2.72252	-1.04989	-1.47356	-0.112558	1.78518	1.36152	0.423665	1.67262	1.24896	-1.24896	0.00885989	0.0106194
Spectrin alpha chain, erythrocytic 1	SPTA1	0.30585	0.530528	-5.36659	-4.41474	-0.224678	-5.67244	-4.7206	-0.951849	-5.89712	-4.94527	4.94527	1.42305e-05	5.03464e-05
Spectrin alpha chain, non-erythrocytic 1	SPTAN1	3.74105	3.77861	2.90332	2.85067	-0.037558	-0.837733	-0.890381	0.052648	-0.875291	-0.927939	0.927939	0.0218815	0.0236819
Spectrin beta chain, erythrocytic	SPTB	0.715937	0.52629	-4.16685	-4.38987	0.189647	-4.88279	-5.10581	0.223018	-4.69314	-4.91616	4.91616	1.769e-05	5.93134e-05
Spectrin beta chain, non-erythrocytic 1	SPTBN1	3.4257	3.53287	2.25317	2.49838	-0.107174	-1.17253	-0.927311	-0.245217	-1.2797	-1.03448	1.03448	0.00204322	0.00293592
Sulfide:quinone oxidoreductase, mitochondrial	SQRDL	-0.675402	-0.632753	0.557199	0.325594	-0.0426494	1.2326	1.001	0.231605	1.18995	0.958347	-0.958347	0.00569288	0.00717164
Serine/arginine-rich splicing factor 1	SRSF1	-1.07192	-1.68144	0.664119	1.15775	0.609517	1.73604	2.22967	-0.493635	2.34555	2.83919	-2.83919	8.01137e-07	5.55383e-06
Lupus La protein	SSB	-1.42311	-2.34509	-0.566085	-0.477554	0.921987	0.857023	0.945554	-0.0885308	1.77901	1.86754	-1.86754	2.24483e-05	7.06501e-05
Single-stranded DNA-binding protein, mitochondrial	SSBP1	-1.94807	-2.36612	-0.900615	-0.495865	0.418052	1.04745	1.4522	-0.40475	1.4655	1.87025	-1.87025	0.0367054	0.0377352
Translocon-associated protein subunit delta	SSR4	-1.21973	-1.43885	-0.192278	-0.0566767	0.219117	1.02745	1.16305	-0.135601	1.24657	1.38217	-1.38217	0.00173648	0.00257469
Stress-induced-phosphoprotein 1	STIP1	0.069241	-0.338927	0.989502	1.45018	0.408168	0.920261	1.38094	-0.460682	1.32843	1.78911	-1.78911	0.000417321	0.000781334
Erythrocyte band 7 integral membrane protein	STOM	0.517248	0.853948	-1.15109	-1.66649	-0.3367	-1.66834	-2.18373	0.515392	-2.00504	-2.52043	2.52043	5.89788e-06	2.60376e-05
Succinyl-CoA ligase [ADP-forming] subunit beta, mitochondrial	SUCLA2	-0.774718	-0.209424	-1.69647	-1.96688	-0.565294	-0.921756	-1.19216	0.270407	-1.48705	-1.75746	1.75746	0.000244322	0.000493454
Heterogeneous nuclear ribonucleoprotein Q	SYNCRIP	1.07094	0.552907	2.41202	2.71237	0.518037	1.34107	1.64143	-0.300355	1.85911	2.15946	-2.15946	4.11927e-08	5.71132e-07
Threonine--tRNA ligase, cytoplasmic	TARS	-2.00937	-2.64172	0.544568	0.825707	0.632353	2.55394	2.83508	-0.281139	3.18629	3.46743	-3.46743	7.943e-06	3.18341e-05
T-complex protein 1 subunit alpha	TCP1	0.321049	0.184507	1.02458	1.60129	0.136541	0.703534	1.28025	-0.576712	0.840075	1.41679	-1.41679	1.70308e-06	9.81662e-06
Serotransferrin	TF	6.57094	5.9416	5.10511	3.76094	0.629335	-1.46583	-2.81	1.34417	-0.836492	-2.18066	2.18066	0.000339394	0.000649661
Transforming growth factor beta-1-induced transcript 1 protein	TGFB1I1	-2.97083	-2.67612	-3.82257	-4.06584	-0.294704	-0.85174	-1.09501	0.243268	-1.14644	-1.38971	1.38971	0.00152548	0.00232909
Transmembrane emp24 domain-containing protein 10	TMED10	-0.45425	-0.480205	0.616697	0.369067	0.0259545	1.07095	0.823317	0.24763	1.0969	0.849272	-0.849272	0.000439924	0.000816114
Transmembrane protein 43	TMEM43	0.586855	0.864093	0.167173	0.169729	-0.277238	-0.419682	-0.417126	-0.00255589	-0.69692	-0.694364	0.694364	0.0145624	0.0165277
Tenascin	TNC	-0.792134	-2.18356	2.58453	3.54408	1.39143	3.37666	4.33621	-0.959546	4.76809	5.72764	-5.72764	0.000188947	0.000394024
Transportin-1	TNPO1	-2.14086	-1.61443	-1.0888	-0.625262	-0.52643	1.05206	1.5156	-0.463537	0.525631	0.989168	-0.989168	0.00874681	0.0105085
Tensin-1	TNS1	1.45517	1.89105	-2.00725	-2.18537	-0.435881	-3.46242	-3.64054	0.178118	-3.8983	-4.07642	4.07642	4.07239e-05	0.000112319
Triosephosphate isomerase	TPI1	2.80072	2.56102	4.29413	3.96476	0.239703	1.4934	1.16404	0.329364	1.7331	1.40374	-1.40374	2.97067e-07	2.45799e-06
Tropomyosin 1 (Alpha), isoform CRA_f	TPM1	0.259254	0.780311	-0.865593	-1.27657	-0.521057	-1.12485	-1.53583	0.41098	-1.6459	-2.05688	2.05688	0.00942015	0.0111864
Tropomyosin alpha-3 chain	TPM3	2.18213	2.25839	3.38762	3.75284	-0.0762592	1.20549	1.57071	-0.365217	1.12923	1.49445	-1.49445	0.000176977	0.000373617
Transcription intermediary factor 1-beta	TRIM28	-0.865921	-1.51807	1.96365	1.97366	0.652146	2.82957	2.83958	-0.0100119	3.48171	3.49172	-3.49172	1.60637e-07	1.52605e-06
60 kDa SS-A/Ro ribonucleoprotein	TROVE2	-1.11124	-1.15153	-0.593266	-0.577559	0.0402899	0.517975	0.533682	-0.0157075	0.558265	0.573972	-0.573972	0.00553223	0.00704227
Tubulin--tyrosine ligase-like protein 12	TTLL12	-2.09036	-2.2235	-0.0212139	-0.576605	0.133146	2.06914	1.51375	0.555391	2.20229	1.6469	-1.6469	0.00806885	0.00978563
Transthyretin	TTR	3.94359	3.79303	2.25456	0.868148	0.150565	-1.68903	-3.07544	1.38641	-1.53847	-2.92488	2.92488	0.000473276	0.000854896
Tubulin alpha-1B chain	TUBA1B	5.16443	4.76353	6.65519	6.32441	0.4009	1.49076	1.15998	0.330786	1.89166	1.56088	-1.56088	2.21579e-08	4.00487e-07
Tubulin beta chain	TUBB	2.9588	2.65563	4.40596	4.14071	0.303176	1.44716	1.18191	0.265247	1.75033	1.48508	-1.48508	1.41862e-07	1.39952e-06
Tubulin beta-4B chain	TUBB4B	4.76226	4.43409	6.15014	6.02116	0.328177	1.38788	1.2589	0.12898	1.71605	1.58707	-1.58707	3.1011e-07	2.52519e-06
Tubulin beta-6 chain	TUBB6	-0.160918	0.0197681	-1.28099	-1.21768	-0.180687	-1.12007	-1.05676	-0.063315	-1.30076	-1.23744	1.23744	0.0037585	0.00494387
Elongation factor Tu, mitochondrial	TUFM	1.56884	1.38634	2.85631	2.92675	0.182502	1.28747	1.35791	-0.0704451	1.46997	1.54041	-1.54041	1.1718e-05	4.38785e-05
Twinfilin-2	TWF2	-1.06302	-0.863877	-0.0766825	0.368506	-0.199142	0.986337	1.43152	-0.445188	0.787195	1.23238	-1.23238	0.00173653	0.00257469
Thioredoxin domain-containing protein 5	TXNDC5	0.130778	-0.264331	0.611256	0.69632	0.395109	0.480478	0.565542	-0.0850641	0.875587	0.960651	-0.960651	0.000616534	0.00107579
Thymidine phosphorylase	TYMP	-0.231953	-0.53046	1.62624	1.52805	0.298507	1.85819	1.76001	0.0981822	2.1567	2.05851	-2.05851	0.000995472	0.00160087
Ubiquitin-like modifier-activating enzyme 6	UBA6	-3.33273	-2.6582	-2.88852	-1.55558	-0.674531	0.444208	1.77715	-1.33294	-0.230324	1.10262	-1.10262	0.000471078	0.000853933
Ubiquitin-conjugating enzyme E2 N	UBE2N	0.202773	0.207772	0.767669	0.956968	-0.0049995	0.564897	0.754195	-0.189299	0.559897	0.749196	-0.749196	0.0305846	0.0320808
E3 UFM1-protein ligase 1	UFL1	-2.35334	-2.85994	-1.65935	-1.20584	0.506597	0.693997	1.1475	-0.453506	1.20059	1.6541	-1.6541	0.00552753	0.00704227
UTP--glucose-1-phosphate uridylyltransferase	UGP2	2.66421	2.70279	1.42242	1.64646	-0.0385717	-1.2418	-1.01776	-0.224042	-1.28037	-1.05633	1.05633	0.00350446	0.00466958
Regulator of nonsense transcripts 1	UPF1	-1.65503	-1.93961	-0.427004	-0.107785	0.284583	1.22803	1.54724	-0.319219	1.51261	1.83183	-1.83183	3.19477e-05	9.31204e-05
General vesicular transport factor p115	USO1	-2.50962	-2.4016	-1.14811	-1.00543	-0.108026	1.36152	1.50419	-0.142674	1.25349	1.39616	-1.39616	0.016848	0.0187892
Ubiquitin carboxyl-terminal hydrolase 5	USP5	-0.220333	-0.406003	0.238487	0.591244	0.18567	0.45882	0.811577	-0.352757	0.644491	0.997247	-0.997247	0.0232431	0.024945
Valine--tRNA ligase	VARS	-0.813571	-1.38393	0.399463	0.631585	0.570363	1.21303	1.44516	-0.232122	1.7834	2.01552	-2.01552	6.02479e-05	0.000150767
Synaptic vesicle membrane protein VAT-1 homolog	VAT1	1.62094	1.55315	0.997256	0.669097	0.0677898	-0.623686	-0.951844	0.328159	-0.555896	-0.884055	0.884055	0.0497831	0.0497831
Vinculin	VCL	3.77229	3.70222	3.1845	2.49661	0.0700653	-0.587793	-1.27568	0.687886	-0.517727	-1.20561	1.20561	0.000158493	0.000343068
Voltage-dependent anion-selective channel protein 1	VDAC1	1.8141	1.69185	3.1283	2.84002	0.122249	1.3142	1.02592	0.288279	1.43645	1.14817	-1.14817	0.000102878	0.00023666
Voltage-dependent anion-selective channel protein 2	VDAC2	2.04899	2.0883	2.83379	2.93105	-0.0393068	0.784792	0.882055	-0.0972626	0.745485	0.842748	-0.842748	0.0426227	0.0430422
Voltage-dependent anion-selective channel protein 3	VDAC3	0.1065	0.177693	0.964359	1.3591	-0.0711931	0.857859	1.25261	-0.394746	0.786666	1.18141	-1.18141	0.00137068	0.00211795
Vacuolar protein sorting-associated protein 4B	VPS4B	-1.65102	-1.61439	-0.641978	-0.401654	-0.036631	1.00904	1.24936	-0.240324	0.972408	1.21273	-1.21273	5.3501e-05	0.000138616
WD repeat-containing protein 1	WDR1	1.24482	1.2222	1.67037	2.0899	0.0226152	0.425557	0.84509	-0.419533	0.448173	0.867705	-0.867705	0.0123769	0.0143004
Exportin-1	XPO1	-0.568059	-0.872436	0.868552	1.10655	0.304377	1.43661	1.67461	-0.238003	1.74099	1.97899	-1.97899	0.00124366	0.00193333
X-ray repair cross-complementing protein 5	XRCC5	1.3547	0.868868	2.76376	2.97869	0.485829	1.40906	1.62399	-0.21493	1.89489	2.10982	-2.10982	1.33278e-06	8.13948e-06
X-ray repair cross-complementing protein 6	XRCC6	1.88283	1.45384	3.36733	3.46522	0.428994	1.4845	1.58239	-0.0978927	1.91349	2.01139	-2.01139	1.85023e-06	1.04292e-05
14-3-3 protein gamma	YWHAG	1.57272	1.60567	0.171061	0.0409715	-0.0329536	-1.40166	-1.53175	0.130089	-1.43461	-1.5647	1.5647	0.00167018	0.00250526
14-3-3 protein theta	YWHAQ	0.065662	-0.489155	1.03087	0.818318	0.554817	0.965206	0.752656	0.21255	1.52002	1.30747	-1.30747	0.000174039	0.000368935
14-3-3 protein zeta/delta	YWHAZ	2.83345	2.62327	3.7467	3.74591	0.210182	0.913243	0.912457	0.000786643	1.12343	1.12264	-1.12264	2.41644e-05	7.46766e-05
