# Supplementary material for: High-throughput mass spectrometry and bioinformatics analysis of breast cancer proteomic data
Source: Data Brief. 2019 Jun 10;25:104125. doi: 10.1016/j.dib.2019.104125 (PMC6595893; doi:10.1016/j.dib.2019.104125)
Supplement: Multimedia component 2 [file mmc2.xlsx]

## Sheet: Canonical.Pathways_PTxNCT
Supplementary File S2. Ingenuity Pathway Analysis data from canonical pathways, disease and function annotation and networks for the differentially expressed proteins of the PTxNCT, PTxANT, LNxNCT, LNxANT and PTxLN groups' comparisons.
NCT - non tumor contralateral breast tissue, ANT - non tumor adjacent breast tissue, PT - primary breast tissue, LN - axillary metastatic lymph node.
© 2000-2018 QIAGEN. All rights reserved.
Canonical pathways (PTxNCT)
Ingenuity Canonical Pathways	-log(p-value)	Ratio	z-score	Molecules
Acute Phase Response Signaling	17.8	0.13	-1.508	TTR, HPX, APOH, RRAS, AMBP, AHSG, F2, SERPINF2, SERPIND1, PLG, HP, APOA1, ORM1, C4BPA, ITIH4, APCS, CFB, ORM2, FGB, HRG, CRABP2, AGT
LXR/RXR Activation	14.4	0.14	-4.123	KNG1, APOE, TTR, HPX, APOB, APOH, AMBP, AHSG, SERPINF2, PON1, APOA1, ORM1, ITIH4, ORM2, GC, APOD, AGT
FXR/RXR Activation	14.2	0.136		KNG1, APOE, TTR, HPX, APOB, APOH, AMBP, AHSG, SERPINF2, PON1, APOA1, ORM1, ITIH4, ORM2, GC, APOD, AGT
Coagulation System	10.4	0.257	0.333	PLG, KNG1, F12, SERPINC1, SERPINA5, FGB, F2, SERPINF2, SERPIND1
Complement System	7.25	0.194	0.816	CFD, C4BPA, CFI, CFB, C8B, CFH, C1QBP
Ethanol Degradation IV	5.78	0.238		ALDH4A1, ALDH2, ALDH3A2, CAT, ACSL1
Intrinsic Prothrombin Activation Pathway	5.52	0.146	-1.342	COL1A2, KNG1, F12, SERPINC1, FGB, F2
Atherosclerosis Signaling	5.38	0.0726		COL1A2, APOE, PON1, APOA1, APOB, ORM1, ORM2, PAFAH1B3, APOD
Phenylalanine Degradation IV (Mammalian, via Side Chain)	5.06	0.286		ALDH2, ALDH3A2, GOT2, MAOA
EIF2 Signaling	5.03	0.0519	1.134	RPL4, RPS3A, RRAS, RPL3, ACTB, EIF4A1, RPL5, RPL6, EIF4G1, HSPA5, RPL9
Extrinsic Prothrombin Activation Pathway	4.8	0.25		F12, SERPINC1, FGB, F2
Oxidative Ethanol Degradation III	4.69	0.235		ALDH4A1, ALDH2, ALDH3A2, ACSL1
Clathrin-mediated Endocytosis Signaling	4.52	0.0505		HSPA8, APOE, PON1, APOA1, APOB, ORM1, ACTB, ORM2, F2, APOD
Putrescine Degradation III	4.49	0.211		ALDH4A1, ALDH2, ALDH3A2, MAOA
Tryptophan Degradation X (Mammalian, via Tryptamine)	4.39	0.2		ALDH4A1, ALDH2, ALDH3A2, MAOA
Dopamine Degradation	3.67	0.133		ALDH4A1, ALDH2, ALDH3A2, MAOA
Aldosterone Signaling in Epithelial Cells	3.57	0.0479		HSPA8, HSP90B1, CRYAB, HSP90AA1, HSPD1, HSPA5, HSPB6, HSPA12A
Ethanol Degradation II	3.56	0.125		ALDH4A1, ALDH2, ALDH3A2, ACSL1
4-hydroxyproline Degradation I	3.53	0.667		ALDH4A1, GOT2
Systemic Lupus Erythematosus Signaling	3.48	0.0415		KNG1, IGHG3, RRAS, EFTUD2, HNRNPA2B1, IGHG4, SNRNP200, C8B, IGHG2
Noradrenaline and Adrenaline Degradation	3.41	0.114		ALDH4A1, ALDH2, ALDH3A2, MAOA
Histamine Degradation	3.4	0.2		ALDH4A1, ALDH2, ALDH3A2
Xenobiotic Metabolism Signaling	3.38	0.0366		ALDH4A1, ALDH2, HSP90B1, CES1, RRAS, ALDH3A2, NQO1, CAT, HSP90AA1, MAOA
tRNA Charging	3.27	0.105		LARS, TARS, IARS, EPRS
Phenylethylamine Degradation I	3.24	0.5		ALDH2, ALDH3A2
IL-12 Signaling and Production in Macrophages	3.22	0.0486		APOE, PON1, APOA1, APOB, ORM1, ORM2, APOD
Caveolar-mediated Endocytosis Signaling	3.15	0.0704		ACTB, ITGA6, COPE, COPB1, COPG1
Fatty Acid α-oxidation	3.15	0.167		ALDH4A1, ALDH2, ALDH3A2
Production of Nitric Oxide and Reactive Oxygen Species in Macrophages	3.15	0.0415	-2.121	APOE, PON1, APOA1, APOB, ORM1, CAT, ORM2, APOD
ILK Signaling	3.15	0.0415	0.378	PARVA, MYH9, CFL1, ACTB, ILK, KRT18, MYH11, DSP
Hematopoiesis from Pluripotent Stem Cells	3.1	0.0952		IGHG3, IGHG4, IGHA1, IGHG2
Primary Immunodeficiency Signaling	3.03	0.0909		IGHG3, IGHG4, IGHA1, IGHG2
LPS/IL-1 Mediated Inhibition of RXR Function	2.92	0.0383		ALDH4A1, APOE, ALDH2, ALDH3A2, CAT, FABP4, ACSL1, MAOA
Role of Tissue Factor in Cancer	2.89	0.05		P4HB, CFL1, RRAS, ITGA6, FGB, F2
Actin Cytoskeleton Signaling	2.77	0.0362	-0.378	KNG1, MYH9, CFL1, RRAS, EZR, ACTB, MYH11, F2
Sertoli Cell-Sertoli Cell Junction Signaling	2.76	0.0405		PRKAR2B, RRAS, SORBS1, ACTB, SPTB, ILK, SPTA1
GP6 Signaling Pathway	2.7	0.0458	-2.449	COL1A2, LAMA4, LAMB1, FGB, COL4A2, COL6A6
Unfolded protein response	2.69	0.0741		HSPA8, P4HB, HSP90B1, HSPA5
Aryl Hydrocarbon Receptor Signaling	2.62	0.0441		ALDH4A1, ALDH2, HSP90B1, ALDH3A2, NQO1, HSP90AA1
Superoxide Radicals Degradation	2.58	0.25		NQO1, CAT
Serotonin Degradation	2.42	0.0625		ALDH4A1, ALDH2, ALDH3A2, MAOA
Agrin Interactions at Neuromuscular Junction	2.35	0.0597		RRAS, ACTB, ITGA6, LAMB1
Protein Ubiquitination Pathway	2.3	0.0303		HSPA8, HSP90B1, CRYAB, HSP90AA1, HSPD1, HSPA5, HSPB6, HSPA12A
Neuroprotective Role of THOP1 in Alzheimer's Disease	2.28	0.0446		PLG, KNG1, CFD, PRKAR2B, AGT
Hypoxia Signaling in the Cardiovascular System	2.22	0.0548		P4HB, HSP90B1, NQO1, HSP90AA1
Glycogen Degradation II	2.22	0.167		TYMP, AGL
eNOS Signaling	2.21	0.0364	-2	KNG1, HSPA8, HSP90B1, PRKAR2B, HSP90AA1, HSPA5
Retinol Biosynthesis	2.2	0.0789		CES1, AKR1C3, LIPE
Glucocorticoid Receptor Signaling	2.18	0.0268		HSPA8, HSP90B1, RRAS, ACTB, KRT19, HSP90AA1, KRT18, HSPA5, AGT
PPARα/RXRα Activation	2.17	0.0357	-0.816	HSP90B1, APOA1, PRKAR2B, RRAS, HSP90AA1, GOT2
Germ Cell-Sertoli Cell Junction Signaling	2.16	0.0355		CFL1, RRAS, SORBS1, ACTB, ILK, ITGA6
Bile Acid Biosynthesis, Neutral Pathway	2.15	0.154		AKR1C1/AKR1C2, AKR1C3
Triacylglycerol Degradation	2.14	0.075		CES1, LIPE, MGLL
DNA Double-Strand Break Repair by Non-Homologous End Joining	2.08	0.143		PRKDC, PARP1
Glycogen Degradation III	2.08	0.143		TYMP, AGL
Methylglyoxal Degradation III	2.08	0.143		AKR1C1/AKR1C2, AKR1C3
Autoimmune Thyroid Disease Signaling	2.08	0.0714		IGHG3, IGHG4, IGHG2
Sorbitol Degradation I	2	1		SORD
Hepatic Fibrosis / Hepatic Stellate Cell Activation	2	0.0328		COL1A2, MYH9, COL4A2, MYH11, COL6A6, AGT
Granzyme B Signaling	1.97	0.125		PRKDC, PARP1
Communication between Innate and Adaptive Immune Cells	1.95	0.046		IGHG3, IGHG4, IGHA1, IGHG2
B Cell Receptor Signaling	1.94	0.0319		IGHG3, CFL1, RRAS, IGHG4, IGHA1, IGHG2
Allograft Rejection Signaling	1.92	0.0625		IGHG3, IGHG4, IGHG2
Epithelial Adherens Junction Signaling	1.85	0.035		MYH9, RRAS, SORBS1, ACTB, MYH11
TR/RXR Activation	1.78	0.0408		HP, AKR1C1/AKR1C2, AKR1C3, ME1
CDK5 Signaling	1.78	0.0408		PRKAR2B, RRAS, ITGA6, LAMB1
Endoplasmic Reticulum Stress Pathway	1.74	0.0952		HSP90B1, HSPA5
Uridine-5'-phosphate Biosynthesis	1.7	0.5		CAD
Nitric Oxide Signaling in the Cardiovascular System	1.64	0.037	0	KNG1, HSP90B1, PRKAR2B, HSP90AA1
Sirtuin Signaling Pathway	1.63	0.0247	1.134	PRKDC, TRIM28, NQO1, IDH2, NAMPT, GOT2, PARP1
Paxillin Signaling	1.62	0.0364		PARVA, RRAS, ACTB, ITGA6
Gluconeogenesis I	1.6	0.08		GAPDH, ME1
NADH Repair	1.53	0.333		GAPDH
Proline Degradation	1.53	0.333		ALDH4A1
Oxidized GTP and dGTP Detoxification	1.53	0.333		RUVBL2
Glutamate Degradation II	1.53	0.333		GOT2
Aspartate Biosynthesis	1.53	0.333		GOT2
Agranulocyte Adhesion and Diapedesis	1.5	0.0284		MYH9, EZR, ACTB, ITGA6, MYH11
PI3K/AKT Signaling	1.46	0.0325	0	HSP90B1, RRAS, ILK, HSP90AA1
Cellular Effects of Sildenafil (Viagra)	1.43	0.0317		MYH9, PRKAR2B, ACTB, MYH11
RAR Activation	1.41	0.0267		PRKAR2B, AKR1C3, ACTB, CRABP2, PARP1
Heme Degradation	1.41	0.25		BLVRB
Melatonin Degradation II	1.41	0.25		MAOA
Arginine Degradation I (Arginase Pathway)	1.41	0.25		ALDH4A1
NAD Biosynthesis III	1.41	0.25		NAMPT
L-cysteine Degradation I	1.41	0.25		GOT2
Acetate Conversion to Acetyl-CoA	1.41	0.25		ACSL1
NRF2-mediated Oxidative Stress Response	1.38	0.0263		RRAS, ACTB, NQO1, CAT, EPHX1
Tetrapyrrole Biosynthesis II	1.31	0.2		ALAD
CMP-N-acetylneuraminate Biosynthesis I (Eukaryotes)	1.31	0.2		NANS
Tyrosine Degradation I	1.31	0.2		FAH
Neuregulin Signaling	1.27	0.0349		HSP90B1, RRAS, HSP90AA1
Glycogen Biosynthesis II (from UDP-D-Glucose)	1.24	0.167		GBE1
Integrin Signaling	1.22	0.0236	-1.342	PARVA, RRAS, ACTB, ILK, ITGA6
Reelin Signaling in Neurons	1.19	0.0326		APOE, ITGA6, PAFAH1B3
PPAR Signaling	1.19	0.0326		HSP90B1, RRAS, HSP90AA1
Aspartate Degradation II	1.17	0.143		GOT2
Regulation of eIF4 and p70S6K Signaling	1.17	0.026		RPS3A, RRAS, EIF4A1, EIF4G1
Prostate Cancer Signaling	1.16	0.0316		HSP90B1, RRAS, HSP90AA1
Pyrimidine Ribonucleotides De Novo Biosynthesis	1.13	0.0444		CAD, DHX9
FAK Signaling	1.13	0.0306		RRAS, ACTB, TNS1
Salvage Pathways of Pyrimidine Deoxyribonucleotides	1.11	0.125		TYMP
Virus Entry via Endocytic Pathways	1.09	0.0294		RRAS, ACTB, ITGA6
Tight Junction Signaling	1.08	0.0241		MYH9, PRKAR2B, ACTB, MYH11
Heme Biosynthesis II	1.07	0.111		ALAD
Telomerase Signaling	1.03	0.0278		HSP90B1, RRAS, HSP90AA1
Regulation of Cellular Mechanics by Calpain Protease	0.984	0.0364		RRAS, EZR
Rac Signaling	0.963	0.0259		CFL1, RRAS, ANK1
Androgen Biosynthesis	0.947	0.0833		AKR1C3
BER pathway	0.947	0.0833		PARP1
Dendritic Cell Maturation	0.947	0.0216	-2	COL1A2, IGHG3, IGHG4, IGHG2
Retinoic acid Mediated Apoptosis Signaling	0.934	0.0339		CRABP2, PARP1
Renin-Angiotensin Signaling	0.922	0.0248		PRKAR2B, RRAS, AGT
Fatty Acid Activation	0.914	0.0769		ACSL1
RhoA Signaling	0.914	0.0246		CFL1, EZR, ACTB
Phagosome Formation	0.907	0.0244		IGHG3, IGHG4, IGHG2
PXR/RXR Activation	0.887	0.0317		PRKAR2B, ALDH3A2
Mitotic Roles of Polo-Like Kinase	0.887	0.0317		HSP90B1, HSP90AA1
Endometrial Cancer Signaling	0.876	0.0312		RRAS, ILK
mTOR Signaling	0.875	0.0203		RPS3A, RRAS, EIF4A1, EIF4G1
Calcium Signaling	0.869	0.0202		MYH9, PRKAR2B, ASPH, MYH11
Eicosanoid Signaling	0.865	0.0308		AKR1C3, PAFAH1B3
Telomere Extension by Telomerase	0.856	0.0667		HNRNPA2B1
p70S6K Signaling	0.848	0.0229		RRAS, F2, AGT
Chemokine Signaling	0.834	0.0294		CFL1, RRAS
Glutaryl-CoA Degradation	0.831	0.0625		CA1
Glioma Invasiveness Signaling	0.814	0.0286		PLG, RRAS
Role of MAPK Signaling in the Pathogenesis of Influenza	0.814	0.0286		RRAS, PAFAH1B3
Insulin Receptor Signaling	0.807	0.0219		PRKAR2B, RRAS, LIPE
RAN Signaling	0.806	0.0588		CSE1L
Granzyme A Signaling	0.806	0.0588		ANP32A
γ-linolenate Biosynthesis II (Animals)	0.806	0.0588		ACSL1
Mitochondrial L-carnitine Shuttle Pathway	0.806	0.0588		ACSL1
MSP-RON Signaling Pathway	0.794	0.0278		F12, ACTB
Hereditary Breast Cancer Signaling	0.781	0.0213		NPM1, RRAS, ACTB
AMPK Signaling	0.778	0.0186		PRKAR2B, ACTB, LIPE, RAB6A
BMP signaling pathway	0.776	0.027		PRKAR2B, RRAS
Ubiquinol-10 Biosynthesis (Eukaryotic)	0.762	0.0526		ECHDC1
The Visual Cycle	0.762	0.0526		AKR1C3
Dopamine Receptor Signaling	0.758	0.0263		PRKAR2B, MAOA
Maturity Onset Diabetes of Young (MODY) Signaling	0.742	0.05		GAPDH
Phospholipase C Signaling	0.685	0.017	-2	IGHG3, RRAS, IGHG4, IGHG2
α-Adrenergic Signaling	0.684	0.0235		PRKAR2B, RRAS
Regulation of Actin-based Motility by Rho	0.677	0.0233		CFL1, ACTB
TCA Cycle II (Eukaryotic)	0.671	0.0417		ACO1
Tryptophan Degradation III (Eukaryotic)	0.671	0.0417		CA1
Glycolysis I	0.671	0.0417		GAPDH
NF-κB Activation by Viruses	0.669	0.023		RRAS, ITGA6
Apoptosis Signaling	0.655	0.0225		RRAS, PARP1
Mitochondrial Dysfunction	0.646	0.0182		CAT, ACO1, MAOA
Acute Myeloid Leukemia Signaling	0.634	0.0217		RRAS, IDH2
Death Receptor Signaling	0.634	0.0217		ACTB, PARP1
Fcγ Receptor-mediated Phagocytosis in Macrophages and Monocytes	0.627	0.0215		EZR, ACTB
Ephrin Receptor Signaling	0.607	0.0173		CFL1, RRAS, SORBS1
Sonic Hedgehog Signaling	0.599	0.0345		PRKAR2B
Melanocyte Development and Pigmentation Signaling	0.594	0.0204		PRKAR2B, RRAS
RhoGDI Signaling	0.593	0.017		CFL1, EZR, ACTB
Fatty Acid β-oxidation I	0.587	0.0333		ACSL1
PAK Signaling	0.582	0.02		CFL1, RRAS
VEGF Signaling	0.582	0.02		RRAS, ACTB
Retinoate Biosynthesis I	0.574	0.0323		AKR1C3
UVA-Induced MAPK Signaling	0.552	0.019		RRAS, PARP1
IGF-1 Signaling	0.547	0.0189		PRKAR2B, RRAS
Oncostatin M Signaling	0.54	0.0294		RRAS
DNA Methylation and Transcriptional Repression Signaling	0.54	0.0294		HIST1H4A
Gαs Signaling	0.53	0.0183		PRKAR2B, ADD1
Superpathway of Methionine Degradation	0.53	0.0286		GOT2
Gap Junction Signaling	0.529	0.0157		PRKAR2B, RRAS, ACTB
Glioma Signaling	0.509	0.0177		RRAS, IDH2
G Beta Gamma Signaling	0.504	0.0175		PRKAR2B, RRAS
HIF1α Signaling	0.494	0.0172		RRAS, HSP90AA1
Thyroid Cancer Signaling	0.491	0.0256		RRAS
Estrogen Biosynthesis	0.491	0.0256		AKR1C3
Synaptic Long Term Potentiation	0.479	0.0168		PRKAR2B, RRAS
PTEN Signaling	0.479	0.0168		RRAS, ILK
Gαi Signaling	0.475	0.0167		PRKAR2B, RRAS
Sperm Motility	0.475	0.0167		PRKAR2B, PAFAH1B3
Leukocyte Extravasation Signaling	0.473	0.0146		EZR, ACTB, ITGA6
Mechanisms of Viral Exit from Host Cells	0.473	0.0244		ACTB
Role of p14/p19ARF in Tumor Suppression	0.465	0.0238		NPM1
Serotonin Receptor Signaling	0.465	0.0238		MAOA
Pyrimidine Ribonucleotides Interconversion	0.457	0.0233		DHX9
Stearate Biosynthesis I (Animals)	0.457	0.0233		ACSL1
UVC-Induced MAPK Signaling	0.457	0.0233		RRAS
Role of Macrophages, Fibroblasts and Endothelial Cells in Rheumatoid Arthritis	0.449	0.0132		IGHG3, RRAS, IGHG4, IGHG2
CCR3 Signaling in Eosinophils	0.447	0.0159		CFL1, RRAS
Role of Oct4 in Mammalian Embryonic Stem Cell Pluripotency	0.441	0.0222		PARP1
Estrogen Receptor Signaling	0.439	0.0156		PRKDC, RRAS
P2Y Purigenic Receptor Signaling Pathway	0.418	0.015		PRKAR2B, RRAS
Cell Cycle: G2/M DNA Damage Checkpoint Regulation	0.412	0.0204		PRKDC
Cancer Drug Resistance By Drug Efflux	0.412	0.0204		RRAS
Gα12/13 Signaling	0.41	0.0148		RRAS, F2
Androgen Signaling	0.406	0.0147		PRKAR2B, HSP90AA1
Amyloid Processing	0.405	0.02		PRKAR2B
Phototransduction Pathway	0.398	0.0196		PRKAR2B
Semaphorin Signaling in Neurons	0.392	0.0192		CFL1
Ovarian Cancer Signaling	0.38	0.014		PRKAR2B, RRAS
Transcriptional Regulatory Network in Embryonic Stem Cells	0.38	0.0185		HIST1H4A
Melanoma Signaling	0.374	0.0182		RRAS
Actin Nucleation by ARP-WASP Complex	0.368	0.0179		RRAS
Heparan Sulfate Biosynthesis (Late Stages)	0.356	0.0172		LIPE
Phospholipases	0.351	0.0169		PAFAH1B3
CNTF Signaling	0.346	0.0167		RRAS
Ephrin A Signaling	0.346	0.0167		CFL1
Signaling by Rho Family GTPases	0.341	0.012		CFL1, EZR, ACTB
Superpathway of Melatonin Degradation	0.34	0.0164		MAOA
IL-2 Signaling	0.325	0.0156		RRAS
Thrombopoietin Signaling	0.32	0.0154		RRAS
Netrin Signaling	0.32	0.0154		PRKAR2B
Heparan Sulfate Biosynthesis	0.32	0.0154		LIPE
Cell Cycle: G1/S Checkpoint Regulation	0.32	0.0154		RPL5
GNRH Signaling	0.319	0.0123		PRKAR2B, RRAS
ERK5 Signaling	0.316	0.0152		RRAS
Remodeling of Epithelial Adherens Junctions	0.316	0.0152		ACTB
Granulocyte Adhesion and Diapedesis	0.307	0.012		EZR, ITGA6
ErbB2-ErbB3 Signaling	0.307	0.0147		RRAS
IL-10 Signaling	0.302	0.0145		BLVRB
Role of JAK1 and JAK3 in γc Cytokine Signaling	0.302	0.0145		RRAS
Synaptic Long Term Depression	0.302	0.0119		RRAS, PAFAH1B3
Wnt/β-catenin Signaling	0.299	0.0118		ILK, RUVBL2
Melatonin Signaling	0.298	0.0143		PRKAR2B
Myc Mediated Apoptosis Signaling	0.298	0.0143		RRAS
ErbB4 Signaling	0.298	0.0143		RRAS
GPCR-Mediated Integration of Enteroendocrine Signaling Exemplified by an L Cell	0.29	0.0139		PRKAR2B
Antiproliferative Role of Somatostatin Receptor 2	0.285	0.0137		RRAS
Ephrin B Signaling	0.285	0.0137		CFL1
GM-CSF Signaling	0.285	0.0137		RRAS
STAT3 Pathway	0.281	0.0135		RRAS
IL-15 Signaling	0.274	0.0132		RRAS
GDNF Family Ligand-Receptor Interactions	0.274	0.0132		RRAS
Angiopoietin Signaling	0.27	0.013		RRAS
Non-Small Cell Lung Cancer Signaling	0.27	0.013		RRAS
Neurotrophin/TRK Signaling	0.27	0.013		RRAS
FcγRIIB Signaling in B Lymphocytes	0.262	0.0127		RRAS
Estrogen-Dependent Breast Cancer Signaling	0.262	0.0127		RRAS
Regulation of IL-2 Expression in Activated and Anergic T Lymphocytes	0.262	0.0127		RRAS
Role of BRCA1 in DNA Damage Response	0.259	0.0125		ACTB
Endothelin-1 Signaling	0.257	0.0108		RRAS, PAFAH1B3
Erythropoietin Signaling	0.255	0.0123		RRAS
Renal Cell Carcinoma Signaling	0.255	0.0123		RRAS
Macropinocytosis Signaling	0.255	0.0123		RRAS
IL-3 Signaling	0.249	0.012		RRAS
FLT3 Signaling in Hematopoietic Progenitor Cells	0.249	0.012		RRAS
Prolactin Signaling	0.249	0.012		RRAS
JAK/Stat Signaling	0.249	0.012		RRAS
IL-17 Signaling	0.242	0.0118		RRAS
Growth Hormone Signaling	0.242	0.0118		IGFALS
Leptin Signaling in Obesity	0.242	0.0118		PRKAR2B
IL-4 Signaling	0.239	0.0116		RRAS
LPS-stimulated MAPK Signaling	0.236	0.0115		RRAS
Bladder Cancer Signaling	0.236	0.0115		RRAS
PEDF Signaling	0.236	0.0115		RRAS
TGF-β Signaling	0.236	0.0115		RRAS
HER-2 Signaling in Breast Cancer	0.232	0.0114		RRAS
VEGF Family Ligand-Receptor Interactions	0.232	0.0114		RRAS
Crosstalk between Dendritic Cells and Natural Killer Cells	0.229	0.0112		ACTB
ERK/MAPK Signaling	0.229	0.0101		PRKAR2B, RRAS
PDGF Signaling	0.226	0.0111		RRAS
Thrombin Signaling	0.225	0.00995		RRAS, F2
IL-1 Signaling	0.22	0.0109		PRKAR2B
Ceramide Signaling	0.218	0.0108		RRAS
ATM Signaling	0.207	0.0103		TRIM28
ErbB Signaling	0.207	0.0103		RRAS

## Sheet: Diseases.Functions_PTxNCT
© 2000-2018 QIAGEN. All rights reserved.
Diseases and functions annotation (PTxNCT)
Categories	Diseases or Functions Annotation	p-Value	Predicted Activation State	Activation z-score	# Molecules	Molecules
Neurological Disease, Organismal Injury and Abnormalities, Psychological Disorders	Dementia	6.09e-16			40	ACTB, AFM, AGT, ALDH2, ANP32A, APOA1, APOB, APOD, APOE, CA1, CA2, CFB, CFD, DHX9, EEF1G, EPRS, F12, F2, GAPDH, GC, HBA1/HBA2, HNRNPA2B1, HNRNPU, HP, HPX, HRG, HSPA5, HSPD1, IGHA2, KNG1, MAOA, MYH11, NQO1, PLG, PON1, PRKAR2B, PRKDC, RAB6A, SERPINC1, TTR
Metabolic Disease, Neurological Disease, Organismal Injury and Abnormalities, Psychological Disorders	Alzheimer disease	4.26e-14			36	ACTB, AFM, AGT, ALDH2, ANP32A, APOA1, APOD, APOE, CFB, CFD, DHX9, EEF1G, EPRS, F12, GAPDH, GC, HBA1/HBA2, HNRNPA2B1, HNRNPU, HP, HPX, HRG, HSPA5, HSPD1, IGHA2, KNG1, MAOA, MYH11, NQO1, PLG, PON1, PRKAR2B, PRKDC, RAB6A, SERPINC1, TTR
Cancer, Organismal Injury and Abnormalities, Reproductive System Disease	Breast or ovarian cancer	8.14e-12			96	ACADS, ADD1, AFM, AGL, AGT, AKR1C1/AKR1C2, AKR1C3, ANK1, APOA1, APOB, APOE, APOH, C8B, CAD, CALB2, CES1, CFB, CFH, CKAP4, COL1A2, COL4A2, COL6A6, COPE, CRABP2, CRYAB, CSE1L, DCLK1, DDX39B, DHX15, DSP, EFTUD2, EIF4A1, EIF4G1, EPHX1, EPRS, F2, FABP4, FBL, FBLN5, FBN1, GAPDH, GBE1, GC, GOT2, HBA1/HBA2, HBB, HNRNPA2B1, HNRNPM, HP, HPX, HSP90AA1, HSP90B1, HSPA5, HSPD1, ILF2, ILF3, ITIH4, KNG1, KRT18, …
Hereditary Disorder, Organismal Injury and Abnormalities	Autosomal dominant disease	1.15e-11			47	ACTB, AGT, ALDH2, ANK1, APOA1, APOB, APOE, CA1, CA2, CFB, CFI, CFL1, COL1A2, COL4A2, CRYAB, DSP, EFTUD2, EIF4G1, EPHX1, F12, F2, FBLN5, FBN1, HBA1/HBA2, HBB, HBG1, HNRNPA2B1, HNRNPU, HRG, HSPD1, ITIH4, KRT19, LAMA4, MYH11, MYH9, NOP56, P4HB, RPL5, SERPINC1, SERPIND1, SERPINH1, SLC4A1, SNRNP200, SPTA1, SPTB, TNC, TTR
Cancer, Organismal Injury and Abnormalities, Reproductive System Disease	Female genital tract cancer	1.74e-11			102	ACADS, ACSL1, AFM, AGL, AGT, AKR1C1/AKR1C2, ALDH4A1, ANK1, APOA1, APOB, APOD, APOE, APOH, C4BPA, C8B, CA1, CA2, CAD, CALB2, CES1, CFB, CFH, COL1A2, COL4A2, COL6A6, COPB1, COPE, CRABP2, CSE1L, DCLK1, DHX9, DSP, EIF4G1, EPHX1, EPRS, ERAP1, F2, FABP4, FBL, FBLN5, FBN1, GAPDH, GBE1, GC, GOT2, HBA1/HBA2, HBB, HDLBP, HNRNPA2B1, HNRNPF, HNRNPL, HNRNPM, HNRNPU, HP, HPX, HSP90AA1, HSP90B1, HSPB6, HSPD1, I…
Cancer, Organismal Injury and Abnormalities, Reproductive System Disease	Tumorigenesis of reproductive tract	2.31e-11			104	ACADS, ACSL1, AFM, AGL, AGT, AKR1C1/AKR1C2, ALDH4A1, ANK1, APOA1, APOB, APOD, APOE, APOH, C4BPA, C8B, CA1, CA2, CAD, CALB2, CES1, CFB, CFH, COL1A2, COL4A2, COL6A6, COPB1, COPE, CRABP2, CSE1L, DCLK1, DHX9, DSP, EIF4G1, EPHX1, EPRS, ERAP1, F2, FABP4, FBL, FBLN5, FBN1, GAPDH, GBE1, GC, GOT2, HBA1/HBA2, HBB, HDLBP, HNRNPA2B1, HNRNPF, HNRNPL, HNRNPM, HNRNPU, HP, HPX, HSP90AA1, HSP90B1, HSPB6, HSPD1, I…
Inflammatory Disease	Chronic inflammatory disorder	2.47e-11			45	ACO1, ACSL1, AGT, AHSG, APOA1, APOE, CA1, CA2, CAPG, CFB, CFH, COL1A2, DDX39B, ECHDC1, EEF1G, F2, FABP4, FGB, GC, HBA1/HBA2, HP, HSP90B1, HSPA5, HSPA8, HSPD1, IGHG4, KRT18, LTF, MAOA, MCAM, MGLL, MYO1C, NAMPT, P4HB, PARP1, PLG, PON1, S100A10, S100A4, SERPINC1, SNRNP200, SPTA1, TNC, TRIM28, TYMP
Cancer, Organismal Injury and Abnormalities, Reproductive System Disease	Female genital neoplasm	2.47e-11			104	ACADS, ACSL1, AFM, AGL, AGT, AKR1C1/AKR1C2, ALDH4A1, ANK1, APOA1, APOB, APOD, APOE, APOH, C4BPA, C8B, CA1, CA2, CAD, CALB2, CES1, CFB, CFH, COL1A2, COL4A2, COL6A6, COPB1, COPE, CRABP2, CSE1L, DCLK1, DHX9, DSP, EIF4G1, EPHX1, EPRS, ERAP1, F2, FABP4, FBL, FBLN5, FBN1, GAPDH, GBE1, GC, GOT2, HBA1/HBA2, HBB, HDLBP, HNRNPA2B1, HNRNPF, HNRNPL, HNRNPM, HNRNPU, HP, HPX, HSP90AA1, HSP90B1, HSPB6, HSPD1, I…
Cardiovascular Disease, Cell Death and Survival, Connective Tissue Disorders, Hematological Disease, Hereditary Disorder, Organismal Injury and Abnormalities	Familial hemolytic anemia	3.32e-11			9	ANK1, CFB, CFH, CFI, HBA1/HBA2, HBB, SLC4A1, SPTA1, SPTB
Cardiovascular Disease, Hereditary Disorder, Organismal Injury and Abnormalities	Familial cardiovascular disease	3.09e-10			22	AGT, APOA1, APOB, APOE, CA2, CFB, CFH, CFI, COL1A2, CRYAB, DSP, EFTUD2, EPHX1, F12, F2, FBN1, ILK, ITIH4, LAMA4, MYH11, SERPINC1, TTR
Organismal Injury and Abnormalities	Blood clot	3.44e-10			14	APOH, CFB, CFH, CFI, F12, F2, FGB, HRG, KNG1, PLG, PON1, SERPINA5, SERPINC1, SERPINF2
Cancer, Gastrointestinal Disease, Organismal Injury and Abnormalities	Digestive system cancer	4.48e-10			177	ACADS, ACO1, ACSL1, ACTB, ADD1, AFM, AGL, AGT, AHSG, AKR1C1/AKR1C2, AKR1C3, ALAD, ALDH2, ALDH3A2, ALDH4A1, AMBP, ANK1, ANP32A, APCS, APOB, APOE, ASPH, BLVRB, C4BPA, C8B, CA1, CA2, CACYBP, CAD, CALB2, CAPG, CAT, CES1, CFB, CFD, CFH, CFI, CFL1, CKAP4, COL1A2, COL4A2, COL6A6, COPB1, COPE, COPG1, CRABP2, CRYAB, CSE1L, DCLK1, DDX39B, DHX15, DHX9, DPP3, DSP, ECHDC1, EEF1G, EFTUD2, EIF4A1, EIF4G1, EPHX1…
Cancer, Organismal Injury and Abnormalities	Abdominal cancer	9.73e-10			185	ACADS, ACO1, ACSL1, ACTB, ADD1, AFM, AGL, AGT, AHSG, AKR1C1/AKR1C2, AKR1C3, ALAD, ALDH2, ALDH3A2, ALDH4A1, AMBP, ANK1, ANP32A, APCS, APOA1, APOB, APOD, APOE, APOH, ASPH, BLVRB, C4BPA, C8B, CA1, CA2, CACYBP, CAD, CALB2, CAPG, CAT, CES1, CFB, CFD, CFH, CFI, CFL1, CKAP4, COL1A2, COL4A2, COL6A6, COPB1, COPE, COPG1, CRABP2, CRYAB, CSE1L, DCLK1, DDX39B, DHX15, DHX9, DPP3, DSP, ECHDC1, EEF1G, EFTUD2, EI…
Cell Death and Survival	Cell death	1.53e-09	Decreased	-2.215	65	AGT, AKR1C3, ALDH2, ANK1, APOA1, APOB, APOE, C1QBP, C8B, CAT, CFB, CFH, CFI, CFL1, COL4A2, CRABP2, CRYAB, CSE1L, DHX9, DSP, EIF4G1, EZR, F2, FAM129B, GAPDH, GBE1, HBA1/HBA2, HBB, HP, HRG, HSP90AA1, HSP90B1, HSPA5, HSPA8, HSPD1, HYOU1, IGHG3, ILF2, ILK, ITGA6, KRT18, LTF, MAOA, MCAM, MYH9, NAMPT, NCL, NPM1, NQO1, P4HB, PARP1, PARVA, PLG, PRKAR2B, PRKDC, RPS3A, S100A4, SERPINC1, SLC4A1, SPTA1, SPTB…
Cellular Movement	Cell movement	1.7e-09		-1.239	48	AGT, APOA1, APOE, ASPH, C1QBP, CAT, CFH, COL4A2, CRYAB, CSE1L, DSP, EZR, F12, F2, FBLN5, FBN1, GC, HDGF, HNRNPA2B1, HRG, HSP90AA1, HSPA5, HSPD1, ILF3, ILK, IPO7, ITGA6, KNG1, KRT19, LAMB1, MCAM, MYH9, MYO1C, NCL, NPM1, ORM1, PARVA, PLG, RRBP1, RUVBL2, S100A10, S100A4, SERPINA5, SERPINC1, SERPIND1, SRSF1, TNC, TNS1
Metabolic Disease	Glucose metabolism disorder	2.23e-09			34	ACO1, ACSL1, AGT, AHSG, AKR1C3, ALDH2, AMBP, APOA1, APOB, APOD, APOE, CA1, CA2, CAT, CFB, COL1A2, COL4A2, DDX39B, F2, FABP4, FAH, GBE1, HBA1/HBA2, HBB, HP, HSPA5, LIPE, MAOA, MYO1B, PON1, S100A4, SERPINC1, SERPIND1, TNC
Cell-To-Cell Signaling and Interaction, Hematological System Development and Function	Aggregation of blood cells	2.25e-09		-0.264	12	ACTB, APCS, CES1, CFH, F12, F2, FGB, HBB, ILK, KNG1, MYH9, PLG
Cellular Movement	Migration of cells	2.65e-09		-1.148	44	AGT, APOA1, APOE, ASPH, C1QBP, CAT, CFH, COL4A2, CRYAB, CSE1L, DSP, EZR, F12, F2, FBLN5, HDGF, HNRNPA2B1, HRG, HSP90AA1, HSPA5, HSPD1, ILF3, ILK, IPO7, ITGA6, KNG1, KRT19, LAMB1, MCAM, MYH9, MYO1C, NCL, NPM1, ORM1, PARVA, PLG, RUVBL2, S100A10, S100A4, SERPINA5, SERPINC1, SERPIND1, TNC, TNS1
Cell-To-Cell Signaling and Interaction, Hematological System Development and Function, Inflammatory Response	Aggregation of blood platelets	2.66e-09		-0.922	11	ACTB, CES1, CFH, F12, F2, FGB, HBB, ILK, KNG1, MYH9, PLG
Cancer, Gastrointestinal Disease, Hepatic System Disease, Organismal Injury and Abnormalities	Cholangiocarcinoma	2.97e-09			11	AMBP, GC, HPX, HSP90AA1, HSP90B1, IDH2, KNG1, KRT19, RPL4, RPL9, SERPINC1
Cancer, Organismal Injury and Abnormalities	Breast or pancreatic cancer	3.27e-09			110	ACADS, ACO1, ADD1, AFM, AGL, AGT, AKR1C1/AKR1C2, AKR1C3, ANK1, ANP32A, APOA1, APOB, APOE, APOH, C8B, CAD, CALB2, CES1, CFB, CFH, CFI, CKAP4, COL1A2, COL4A2, COL6A6, COPE, CRABP2, CRYAB, CSE1L, DCLK1, DDX39B, DHX15, DHX9, DSP, EFTUD2, EIF4A1, EIF4G1, EPHX1, EPRS, F2, FABP4, FBL, FBLN5, FBN1, GAPDH, GBE1, GC, GOT2, HBA1/HBA2, HBB, HNRNPA2B1, HNRNPL, HNRNPM, HNRNPU, HP, HPX, HSP90AA1, HSP90B1, HSPA5…
Endocrine System Disorders, Organismal Injury and Abnormalities	Benign thyroid nodule	3.89e-09			8	AHSG, APCS, APOA1, GC, HSPA5, HSPA8, PDIA4, TTR
Cardiovascular Disease, Cell Death and Survival, Connective Tissue Disorders, Developmental Disorder, Hematological Disease, Organismal Injury and Abnormalities	Congenital hemolytic anemia	4.14e-09			6	ANK1, HBA1/HBA2, HBB, SLC4A1, SPTA1, SPTB
Cancer, Organismal Injury and Abnormalities, Reproductive System Disease	Female genital tract adenocarcinoma	5.29e-09			86	ACADS, ACSL1, AGL, AGT, AKR1C1/AKR1C2, ALDH4A1, ANK1, APOB, APOD, APOE, C4BPA, C8B, CA1, CA2, CAD, CALB2, CES1, CFB, CFH, COL1A2, COL4A2, COL6A6, COPB1, COPE, CRABP2, CSE1L, DCLK1, DHX9, DSP, EIF4G1, EPHX1, EPRS, ERAP1, F2, FBL, FBLN5, FBN1, GBE1, GOT2, HBB, HDLBP, HNRNPA2B1, HNRNPF, HNRNPL, HNRNPM, HNRNPU, HP, HSP90AA1, HSP90B1, HSPB6, HSPD1, IDH2, ITGA6, ITIH4, KNG1, KRT18, LAMA4, LAMB1, LRPPRC…
Cancer, Endocrine System Disorders, Organismal Injury and Abnormalities, Reproductive System Disease	Ovarian cancer	7.69e-09			50	ACADS, AFM, AGL, AKR1C1/AKR1C2, APOA1, APOB, APOE, APOH, C8B, CAD, CALB2, CFB, CFH, COL1A2, COL4A2, COL6A6, DCLK1, EIF4G1, EPHX1, F2, FABP4, FBL, GAPDH, GC, GOT2, HNRNPA2B1, HNRNPM, HP, HPX, HSP90AA1, HSP90B1, KNG1, KRT19, LRPPRC, LTF, MCAM, MYH9, PARP1, PDIA4, PLG, PRKDC, RRAS, RRBP1, SERPINA5, SERPINA7, SERPINC1, SNRNP200, SORBS1, STOM, TTR
Cell Death and Survival, Connective Tissue Disorders, Hematological Disease, Organismal Injury and Abnormalities	Hemolysis	8.58e-09			10	ANK1, C8B, CFB, CFH, CFI, HBA1/HBA2, HBB, SLC4A1, SPTA1, SPTB
Cancer, Gastrointestinal Disease, Hepatic System Disease, Organismal Injury and Abnormalities	Hepatocellular carcinoma	1.31e-08			31	ADD1, AKR1C1/AKR1C2, ALDH2, APOB, ASPH, CA2, COL4A2, COPG1, CSE1L, DCLK1, DPP3, F2, HBA1/HBA2, HBB, HP, HSP90AA1, HSP90B1, HSPA5, IDH2, ILF2, ILF3, IPO7, LAMA4, LAMB1, MGLL, NCL, NQO1, PRKDC, RRBP1, SERPINC1, SLC4A1
Cell-To-Cell Signaling and Interaction	Interaction of tumor cell lines	1.67e-08		-0.434	21	ADD1, AGT, APOE, APOH, C1QBP, CFH, DSP, EZR, F2, FBLN5, ILK, ITGA6, KNG1, LTF, NCL, PARVA, RRAS, S100A10, SERPINA5, SLC4A1, TNC
Cardiovascular Disease, Hematological Disease, Organismal Injury and Abnormalities	Thrombus	1.72e-08			12	APOH, CFB, CFH, CFI, F2, FGB, HRG, KNG1, PLG, PON1, SERPINA5, SERPINC1
Immunological Disease	Systemic autoimmune syndrome	2.42e-08			37	ACO1, ACSL1, AGT, AHSG, ALDH2, APOA1, APOE, CA1, CA2, CAT, CFB, COL1A2, DDX39B, ECHDC1, EEF1G, FABP4, FGB, HBA1/HBA2, HP, HSP90B1, HSPA8, HSPD1, LTF, MAOA, MGLL, MYH9, MYO1C, NAMPT, PARP1, PON1, S100A10, SERPINC1, SNRNP200, SPTA1, SRSF1, TNC, TRIM28
Cancer, Gastrointestinal Disease, Hepatic System Disease, Organismal Injury and Abnormalities	Hepatobiliary system cancer	3.01e-08			101	ACO1, ACSL1, ACTB, ADD1, AGT, AHSG, AKR1C1/AKR1C2, ALAD, ALDH2, ALDH4A1, AMBP, ANK1, APCS, APOB, APOE, ASPH, C4BPA, CA2, CACYBP, CAD, CALB2, CAPG, CES1, CFB, COL1A2, COL4A2, COL6A6, COPG1, CSE1L, DCLK1, DDX39B, DPP3, EIF4A1, EPHX1, EPRS, ERAP1, F12, F2, FAM129B, FBN1, FGB, GBE1, GC, HBA1/HBA2, HBB, HDLBP, HNRNPA2B1, HNRNPM, HP, HPX, HSP90AA1, HSP90B1, HSPA5, HSPA8, HSPD1, HYOU1, IARS, IDH2, ILF2,…
Infectious Diseases	Viral Infection	3.52e-08		0.511	47	ACSL1, APCS, APOA1, APOB, APOE, CA2, CAD, CES1, CFI, COPB1, COPG1, CRYAB, CSE1L, DCLK1, DHX15, DHX9, F12, F2, FBL, FBN1, GAPDH, HBA1/HBA2, HBG1, HNRNPF, HNRNPU, HP, HSP90AA1, HSP90B1, HSPA5, HSPD1, ILF3, KRT18, LARS, LTF, MCAM, MGLL, NCL, NOP56, PARVA, PLG, RAB6A, RPL3, RPL5, RUVBL2, S100A4, SERPINA5, SERPINC1
Dermatological Diseases and Conditions, Organismal Injury and Abnormalities	Psoriasis	4.13e-08			26	ALDH3A2, ANP32A, APOD, APOE, C1QBP, CFD, CFL1, COL1A2, CRABP2, EPHX1, GAPDH, GOT2, HBB, HSPA5, HSPA8, ITGA6, KRT18, LTF, MCAM, ME1, NAMPT, P4HB, PLG, SERPINF2, TNC, TYMP
Cardiovascular Disease, Cell Death and Survival, Connective Tissue Disorders, Developmental Disorder, Hematological Disease, Hereditary Disorder, Organismal Injury and Abnormalities	Hereditary spherocytosis	4.69e-08			4	ANK1, SLC4A1, SPTA1, SPTB
Cardiovascular System Development and Function, Organismal Development	Angiogenesis	4.75e-08		-0.07	23	AGT, APOE, APOH, COL1A2, COL4A2, CRYAB, ERAP1, F12, F2, FABP4, HRG, HSPA5, HSPB6, KNG1, MCAM, MYH9, NCL, ORM1, PLG, RRAS, SERPINC1, SERPIND1, TNC
Cell-To-Cell Signaling and Interaction	Aggregation of cells	4.89e-08		-0.959	13	ACTB, APCS, CES1, CFH, F12, F2, FGB, HBB, HNRNPA2B1, ILK, KNG1, MYH9, PLG
Cell-To-Cell Signaling and Interaction	Binding of tumor cell lines	4.96e-08		-0.434	20	ADD1, AGT, APOE, APOH, C1QBP, CFH, DSP, F2, FBLN5, ILK, ITGA6, KNG1, LTF, NCL, PARVA, RRAS, S100A10, SERPINA5, SLC4A1, TNC
RNA Post-Transcriptional Modification	Processing of mRNA	5.33e-08			12	C1QBP, DDX39B, DHX15, DHX9, EFTUD2, HBB, HNRNPA2B1, HNRNPL, HNRNPM, HNRNPU, SNRNP200, SRSF1
Hematological System Development and Function	Fibrinolysis	6.89e-08			5	APOH, F12, F2, FGB, PLG
Neurological Disease, Skeletal and Muscular Disorders	Neuromuscular disease	7.15e-08			32	ACTB, AFM, AGT, ALDH2, APOD, APOE, COPE, CRYAB, CSE1L, EIF4G1, GAPDH, HNRNPU, HP, HSP90AA1, HSP90B1, HSPA5, IGFALS, ITIH4, LAMB1, LRG1, LTF, NPM1, PARP1, PON1, RAB6A, RPL3, RPL5, RPS3A, SERPINF2, SRSF1, STOM, TNC
Cardiovascular Disease, Organismal Injury and Abnormalities	Peripheral vascular disease	8.11e-08			21	APOA1, APOB, APOE, APOH, CA1, CA2, CACYBP, CAPG, CFH, CKAP4, COL1A2, ERAP1, F2, HBA1/HBA2, HBB, PLG, RPL9, RRBP1, RUVBL2, SERPINC1, SERPIND1
Connective Tissue Disorders, Developmental Disorder, Hereditary Disorder, Organismal Injury and Abnormalities, Skeletal and Muscular Disorders	Marfan syndrome	1.01e-07			7	APCS, APOA1, COL1A2, FBN1, GC, HBB, MYH11
Cancer, Gastrointestinal Disease, Hepatic System Disease, Organismal Injury and Abnormalities	Liver cancer	1.13e-07			98	ACO1, ACSL1, ACTB, ADD1, AGT, AHSG, AKR1C1/AKR1C2, ALAD, ALDH2, ALDH4A1, AMBP, ANK1, APCS, APOB, APOE, ASPH, C4BPA, CA2, CACYBP, CAD, CALB2, CAPG, CES1, CFB, COL1A2, COL4A2, COL6A6, COPG1, CSE1L, DCLK1, DDX39B, DPP3, EIF4A1, EPHX1, EPRS, ERAP1, F12, F2, FAM129B, FBN1, FGB, GBE1, GC, HBA1/HBA2, HBB, HDLBP, HNRNPA2B1, HNRNPM, HP, HPX, HSP90AA1, HSP90B1, HSPA5, HSPA8, HSPD1, HYOU1, IARS, IDH2, ILF2,…
Cardiovascular Disease, Developmental Disorder, Hematological Disease, Organismal Injury and Abnormalities	Congenital anemia	1.52e-07			9	ANK1, CAT, HBA1/HBA2, HBB, NQO1, RPL5, SLC4A1, SPTA1, SPTB
Cancer, Organismal Injury and Abnormalities	Tumorigenesis of tissue	1.59e-07			185	ACADS, ACO1, ACSL1, ACTB, ADD1, AFM, AGL, AGT, AHSG, AKR1C1/AKR1C2, AKR1C3, ALAD, ALDH2, ALDH3A2, ALDH4A1, AMBP, ANK1, ANP32A, APCS, APOA1, APOB, APOD, APOE, ASPH, BLVRB, C4BPA, C8B, CA1, CA2, CACYBP, CAD, CALB2, CAPG, CAT, CES1, CFB, CFD, CFH, CFI, CKAP4, COL1A2, COL4A2, COL6A6, COPB1, COPE, COPG1, CRABP2, CRYAB, CSE1L, DCLK1, DDX39B, DHX15, DHX9, DPP3, DSP, ECHDC1, EEF1G, EFTUD2, EIF4A1, EIF4G1…
Connective Tissue Disorders, Organismal Injury and Abnormalities, Skeletal and Muscular Disorders	Non-traumatic arthropathy	1.71e-07			32	ACO1, ACSL1, AHSG, APOA1, APOE, CA2, CFB, CRYAB, DDX39B, ECHDC1, EEF1G, FABP4, FGB, HBA1/HBA2, HP, HSP90B1, HSPA8, HSPD1, LTF, MAOA, MGLL, MYO1C, NAMPT, PARP1, PLG, PON1, S100A10, SERPINC1, SNRNP200, SPTA1, TNC, TRIM28
Organismal Injury and Abnormalities	Fibrin clot	1.71e-07			5	APOH, F12, F2, FGB, PLG
Neurological Disease, Organismal Injury and Abnormalities, Psychological Disorders	Disorder of basal ganglia	1.85e-07			28	ACTB, AFM, ALDH2, APOD, APOE, CA2, COPE, CRYAB, CSE1L, EIF4G1, GAPDH, HNRNPU, HP, HSP90AA1, HSPA5, IGFALS, ITIH4, LAMB1, LRG1, LTF, NPM1, PARP1, PON1, RAB6A, RPL3, RPS3A, SERPINF2, STOM
Cellular Development, Connective Tissue Development and Function, Tissue Development	Differentiation of bone cells	2.08e-07			11	CAT, DHX9, FAM213A, FBL, FBN1, HNRNPU, IARS, LTF, RRBP1, SNRNP200, TNC
Cancer, Organismal Injury and Abnormalities	Neoplasia of epithelial tissue	2.14e-07			184	ACADS, ACO1, ACSL1, ACTB, ADD1, AFM, AGL, AGT, AHSG, AKR1C1/AKR1C2, AKR1C3, ALAD, ALDH2, ALDH3A2, ALDH4A1, AMBP, ANK1, ANP32A, APCS, APOA1, APOB, APOD, APOE, ASPH, BLVRB, C4BPA, C8B, CA1, CA2, CACYBP, CAD, CALB2, CAPG, CAT, CES1, CFB, CFD, CFH, CFI, CKAP4, COL1A2, COL4A2, COL6A6, COPB1, COPE, COPG1, CRABP2, CRYAB, CSE1L, DCLK1, DDX39B, DHX15, DHX9, DPP3, DSP, ECHDC1, EEF1G, EFTUD2, EIF4A1, EIF4G1…
RNA Post-Transcriptional Modification	Processing of RNA	2.23e-07		0.391	15	C1QBP, DDX39B, DHX15, DHX9, EFTUD2, HBB, HNRNPA2B1, HNRNPF, HNRNPL, HNRNPM, HNRNPU, NPM1, RPL5, SNRNP200, SRSF1
Cancer, Gastrointestinal Disease, Hepatic System Disease, Organismal Injury and Abnormalities	Biliary tract adenocarcinoma	2.41e-07			12	AMBP, GC, HPX, HSP90AA1, HSP90B1, IDH2, KNG1, KRT19, PRKDC, RPL4, RPL9, SERPINC1
Cancer, Organismal Injury and Abnormalities	Abdominal neoplasm	2.49e-07			187	ACADS, ACO1, ACSL1, ACTB, ADD1, AFM, AGL, AGT, AHSG, AKR1C1/AKR1C2, AKR1C3, ALAD, ALDH2, ALDH3A2, ALDH4A1, AMBP, ANK1, ANP32A, APCS, APOA1, APOB, APOD, APOE, APOH, ASPH, BLVRB, C4BPA, C8B, CA1, CA2, CACYBP, CAD, CALB2, CAPG, CAT, CES1, CFB, CFD, CFH, CFI, CFL1, CKAP4, COL1A2, COL4A2, COL6A6, COPB1, COPE, COPG1, CRABP2, CRYAB, CSE1L, DCLK1, DDX39B, DHX15, DHX9, DPP3, DSP, ECHDC1, EEF1G, EFTUD2, EI…
Cancer, Organismal Injury and Abnormalities, Reproductive System Disease	Tumorigenesis of genital tumor	2.52e-07			82	ACADS, ACSL1, AGL, AGT, AKR1C1/AKR1C2, ALDH4A1, ANK1, APOB, APOE, C4BPA, C8B, CA1, CAD, CALB2, CES1, CFH, COL1A2, COL4A2, COL6A6, COPB1, COPE, CRABP2, CSE1L, DCLK1, DHX9, DSP, EIF4G1, EPHX1, EPRS, ERAP1, F2, FBL, FBN1, GBE1, GOT2, HDLBP, HNRNPA2B1, HNRNPF, HNRNPL, HNRNPM, HNRNPU, HP, HSP90AA1, HSP90B1, HSPD1, IDH2, ITGA6, ITIH4, KNG1, LAMA4, LAMB1, LRPPRC, LTF, MCAM, MGLL, MYH11, MYH9, MYO1C, NOP…
Neurological Disease	Movement Disorders	2.67e-07			31	ACTB, AFM, ALDH2, APOD, APOE, CA1, CA2, COPE, CRYAB, CSE1L, EIF4G1, GAPDH, HNRNPU, HP, HSP90AA1, HSPA5, IGFALS, ITIH4, LAMB1, LRG1, LTF, MAOA, NOP56, NPM1, PARP1, PON1, RAB6A, RPL3, RPS3A, SERPINF2, STOM
Cancer, Organismal Injury and Abnormalities	Genitourinary tumor	2.7e-07			130	ACADS, ACO1, ACSL1, ACTB, AFM, AGL, AGT, AKR1C1/AKR1C2, AKR1C3, ALAD, ALDH2, ALDH4A1, AMBP, ANK1, APOA1, APOB, APOD, APOE, APOH, ASPH, BLVRB, C4BPA, C8B, CA1, CA2, CAD, CALB2, CES1, CFB, CFH, CFI, CKAP4, COL1A2, COL4A2, COL6A6, COPB1, COPE, CRABP2, CSE1L, DCLK1, DHX9, DSP, EEF1G, EFTUD2, EIF4G1, EPHX1, EPRS, ERAP1, F2, FABP4, FAM129B, FBL, FBLN5, FBN1, GAPDH, GBE1, GC, GOT2, HBA1/HBA2, HBB, HBD, …
Cancer, Gastrointestinal Disease, Organismal Injury and Abnormalities	Digestive organ tumor	2.81e-07			182	ACADS, ACO1, ACSL1, ACTB, ADD1, AFM, AGL, AGT, AHSG, AKR1C1/AKR1C2, AKR1C3, ALAD, ALDH2, ALDH3A2, ALDH4A1, AMBP, ANK1, ANP32A, APCS, APOB, APOE, APOH, ASPH, BLVRB, C4BPA, C8B, CA1, CA2, CACYBP, CAD, CALB2, CAPG, CAT, CES1, CFB, CFD, CFH, CFI, CFL1, CKAP4, COL1A2, COL4A2, COL6A6, COPB1, COPE, COPG1, CRABP2, CRYAB, CSE1L, DCLK1, DDX39B, DHX15, DHX9, DPP3, DSP, ECHDC1, EEF1G, EFTUD2, EIF4A1, EIF4G1,…
RNA Post-Transcriptional Modification	Splicing of mRNA	3.05e-07			9	C1QBP, DDX39B, DHX9, HNRNPA2B1, HNRNPL, HNRNPM, HNRNPU, SNRNP200, SRSF1
Endocrine System Disorders, Gastrointestinal Disease, Metabolic Disease, Organismal Injury and Abnormalities	Diabetes mellitus	3.09e-07			29	ACO1, ACSL1, AGT, AHSG, AKR1C3, ALDH2, AMBP, APOA1, APOB, APOD, APOE, CA1, CA2, CFB, COL1A2, COL4A2, DDX39B, FABP4, FAH, HBA1/HBA2, HBB, HP, HSPA5, MAOA, MYO1B, PON1, SERPINC1, SERPIND1, TNC
Endocrine System Disorders, Gastrointestinal Disease, Inflammatory Disease, Inflammatory Response, Organismal Injury and Abnormalities	Chronic pancreatitis	3.31e-07			7	APOA1, CAPG, F2, GC, HSPA5, P4HB, TYMP
Cancer, Organismal Injury and Abnormalities	Urogenital cancer	3.49e-07			128	ACADS, ACO1, ACSL1, ACTB, AFM, AGL, AGT, AKR1C1/AKR1C2, AKR1C3, ALAD, ALDH2, ALDH4A1, AMBP, ANK1, APOA1, APOB, APOD, APOE, APOH, ASPH, BLVRB, C4BPA, C8B, CA1, CA2, CAD, CALB2, CES1, CFB, CFH, CFI, CKAP4, COL1A2, COL4A2, COL6A6, COPB1, COPE, CRABP2, CSE1L, DCLK1, DHX9, DSP, EEF1G, EFTUD2, EIF4G1, EPHX1, EPRS, ERAP1, F2, FABP4, FAM129B, FBL, FBLN5, FBN1, GAPDH, GBE1, GC, GOT2, HBA1/HBA2, HBB, HBD, …
Connective Tissue Disorders, Immunological Disease, Inflammatory Disease, Inflammatory Response, Organismal Injury and Abnormalities, Skeletal and Muscular Disorders	Rheumatoid arthritis	3.71e-07			29	ACO1, ACSL1, AHSG, APOA1, APOE, CA2, CFB, DDX39B, ECHDC1, EEF1G, FABP4, FGB, HP, HSP90B1, HSPA8, HSPD1, LTF, MAOA, MGLL, MYO1C, NAMPT, PARP1, PON1, S100A10, SERPINC1, SNRNP200, SPTA1, TNC, TRIM28
Cancer, Organismal Injury and Abnormalities	Tumorigenesis of epithelial neoplasm	3.72e-07			138	ACADS, ACO1, ACSL1, ADD1, AFM, AGL, AGT, AHSG, AKR1C1/AKR1C2, ALDH2, ALDH4A1, AMBP, ANK1, ANP32A, APCS, APOA1, APOB, APOE, BLVRB, C4BPA, C8B, CA1, CA2, CACYBP, CAD, CALB2, CAT, CES1, CFB, CFH, CFI, CKAP4, COL1A2, COL4A2, COL6A6, COPB1, COPE, CRABP2, CRYAB, CSE1L, DCLK1, DDX39B, DHX15, DHX9, DSP, EIF4A1, EIF4G1, EPHX1, EPRS, ERAP1, EZR, F12, F2, FAH, FBL, FBN1, FGB, GBE1, GOT2, HBB, HBD, HDGF, HDL…
Cancer, Organismal Injury and Abnormalities	Non-melanoma solid tumor	4.53e-07			185	ACADS, ACO1, ACSL1, ACTB, ADD1, AFM, AGL, AGT, AHSG, AKR1C1/AKR1C2, AKR1C3, ALAD, ALDH2, ALDH3A2, ALDH4A1, AMBP, ANK1, ANP32A, APCS, APOA1, APOB, APOD, APOE, ASPH, BLVRB, C4BPA, C8B, CA1, CA2, CACYBP, CAD, CALB2, CAPG, CAT, CES1, CFB, CFD, CFH, CFI, CKAP4, COL1A2, COL4A2, COL6A6, COPB1, COPE, COPG1, CRABP2, CRYAB, CSE1L, DCLK1, DDX39B, DHX15, DHX9, DPP3, DSP, ECHDC1, EEF1G, EFTUD2, EIF4A1, EIF4G1…
Cancer, Organismal Injury and Abnormalities	Serous adenocarcinoma	5.08e-07			26	APOD, APOE, C8B, CA2, CALB2, CFB, CFH, DCLK1, F2, FBL, FBLN5, GOT2, HBB, HSP90AA1, HSP90B1, HSPB6, KRT18, LAMA4, MCAM, MGLL, MYH11, PARP1, PRKDC, RRAS, SERPINA7, SNRNP200
Cell-To-Cell Signaling and Interaction	Adhesion of tumor cell lines	6.22e-07		0.026	16	ADD1, APOE, APOH, C1QBP, CFH, DSP, F2, FBLN5, ILK, ITGA6, KNG1, LTF, PARVA, RRAS, SLC4A1, TNC
Cancer, Organismal Injury and Abnormalities, Reproductive System Disease	Tumorigenesis of genital organ	6.76e-07			122	ACADS, ACO1, ACSL1, AFM, AGL, AGT, AKR1C1/AKR1C2, AKR1C3, ALDH2, ALDH4A1, ANK1, APOA1, APOB, APOD, APOE, APOH, ASPH, C4BPA, C8B, CA1, CA2, CAD, CALB2, CES1, CFB, CFH, CFI, CKAP4, COL1A2, COL4A2, COL6A6, COPB1, COPE, CRABP2, CSE1L, DCLK1, DHX9, DSP, EEF1G, EFTUD2, EIF4G1, EPHX1, EPRS, ERAP1, F2, FABP4, FAM129B, FBL, FBLN5, FBN1, GAPDH, GBE1, GC, GOT2, HBA1/HBA2, HBB, HDLBP, HNRNPA2B1, HNRNPF, HNRN…
Cancer, Organismal Injury and Abnormalities, Reproductive System Disease	Genital tumor	6.91e-07			122	ACADS, ACO1, ACSL1, AFM, AGL, AGT, AKR1C1/AKR1C2, AKR1C3, ALDH2, ALDH4A1, ANK1, APOA1, APOB, APOD, APOE, APOH, ASPH, C4BPA, C8B, CA1, CA2, CAD, CALB2, CES1, CFB, CFH, CFI, CKAP4, COL1A2, COL4A2, COL6A6, COPB1, COPE, CRABP2, CSE1L, DCLK1, DHX9, DSP, EEF1G, EFTUD2, EIF4G1, EPHX1, EPRS, ERAP1, F2, FABP4, FAM129B, FBL, FBLN5, FBN1, GAPDH, GBE1, GC, GOT2, HBA1/HBA2, HBB, HDLBP, HNRNPA2B1, HNRNPF, HNRN…
RNA Post-Transcriptional Modification	Splicing of RNA	7.25e-07			11	C1QBP, DDX39B, DHX9, EFTUD2, HNRNPA2B1, HNRNPF, HNRNPL, HNRNPM, HNRNPU, SNRNP200, SRSF1
Molecular Transport	Transport of molecule	8.39e-07	Decreased	-2.259	31	ACO1, AFM, AGT, AKR1C1/AKR1C2, AKR1C3, ANP32A, APOA1, APOB, APOE, APOH, CA2, DDX39B, EZR, F2, FBLN5, FGB, GAPDH, HBA1/HBA2, HBB, HNRNPA2B1, HSPA5, HSPA8, MYH9, NPM1, PDIA4, PON1, RRBP1, SERPINA7, SLC4A1, SORBS1, TTR
Cardiovascular Disease, Hematological Disease, Organismal Injury and Abnormalities	Anemia	8.42e-07			15	ANK1, CAT, CFB, CFH, CFI, HBA1/HBA2, HBB, MGLL, NQO1, PLG, RPL5, SERPINC1, SLC4A1, SPTA1, SPTB
Endocrine System Disorders, Gastrointestinal Disease, Metabolic Disease, Organismal Injury and Abnormalities, Renal and Urological Disease	Diabetic nephropathy	8.81e-07			12	ACO1, AGT, AKR1C3, AMBP, APOD, APOE, CA1, CA2, HBB, MYO1B, SERPINC1, SERPIND1
Connective Tissue Disorders, Hereditary Disorder, Organismal Injury and Abnormalities	Hereditary connective tissue disorder	8.95e-07			22	ACTB, APCS, APOA1, APOE, ASPH, CA2, COL1A2, DSP, EFTUD2, FBLN5, FBN1, GC, HBA1/HBA2, HBB, HNRNPA2B1, ITGA6, LIPE, MYH11, MYH9, NANS, P4HB, SERPINH1
Connective Tissue Disorders, Hematological Disease, Organismal Injury and Abnormalities	Poikilocytosis	9.67e-07			3	SLC4A1, SPTA1, SPTB
Cancer, Organismal Injury and Abnormalities, Reproductive System Disease	Genital tract cancer	9.86e-07			120	ACADS, ACO1, ACSL1, AFM, AGL, AGT, AKR1C1/AKR1C2, AKR1C3, ALDH2, ALDH4A1, ANK1, APOA1, APOB, APOD, APOE, APOH, ASPH, C4BPA, C8B, CA1, CA2, CAD, CALB2, CES1, CFB, CFH, CFI, CKAP4, COL1A2, COL4A2, COL6A6, COPB1, COPE, CRABP2, CSE1L, DCLK1, DHX9, DSP, EEF1G, EFTUD2, EIF4G1, EPHX1, EPRS, ERAP1, F2, FABP4, FAM129B, FBL, FBLN5, FBN1, GAPDH, GBE1, GC, GOT2, HBA1/HBA2, HBB, HDLBP, HNRNPA2B1, HNRNPF, HNRN…
Cancer, Organismal Injury and Abnormalities	Pelvic cancer	9.87e-07			123	ACADS, ACO1, ACSL1, ACTB, AFM, AGL, AGT, AKR1C1/AKR1C2, AKR1C3, ALAD, ALDH2, ALDH4A1, ANK1, APOA1, APOB, APOD, APOE, APOH, ASPH, C4BPA, C8B, CA1, CA2, CAD, CALB2, CES1, CFB, CFH, CFI, CKAP4, COL1A2, COL4A2, COL6A6, COPB1, COPE, CRABP2, CSE1L, DCLK1, DHX9, DSP, EEF1G, EFTUD2, EIF4G1, EPHX1, EPRS, ERAP1, F2, FABP4, FAM129B, FBL, FBLN5, FBN1, GAPDH, GBE1, GC, GOT2, HBA1/HBA2, HBB, HDLBP, HNRNPA2B1, …
Cancer, Organismal Injury and Abnormalities, Respiratory Disease	Respiratory system tumor	1.03e-06			59	ADD1, AFM, AGT, AKR1C3, ANP32A, APOB, C8B, CALB2, CAT, CFH, CFI, COL1A2, COL6A6, DCLK1, DPP3, ECHDC1, EEF1G, EIF4A1, EIF4G1, EPHX1, ERAP1, EZR, F2, FGB, HSP90AA1, HSP90B1, HSPA8, HSPD1, IDH2, ILF2, ILF3, KRT19, LAMA4, LRPPRC, MGLL, MYH11, MYH9, MYO1C, NAMPT, NCL, NPM1, NQO1, P4HB, PARP1, PCBP1, PON1, RAB6A, RPL5, RPL9, RRBP1, SERPINA4, SERPINC1, SERPIND1, SPTA1, SRSF1, TARS, TNC, TTR, TYMP
Cancer, Organismal Injury and Abnormalities, Reproductive System Disease	Breast cancer	1.13e-06			67	ADD1, AGT, AKR1C1/AKR1C2, AKR1C3, ANK1, APOA1, APOB, APOE, CES1, CKAP4, COL1A2, COL4A2, COPE, CRABP2, CRYAB, CSE1L, DDX39B, DHX15, DSP, EFTUD2, EIF4A1, EPRS, FBLN5, FBN1, GBE1, HBA1/HBA2, HBB, HNRNPM, HP, HPX, HSP90AA1, HSP90B1, HSPA5, HSPD1, ILF2, ILF3, ITIH4, KRT18, KRT19, LAMB1, LIPE, LTF, MCAM, MGLL, MYH11, MYH9, NAMPT, NANS, NCL, NID2, NQO1, ORM1, P4HB, PARP1, PARVA, PLG, PRKDC, RPL4, RPL5, …
Cellular Development, Connective Tissue Development and Function, Tissue Development	Differentiation of connective tissue cells	1.15e-06		-0.152	13	APCS, CAT, DHX9, F2, FAM213A, FBL, FBN1, HNRNPU, IARS, LTF, RRBP1, SNRNP200, TNC
Connective Tissue Disorders, Inflammatory Disease, Inflammatory Response, Organismal Injury and Abnormalities, Skeletal and Muscular Disorders	Inflammation of joint	1.17e-06			32	ACO1, ACSL1, AHSG, APOA1, APOE, CA2, CFB, CRYAB, DDX39B, ECHDC1, EEF1G, FABP4, FGB, HBA1/HBA2, HP, HSP90B1, HSPA8, HSPD1, LTF, MAOA, MGLL, MYO1C, NAMPT, PARP1, PLG, PON1, S100A10, SERPINC1, SNRNP200, SPTA1, TNC, TRIM28
Cell-To-Cell Signaling and Interaction	Binding of blood cells	1.25e-06		-0.163	14	APCS, APOE, APOH, CFH, EZR, F12, F2, ITGA6, KNG1, LTF, MCAM, ORM1, SLC4A1, TNC
Cell Death and Survival	Apoptosis	1.28e-06		-1.843	48	AGT, ALDH2, APOE, C1QBP, CAT, CFH, CFL1, COL4A2, CRABP2, CRYAB, CSE1L, DHX9, DSP, EIF4G1, EZR, F2, FAM129B, GAPDH, HRG, HSP90AA1, HSP90B1, HSPA5, HSPA8, HSPD1, HYOU1, ILK, ITGA6, KRT18, LTF, MAOA, MCAM, NAMPT, NCL, NPM1, NQO1, P4HB, PARP1, PARVA, PLG, PRKAR2B, PRKDC, RPS3A, S100A4, SERPINC1, SRSF1, TNC, TRIM28, TYMP
Endocrine System Disorders, Organismal Injury and Abnormalities	Benign thyroid disease	1.42e-06			9	AHSG, APCS, APOA1, APOB, GC, HSPA5, HSPA8, PDIA4, TTR
Cellular Development, Connective Tissue Development and Function, Skeletal and Muscular System Development and Function, Tissue Development	Differentiation of osteoblasts	1.42e-06			9	CAT, DHX9, FBL, HNRNPU, IARS, LTF, RRBP1, SNRNP200, TNC
Cardiovascular System Development and Function, Hematological System Development and Function	Blood pressure	1.49e-06			7	ADD1, AGT, ALDH2, APOB, COL1A2, ERAP1, PON1
Connective Tissue Disorders, Inflammatory Disease, Organismal Injury and Abnormalities, Skeletal and Muscular Disorders	Rheumatic Disease	1.64e-06			35	ACO1, ACSL1, AHSG, APOA1, APOE, APOH, CA2, CFB, CRYAB, DDX39B, ECHDC1, EEF1G, FABP4, FBN1, FGB, HBA1/HBA2, HP, HSP90B1, HSPA8, HSPD1, LTF, MAOA, MGLL, MYO1C, NAMPT, PARP1, PLG, PON1, S100A10, SERPINC1, SNRNP200, SPTA1, SRSF1, TNC, TRIM28
Cancer, Organismal Injury and Abnormalities	Tumorigenesis of adenocarcinoma	1.86e-06			66	ACADS, AFM, AGL, AKR1C1/AKR1C2, AMBP, ANK1, ANP32A, APOB, APOE, BLVRB, C8B, CALB2, CAT, CFH, COL1A2, COL4A2, COL6A6, DCLK1, EIF4A1, EIF4G1, EPHX1, ERAP1, EZR, F2, FBL, FGB, GOT2, HBB, HBD, HNRNPA2B1, HNRNPM, HSP90AA1, HSP90B1, HSPA8, HSPD1, IDH2, ILF2, ILF3, KNG1, LAMA4, LRPPRC, LTF, MCAM, MYH11, MYH9, NAMPT, NPM1, NQO1, P4HB, PARP1, PCBP1, PDIA4, PON1, PRKDC, RPL5, RRAS, RRBP1, SERPINA4, SERPINA…
Hematological Disease, Hereditary Disorder, Organismal Injury and Abnormalities	Hereditary thrombophilia	1.9e-06			4	F2, HRG, SERPINC1, SERPIND1
Cell Death and Survival	Cytolysis	2.04e-06		-0.118	11	ANK1, C8B, CFB, CFH, CFI, HBA1/HBA2, HBB, IGHG3, SLC4A1, SPTA1, SPTB
Organismal Injury and Abnormalities, Renal and Urological Disease	Chronic kidney disease	2.04e-06			13	AGT, APOB, APOE, CA1, CA2, F2, HBA1/HBA2, HSP90AA1, KNG1, MYH9, NPM1, SERPINC1, TTR
Endocrine System Disorders, Gastrointestinal Disease, Metabolic Disease, Organismal Injury and Abnormalities	Diabetic complication	2.26e-06			14	ACO1, AGT, AKR1C3, AMBP, APOD, APOE, CA1, CA2, COL1A2, COL4A2, HBB, MYO1B, SERPINC1, SERPIND1
Cancer, Organismal Injury and Abnormalities	Endometrioid carcinoma	2.3e-06			73	ACADS, ACSL1, AGL, AGT, AKR1C1/AKR1C2, ALDH4A1, ANK1, APOB, APOE, C4BPA, C8B, CA1, CAD, CES1, CFH, COL1A2, COL4A2, COL6A6, COPB1, COPE, CRABP2, CSE1L, DCLK1, DHX9, DSP, EIF4G1, EPHX1, EPRS, ERAP1, FBN1, GBE1, HDLBP, HNRNPA2B1, HNRNPF, HNRNPL, HNRNPM, HNRNPU, HP, HSP90AA1, HSP90B1, HSPD1, IDH2, ITGA6, ITIH4, KNG1, LAMA4, LAMB1, LRPPRC, LTF, MYH11, MYH9, NOP56, NPM1, ORM1, PARP1, PARVA, PCBP1, PDIA…
Molecular Transport	Secretion of molecule	2.37e-06		-0.347	12	AGT, APOA1, APOB, APOE, EZR, F2, FBLN5, FGB, GAPDH, HSPA5, PDIA4, RRBP1
Cell Death and Survival, Organismal Injury and Abnormalities	Apoptosis of endothelial cells	2.58e-06		-0.898	9	ALDH2, COL4A2, HSPA5, HSPD1, MCAM, PARP1, PLG, SERPINC1, TYMP
Endocrine System Disorders, Gastrointestinal Disease, Immunological Disease, Inflammatory Disease, Inflammatory Response, Organismal Injury and Abnormalities	Autoimmune pancreatitis	2.68e-06			5	APOA1, CAPG, GC, P4HB, TYMP
Cancer, Organismal Injury and Abnormalities, Respiratory Disease	Lung tumor	2.79e-06			47	AFM, ANP32A, APOB, C8B, CALB2, CAT, CFH, DPP3, EIF4A1, EIF4G1, EPHX1, ERAP1, EZR, F2, FGB, HSP90AA1, HSP90B1, HSPA8, HSPD1, IDH2, ILF2, ILF3, KRT19, LAMA4, MGLL, MYH11, MYH9, NAMPT, NCL, NPM1, NQO1, P4HB, PARP1, PCBP1, PON1, RAB6A, RPL5, RPL9, RRBP1, SERPINA4, SERPINC1, SERPIND1, SPTA1, SRSF1, TNC, TTR, TYMP
Cancer, Organismal Injury and Abnormalities	Adenocarcinoma	2.81e-06			169	ACADS, ACO1, ACSL1, ADD1, AFM, AGL, AGT, AHSG, AKR1C1/AKR1C2, ALAD, ALDH2, ALDH3A2, ALDH4A1, AMBP, ANK1, ANP32A, APOB, APOD, APOE, BLVRB, C4BPA, C8B, CA1, CA2, CACYBP, CAD, CALB2, CAPG, CAT, CES1, CFB, CFD, CFH, CFI, CKAP4, COL1A2, COL4A2, COL6A6, COPB1, COPE, CRABP2, CSE1L, DCLK1, DDX39B, DHX15, DHX9, DPP3, DSP, ECHDC1, EEF1G, EFTUD2, EIF4A1, EIF4G1, EPHX1, EPRS, ERAP1, EZR, F12, F2, FAH, FAM129…
Cellular Assembly and Organization, Neurological Disease, Organismal Development, Tissue Development	Formation of amyloid fibrils	2.96e-06			4	APCS, APOE, CRYAB, TTR
Free Radical Scavenging	Generation of reactive oxygen species	2.97e-06		0.996	9	AGT, ALDH2, CAT, CFH, CRYAB, F2, HBA1/HBA2, ITGA6, NAMPT
Protein Synthesis	Metabolism of protein	3.24e-06		-0.296	23	AGT, APCS, APOA1, ASPH, C4BPA, COPG1, CRYAB, DPP3, EIF4G1, EPRS, ERAP1, F2, GAPDH, HSP90AA1, HSPA8, HSPD1, KNG1, MYH9, NPM1, PLG, RPL5, RPS3A, RRBP1
Cancer, Organismal Injury and Abnormalities	Nonhematologic malignant neoplasm	3.45e-06		-1.387	189	ACADS, ACO1, ACSL1, ACTB, ADD1, AFM, AGL, AGT, AHSG, AKR1C1/AKR1C2, AKR1C3, ALAD, ALDH2, ALDH3A2, ALDH4A1, AMBP, ANK1, ANP32A, APCS, APOA1, APOB, APOD, APOE, APOH, ASPH, BLVRB, C1QBP, C4BPA, C8B, CA1, CA2, CACYBP, CAD, CALB2, CAPG, CAT, CES1, CFB, CFD, CFH, CFI, CFL1, CKAP4, COL1A2, COL4A2, COL6A6, COPB1, COPE, COPG1, CRABP2, CRYAB, CSE1L, DCLK1, DDX39B, DHX15, DHX9, DPP3, DSP, ECHDC1, EEF1G, EFT…
Cardiovascular Disease, Dermatological Diseases and Conditions, Organismal Injury and Abnormalities	Venous stasis syndrome	3.84e-06			3	PLG, SERPINC1, SERPIND1
Hematological Disease, Infectious Diseases	Ebola hemorrhagic fever	4.16e-06		0.492	5	HSPA5, LTF, MGLL, RPL3, RPL5
Cancer, Hematological Disease, Organismal Injury and Abnormalities	Lymphohematopoietic neoplasia	4.32e-06			64	ACTB, AGL, ALDH4A1, APOB, APOE, CA2, CAD, CFL1, COL1A2, COL4A2, COL6A6, CRYAB, CSE1L, DHX9, DSP, EIF4A1, EIF4G1, EPHX1, F12, F2, FAM129B, FBN1, GOT2, HBA1/HBA2, HBG1, HNRNPA2B1, HNRNPM, HSP90AA1, HSP90B1, HSPA12A, HSPA5, HSPD1, IARS, IDH2, IPO7, KRT18, LAMB1, MCAM, MGLL, MYH11, MYH9, NAMPT, NID2, NPM1, NQO1, ORM1, PARP1, PGLYRP2, PLG, PRKDC, RPL3, RPL4, RPL5, RPL6, RPS3A, RRBP1, RUVBL2, SERPINC1,…
Nutritional Disease	Body mass index	4.42e-06			8	APOA1, APOB, APOD, APOE, LIPE, MAOA, PON1, SORBS1
Cancer, Gastrointestinal Disease, Hepatic System Disease, Organismal Injury and Abnormalities	Biliary tract cancer	4.66e-06			15	AMBP, GC, HPX, HSP90AA1, HSP90B1, IDH2, KNG1, KRT19, LAMB1, MYH11, NQO1, PRKDC, RPL4, RPL9, SERPINC1
Cellular Movement	Migration of tumor cell lines	5.02e-06		0.357	27	AGT, ASPH, C1QBP, CAT, CSE1L, DSP, EZR, F2, FBLN5, HDGF, HNRNPA2B1, HSP90AA1, ILF3, ILK, IPO7, ITGA6, KNG1, KRT19, MCAM, MYH9, NCL, NPM1, PARVA, RUVBL2, S100A10, SERPINA5, TNC
Cancer, Organismal Injury and Abnormalities	Carcinoma	5.15e-06			181	ACADS, ACO1, ACSL1, ACTB, ADD1, AFM, AGL, AGT, AHSG, AKR1C1/AKR1C2, AKR1C3, ALAD, ALDH2, ALDH3A2, ALDH4A1, AMBP, ANK1, ANP32A, APCS, APOB, APOD, APOE, ASPH, BLVRB, C4BPA, C8B, CA1, CA2, CACYBP, CAD, CALB2, CAPG, CAT, CES1, CFB, CFD, CFH, CFI, CKAP4, COL1A2, COL4A2, COL6A6, COPB1, COPE, COPG1, CRABP2, CSE1L, DCLK1, DDX39B, DHX15, DHX9, DPP3, DSP, ECHDC1, EEF1G, EFTUD2, EIF4A1, EIF4G1, EPHX1, EPRS,…
Cancer, Organismal Injury and Abnormalities	Benign neoplasia	5.18e-06			28	APCS, APOA1, APOE, CA1, CA2, CALB2, CFH, COL1A2, COL4A2, CRABP2, CRYAB, DCLK1, FABP4, FBN1, HSP90AA1, HSP90B1, IDH2, IGHA2, ITGA6, KRT19, MAOA, MCAM, PARP1, RPL9, RRAS, SORD, SRSF1, TNC
Hereditary Disorder, Neurological Disease, Organismal Injury and Abnormalities, Psychological Disorders, Skeletal and Muscular Disorders	Huntington's Disease	5.39e-06			20	ACTB, AFM, ALDH2, APOE, CRYAB, GAPDH, HNRNPU, HP, HSP90AA1, HSPA5, IGFALS, ITIH4, LAMB1, LRG1, NPM1, PARP1, PON1, RAB6A, SERPINF2, STOM
Cancer, Organismal Injury and Abnormalities	Breast or ovarian carcinoma	5.69e-06			70	ACADS, ADD1, AGL, AGT, AKR1C1/AKR1C2, AKR1C3, ANK1, APOB, APOE, C8B, CAD, CALB2, CES1, CFH, CKAP4, COL1A2, COL4A2, COL6A6, COPE, DCLK1, DDX39B, DHX15, DSP, EFTUD2, EIF4A1, EIF4G1, EPHX1, EPRS, F2, FBL, FBLN5, FBN1, GBE1, GOT2, HNRNPA2B1, HNRNPM, HPX, HSP90AA1, HSP90B1, HSPD1, ILF2, ILF3, ITIH4, KNG1, KRT18, KRT19, LIPE, LRPPRC, LTF, MCAM, MGLL, MYH11, MYH9, NID2, P4HB, PARP1, PARVA, PDIA4, PRKDC,…
Cancer, Gastrointestinal Disease, Hepatic System Disease, Organismal Injury and Abnormalities	Bile duct carcinoma	5.82e-06			13	AMBP, GC, HPX, HSP90AA1, HSP90B1, IDH2, KNG1, KRT19, LAMB1, MYH11, RPL4, RPL9, SERPINC1
Cancer, Hematological Disease, Organismal Injury and Abnormalities	Lymphohematopoietic cancer	6.01e-06			63	ACTB, AGL, ALDH4A1, APOB, APOE, CA2, CAD, CFL1, COL1A2, COL4A2, COL6A6, CRYAB, CSE1L, DHX9, DSP, EIF4A1, EIF4G1, EPHX1, F12, F2, FAM129B, FBN1, GOT2, HBA1/HBA2, HBG1, HNRNPA2B1, HNRNPM, HSP90AA1, HSP90B1, HSPA12A, HSPA5, HSPD1, IARS, IDH2, IPO7, KRT18, LAMB1, MCAM, MGLL, MYH11, MYH9, NAMPT, NID2, NPM1, NQO1, ORM1, PARP1, PGLYRP2, PRKDC, RPL3, RPL4, RPL5, RPL6, RPS3A, RRBP1, RUVBL2, SERPINC1, SERP…
Cancer, Organismal Injury and Abnormalities	Tumorigenesis of carcinoma	6.79e-06			133	ACADS, ACO1, ACSL1, ADD1, AFM, AGL, AGT, AHSG, AKR1C1/AKR1C2, ALDH2, ALDH4A1, AMBP, ANK1, ANP32A, APOB, APOE, BLVRB, C4BPA, C8B, CA1, CA2, CACYBP, CAD, CALB2, CAT, CES1, CFB, CFH, CFI, CKAP4, COL1A2, COL4A2, COL6A6, COPB1, COPE, CRABP2, CSE1L, DCLK1, DDX39B, DHX15, DHX9, DSP, EIF4A1, EIF4G1, EPHX1, EPRS, ERAP1, EZR, F12, F2, FAH, FBL, FBN1, FGB, GBE1, GOT2, HBB, HBD, HDGF, HDLBP, HNRNPA2B1, HNRNP…
Cell-To-Cell Signaling and Interaction	Adhesion of blood cells	6.81e-06		-0.4	12	APCS, APOE, APOH, CFH, EZR, F2, ITGA6, LTF, MCAM, ORM1, SLC4A1, TNC
Cellular Movement	Invasion of tumor cell lines	7.21e-06		0.402	25	ASPH, CAT, CFH, CSE1L, DSP, EZR, F2, FAM129B, FBLN5, HDGF, HNRNPA2B1, HSP90AA1, ILF3, ILK, IPO7, KNG1, KRT19, MCAM, NAMPT, NPM1, PARVA, PLG, S100A10, S100A4, TNC
Neurological Disease	Progressive neurological disorder	7.22e-06			23	ACTB, AGT, APOD, APOE, COL1A2, COPE, CRYAB, CSE1L, EIF4A1, EIF4G1, EZR, HSP90AA1, HSP90B1, HSPA5, LTF, MCAM, MYH9, PON1, RPL3, RPL5, RPS3A, S100A4, TNC
Cardiovascular System Development and Function, Organismal Development	Vasculogenesis	7.64e-06		-0.222	17	AGT, APOE, APOH, COL4A2, CRYAB, F12, F2, FABP4, HRG, HSPA5, KNG1, MCAM, ORM1, PLG, SERPINC1, SERPIND1, TNC
Cancer, Hematological Disease, Organismal Injury and Abnormalities	Hematopoietic neoplasm	7.65e-06			63	ACTB, AGL, ALDH4A1, APOB, CA2, CAD, CFL1, COL1A2, COL4A2, COL6A6, CRYAB, CSE1L, DHX9, DSP, EIF4A1, EIF4G1, EPHX1, F12, F2, FAM129B, FBN1, GOT2, HBA1/HBA2, HBG1, HNRNPA2B1, HNRNPM, HSP90AA1, HSP90B1, HSPA12A, HSPA5, HSPD1, IARS, IDH2, IPO7, KRT18, LAMB1, MCAM, MGLL, MYH11, MYH9, NAMPT, NID2, NPM1, NQO1, ORM1, PARP1, PGLYRP2, PLG, PRKDC, RPL3, RPL4, RPL5, RPL6, RPS3A, RRBP1, RUVBL2, SERPINC1, SERPI…
Cancer, Organismal Injury and Abnormalities, Reproductive System Disease	Uterine tumor	8.04e-06			74	ACSL1, AGT, AKR1C1/AKR1C2, ALDH4A1, ANK1, APOB, APOD, C4BPA, C8B, CA1, CA2, CAD, CALB2, CES1, CFB, CFH, COL4A2, COPB1, COPE, CRABP2, CSE1L, DCLK1, DHX9, DSP, EIF4G1, EPRS, ERAP1, FBLN5, FBN1, GBE1, HBA1/HBA2, HBB, HDLBP, HNRNPF, HNRNPL, HNRNPU, HP, HSP90AA1, HSP90B1, HSPB6, HSPD1, IDH2, ITGA6, ITIH4, KRT18, KRT19, LAMA4, LAMB1, LTF, MAOA, MGLL, MYH11, MYO1C, NOP56, NPM1, ORM1, PARP1, PARVA, PCBP1…
Cancer, Organismal Injury and Abnormalities	Abdominal adenocarcinoma	8.37e-06			137	ACADS, ACO1, ACSL1, ADD1, AFM, AGL, AGT, AHSG, AKR1C1/AKR1C2, ALDH2, ALDH4A1, AMBP, ANK1, ANP32A, APOB, APOD, APOE, BLVRB, C4BPA, C8B, CA1, CA2, CACYBP, CAD, CALB2, CES1, CFB, CFH, CFI, CKAP4, COL1A2, COL4A2, COL6A6, COPB1, COPE, CRABP2, CSE1L, DCLK1, DDX39B, DHX15, DHX9, DSP, EIF4A1, EIF4G1, EPHX1, EPRS, ERAP1, F2, FAH, FBL, FBLN5, FBN1, FGB, GAPDH, GBE1, GC, GOT2, HBB, HBD, HDGF, HDLBP, HNRNPA2…
Energy Production, Molecular Transport, Nucleic Acid Metabolism, Small Molecule Biochemistry	Concentration of ATP	8.74e-06		0.647	6	CAT, GAPDH, MAOA, NAMPT, NQO1, PARP1
Cancer, Organismal Injury and Abnormalities	Abdominal carcinoma	9.39e-06			139	ACADS, ACO1, ACSL1, ADD1, AFM, AGL, AGT, AHSG, AKR1C1/AKR1C2, ALDH2, ALDH4A1, AMBP, ANK1, ANP32A, APOB, APOD, APOE, BLVRB, C4BPA, C8B, CA1, CA2, CACYBP, CAD, CALB2, CES1, CFB, CFH, CFI, CKAP4, COL1A2, COL4A2, COL6A6, COPB1, COPE, CRABP2, CSE1L, DCLK1, DDX39B, DHX15, DHX9, DSP, EIF4A1, EIF4G1, EPHX1, EPRS, ERAP1, F2, FAH, FBL, FBLN5, FBN1, FGB, GAPDH, GBE1, GC, GOT2, HBB, HBD, HDGF, HDLBP, HNRNPA2…
Hematological Disease, Immunological Disease	Afibrinogenemia	9.52e-06			3	CFI, F2, FGB
Connective Tissue Disorders, Hematological Disease, Hereditary Disorder, Organismal Injury and Abnormalities	Hereditary elliptocytosis	9.52e-06			3	SLC4A1, SPTA1, SPTB
Hematological Disease, Hereditary Disorder, Immunological Disease, Organismal Injury and Abnormalities	Hereditary factor I deficiency	9.52e-06			3	CFI, F2, FGB
Cancer, Organismal Injury and Abnormalities, Respiratory Disease	Lung adenocarcinoma	9.71e-06			33	AFM, ANP32A, APOB, C8B, CAT, CFH, EIF4A1, EIF4G1, ERAP1, EZR, FGB, HSP90AA1, HSP90B1, HSPA8, HSPD1, IDH2, ILF2, ILF3, LAMA4, MYH11, MYH9, NAMPT, NPM1, NQO1, P4HB, PARP1, PCBP1, PON1, RPL5, RRBP1, SERPINA4, SPTA1, TTR
Immunological Disease	Immunodeficiency	9.74e-06			13	C8B, CFB, CFD, CFH, CFI, F2, FGB, IDH2, LTF, MGLL, NPM1, ORM1, PRKDC
Cancer, Gastrointestinal Disease, Organismal Injury and Abnormalities	Colorectal cancer	9.93e-06			103	ACADS, ADD1, AFM, AGL, AHSG, AKR1C1/AKR1C2, AKR1C3, ALDH2, ANK1, APOB, C4BPA, CA1, CA2, CACYBP, CAD, CAPG, CAT, CES1, CFB, CFH, CFI, CFL1, CKAP4, COL4A2, COL6A6, COPB1, COPE, CRABP2, CRYAB, CSE1L, DCLK1, DDX39B, DHX15, DHX9, EIF4A1, EIF4G1, F12, F2, FAH, FBL, FBN1, FGB, GBE1, HDGF, HDLBP, HNRNPA2B1, HNRNPL, HNRNPM, HRG, HSP90AA1, HSP90B1, HSPA12A, HSPA8, HSPD1, IARS, IDH2, IGHA2, ILF2, ILF3, ILK,…
Cancer, Hematological Disease, Organismal Injury and Abnormalities	Hematologic cancer	1.04e-05			62	ACTB, AGL, ALDH4A1, APOB, CA2, CAD, CFL1, COL1A2, COL4A2, COL6A6, CRYAB, CSE1L, DHX9, DSP, EIF4A1, EIF4G1, EPHX1, F12, F2, FAM129B, FBN1, GOT2, HBA1/HBA2, HBG1, HNRNPA2B1, HNRNPM, HSP90AA1, HSP90B1, HSPA12A, HSPA5, HSPD1, IARS, IDH2, IPO7, KRT18, LAMB1, MCAM, MGLL, MYH11, MYH9, NAMPT, NID2, NPM1, NQO1, ORM1, PARP1, PGLYRP2, PRKDC, RPL3, RPL4, RPL5, RPL6, RPS3A, RRBP1, RUVBL2, SERPINC1, SERPIND1, …
Cancer, Organismal Injury and Abnormalities, Reproductive System Disease	Endometrial cancer	1.05e-05			67	ACSL1, AGT, AKR1C1/AKR1C2, ALDH4A1, ANK1, APOB, APOD, C4BPA, C8B, CA1, CA2, CAD, CES1, CFB, COL4A2, COPB1, COPE, CRABP2, CSE1L, DCLK1, DHX9, DSP, EIF4G1, EPRS, ERAP1, FBLN5, FBN1, GBE1, HBB, HDLBP, HNRNPF, HNRNPL, HNRNPU, HP, HSP90AA1, HSP90B1, HSPB6, HSPD1, IDH2, ITGA6, ITIH4, KRT18, LAMA4, LAMB1, LTF, MGLL, MYH11, MYO1C, NOP56, NPM1, ORM1, PARP1, PARVA, PCBP1, PLG, PON1, PRKDC, RPL5, S100A4, SE…
Cancer, Gastrointestinal Disease, Organismal Injury and Abnormalities	Colorectal neoplasia	1.08e-05			104	ACADS, ADD1, AFM, AGL, AHSG, AKR1C1/AKR1C2, AKR1C3, ALDH2, ANK1, APOB, C4BPA, CA1, CA2, CACYBP, CAD, CAPG, CAT, CES1, CFB, CFH, CFI, CFL1, CKAP4, COL4A2, COL6A6, COPB1, COPE, CRABP2, CRYAB, CSE1L, DCLK1, DDX39B, DHX15, DHX9, EIF4A1, EIF4G1, F12, F2, FAH, FBL, FBN1, FGB, GBE1, HDGF, HDLBP, HNRNPA2B1, HNRNPL, HNRNPM, HRG, HSP90AA1, HSP90B1, HSPA12A, HSPA8, HSPD1, IARS, IDH2, IGHA2, ILF2, ILF3, ILK,…
Cancer, Organismal Injury and Abnormalities, Respiratory Disease	Non-small cell lung cancer	1.11e-05			41	AFM, ANP32A, APOB, C8B, CAT, CFH, DPP3, EIF4A1, EIF4G1, ERAP1, EZR, F2, FGB, HSP90AA1, HSP90B1, HSPA8, HSPD1, IDH2, ILF2, ILF3, LAMA4, MGLL, MYH11, MYH9, NAMPT, NPM1, NQO1, P4HB, PARP1, PCBP1, PON1, RAB6A, RPL5, RRBP1, SERPINA4, SERPINC1, SERPIND1, SPTA1, SRSF1, TTR, TYMP
Cancer, Organismal Injury and Abnormalities, Reproductive System Disease	Uterine cancer	1.11e-05			71	ACSL1, AGT, AKR1C1/AKR1C2, ALDH4A1, ANK1, APOB, APOD, C4BPA, C8B, CA1, CA2, CAD, CALB2, CES1, CFB, COL4A2, COPB1, COPE, CRABP2, CSE1L, DCLK1, DHX9, DSP, EIF4G1, EPRS, ERAP1, FBLN5, FBN1, GBE1, HBA1/HBA2, HBB, HDLBP, HNRNPF, HNRNPL, HNRNPU, HP, HSP90AA1, HSP90B1, HSPB6, HSPD1, IDH2, ITGA6, ITIH4, KRT18, KRT19, LAMA4, LAMB1, LTF, MGLL, MYH11, MYO1C, NOP56, NPM1, ORM1, PARP1, PARVA, PCBP1, PLG, PON1…
Cancer, Gastrointestinal Disease, Hepatic System Disease, Organismal Injury and Abnormalities	Liver carcinoma	1.15e-05			90	ACO1, ACSL1, ACTB, ADD1, AGT, AKR1C1/AKR1C2, ALAD, ALDH2, ALDH4A1, ANK1, APCS, APOB, APOE, ASPH, CA2, CACYBP, CAD, CALB2, CAPG, CFB, COL1A2, COL4A2, COL6A6, COPG1, CSE1L, DCLK1, DDX39B, DPP3, EIF4A1, EPHX1, EPRS, ERAP1, F12, F2, FAM129B, FBN1, FGB, GBE1, GC, HBA1/HBA2, HBB, HDLBP, HNRNPA2B1, HNRNPM, HP, HPX, HSP90AA1, HSP90B1, HSPA5, HSPA8, HSPD1, HYOU1, IARS, IDH2, ILF2, ILF3, IPO7, ITIH4, KNG1,…
Hereditary Disorder, Organismal Injury and Abnormalities, Skeletal and Muscular Disorders	Autosomal dominant myopathy	1.16e-05			11	CA1, CA2, CFL1, COL1A2, COL4A2, CRYAB, DSP, HSPD1, LAMA4, SERPINH1, TTR
Cellular Movement	Invasion of cells	1.19e-05		0.166	26	ASPH, CAT, CFH, CSE1L, DSP, EZR, F2, FAM129B, FBLN5, HDGF, HNRNPA2B1, HSP90AA1, ILF3, ILK, IPO7, KNG1, KRT19, MCAM, NAMPT, NPM1, PARVA, PLG, S100A10, S100A4, SERPINF2, TNC
Infectious Diseases	Infection of cells	1.21e-05		1.318	26	APCS, APOE, C1QBP, CA2, CAD, CFI, COPB1, COPG1, CRYAB, DHX15, DHX9, F2, FBL, HNRNPF, HNRNPU, HSP90B1, HSPA5, ILF3, LARS, LTF, MGLL, NOP56, PARVA, RAB6A, RPL3, RPL5
Lipid Metabolism, Molecular Transport, Small Molecule Biochemistry	Concentration of lipid	1.24e-05		-1.095	12	AGT, APOA1, APOB, APOD, APOE, CFD, F2, HSPA5, KNG1, NAMPT, PON1, PRKAR2B
Free Radical Scavenging	Synthesis of reactive oxygen species	1.25e-05		0.546	13	AGT, ALDH2, APOE, CAT, CFH, CRYAB, F2, HBA1/HBA2, HBB, ITGA6, LTF, NAMPT, NQO1
Cancer, Gastrointestinal Disease, Hepatic System Disease, Organismal Injury and Abnormalities	Biliary tract carcinoma	1.29e-05			14	AMBP, GC, HPX, HSP90AA1, HSP90B1, IDH2, KNG1, KRT19, LAMB1, MYH11, PRKDC, RPL4, RPL9, SERPINC1
Endocrine System Disorders, Metabolic Disease	Metabolic syndrome X	1.49e-05			9	ACSL1, CA1, CA2, CAT, F2, FABP4, GBE1, LIPE, S100A4
Cell-To-Cell Signaling and Interaction	Interaction of lymphoma cell lines	1.61e-05		-0.342	7	APOE, EZR, F2, FBLN5, ITGA6, NCL, TNC
Cancer, Organismal Injury and Abnormalities	Breast or colorectal cancer	1.65e-05			120	ACADS, ADD1, AFM, AGL, AGT, AHSG, AKR1C1/AKR1C2, AKR1C3, ALDH2, ANK1, APOA1, APOB, APOE, C4BPA, CA1, CA2, CACYBP, CAD, CAPG, CAT, CES1, CFB, CFH, CFI, CFL1, CKAP4, COL1A2, COL4A2, COL6A6, COPB1, COPE, CRABP2, CRYAB, CSE1L, DCLK1, DDX39B, DHX15, DHX9, DSP, EFTUD2, EIF4A1, EIF4G1, EPRS, F12, F2, FAH, FBL, FBLN5, FBN1, FGB, GBE1, HBA1/HBA2, HBB, HDGF, HDLBP, HNRNPA2B1, HNRNPL, HNRNPM, HP, HPX, HRG, …
Cancer, Gastrointestinal Disease, Organismal Injury and Abnormalities	Large intestine neoplasm	1.72e-05			147	ACADS, ACO1, ADD1, AFM, AGL, AGT, AHSG, AKR1C1/AKR1C2, AKR1C3, ALAD, ALDH2, ALDH3A2, ALDH4A1, AMBP, ANK1, APOB, BLVRB, C4BPA, C8B, CA1, CA2, CACYBP, CAD, CAPG, CAT, CES1, CFB, CFD, CFH, CFI, CFL1, CKAP4, COL1A2, COL4A2, COL6A6, COPB1, COPE, CRABP2, CRYAB, CSE1L, DCLK1, DDX39B, DHX15, DHX9, DPP3, DSP, ECHDC1, EEF1G, EFTUD2, EIF4A1, EIF4G1, EPRS, F12, F2, FAH, FAM129B, FBL, FBLN5, FBN1, FGB, GAPDH,…
Cellular Movement	Cell movement of tumor cell lines	1.73e-05		-0.087	29	AGT, ASPH, C1QBP, CAT, CSE1L, DSP, EZR, F2, FBLN5, GC, HDGF, HNRNPA2B1, HSP90AA1, ILF3, ILK, IPO7, ITGA6, KNG1, KRT19, MCAM, MYH9, NCL, NPM1, PARVA, PLG, RUVBL2, S100A10, SERPINA5, TNC
Organismal Injury and Abnormalities, Respiratory Disease	Acute lung injury	1.73e-05			8	AHSG, APOH, F12, GAPDH, HBA1/HBA2, HBB, MGLL, NAMPT
Cell-To-Cell Signaling and Interaction, Hematological System Development and Function, Immune Cell Trafficking, Inflammatory Response	Activation of macrophages	1.74e-05		-0.447	5	APOE, GC, HSPD1, KNG1, PLG
Cardiovascular Disease, Hematological Disease, Hereditary Disorder, Metabolic Disease, Organismal Injury and Abnormalities	Familial hypercholesterolemia	1.74e-05			5	APOA1, APOB, APOE, F2, ITIH4
Endocrine System Disorders, Metabolic Disease	Insulin resistance	1.92e-05			10	ACSL1, APOA1, CA1, CA2, CAT, F2, FABP4, GBE1, LIPE, S100A4
Cancer, Organismal Injury and Abnormalities, Respiratory Disease	Lung cancer	2e-05			44	AFM, ANP32A, APOB, C8B, CALB2, CAT, CFH, DPP3, EIF4A1, EIF4G1, ERAP1, EZR, F2, FGB, HSP90AA1, HSP90B1, HSPA8, HSPD1, IDH2, ILF2, ILF3, LAMA4, MGLL, MYH11, MYH9, NAMPT, NCL, NPM1, NQO1, P4HB, PARP1, PCBP1, PON1, RAB6A, RPL5, RPL9, RRBP1, SERPINA4, SERPINC1, SERPIND1, SPTA1, SRSF1, TTR, TYMP
Hematological Disease, Infectious Diseases	Infection by Zaire ebolavirus	2.03e-05		1.131	4	HSPA5, LTF, RPL3, RPL5
Lipid Metabolism, Molecular Transport, Small Molecule Biochemistry	Release of lipid	2.04e-05		-1.143	7	AGT, APOA1, APOD, F2, KNG1, PLG, S100A10
Lipid Metabolism, Small Molecule Biochemistry	Fatty acid metabolism	2.15e-05	Decreased	-2.474	15	ACSL1, AGT, AKR1C1/AKR1C2, AKR1C3, APOA1, APOB, APOE, APOH, EPHX1, F2, HSPA8, KNG1, LTF, ME1, PON1
Protein Synthesis	Polymerization of protein	2.23e-05			12	AKR1C1/AKR1C2, ALAD, CAT, CRYAB, FGB, HBA1/HBA2, HBB, HIST1H4A, NPM1, S100A10, STOM, TRIM28
Inflammatory Response, Organismal Injury and Abnormalities	Inflammation of organ	2.25e-05			27	AGT, APOA1, APOB, APOE, CA1, CA2, CAPG, CAT, CFH, CFL1, COL1A2, F2, FABP4, GC, HBA1/HBA2, HBB, HSPA5, IGHG4, ITGA6, KRT18, LTF, MCAM, MGLL, MYH9, P4HB, S100A4, TYMP
Cancer, Gastrointestinal Disease, Organismal Injury and Abnormalities	Malignant neoplasm of large intestine	2.46e-05			146	ACADS, ACO1, ADD1, AFM, AGL, AGT, AHSG, AKR1C1/AKR1C2, AKR1C3, ALAD, ALDH2, ALDH3A2, ALDH4A1, AMBP, ANK1, APOB, BLVRB, C4BPA, C8B, CA1, CA2, CACYBP, CAD, CAPG, CAT, CES1, CFB, CFD, CFH, CFI, CFL1, CKAP4, COL1A2, COL4A2, COL6A6, COPB1, COPE, CRABP2, CRYAB, CSE1L, DCLK1, DDX39B, DHX15, DHX9, DPP3, DSP, ECHDC1, EEF1G, EFTUD2, EIF4A1, EIF4G1, EPRS, F12, F2, FAH, FAM129B, FBL, FBLN5, FBN1, FGB, GAPDH,…
Hematological Disease	Hemorrhagic disease	2.53e-05		0.492	11	F12, F2, HSPA5, LTF, MGLL, MYH9, PLG, RPL3, RPL5, SERPINC1, SERPINF2
RNA Post-Transcriptional Modification	Alternative splicing of mRNA	2.7e-05			5	DHX9, HNRNPL, HNRNPM, HNRNPU, SRSF1
Cancer, Organismal Injury and Abnormalities, Reproductive System Disease	Female genital tract serous carcinoma	2.75e-05			17	APOD, APOE, CA2, CALB2, CFB, CFH, FBLN5, HBB, HSP90AA1, HSP90B1, HSPB6, KRT18, LAMA4, MCAM, MYH11, PARP1, RRAS
Cell Death and Survival	Necrosis	2.97e-05		-1.194	47	AGT, ALDH2, APOA1, APOB, APOE, CAT, CFH, COL4A2, CRABP2, CRYAB, CSE1L, DHX9, DSP, EZR, F2, FAM129B, GAPDH, GBE1, HSP90AA1, HSPA5, HSPA8, HSPD1, HYOU1, ILF2, ILK, ITGA6, KRT18, LTF, MAOA, MCAM, NAMPT, NCL, NPM1, NQO1, P4HB, PARP1, PARVA, PLG, PRKAR2B, PRKDC, RPS3A, S100A4, SERPINC1, SRSF1, TNC, TRIM28, TYMP
Cardiovascular Disease, Cell Death and Survival, Connective Tissue Disorders, Hematological Disease, Hereditary Disorder, Organismal Injury and Abnormalities, Renal and Urological Disease	Familial hemolytic uremic syndrome	3.28e-05			3	CFB, CFH, CFI
Cell Death and Survival	Cell survival	3.41e-05		0.526	31	APOB, APOD, APOE, CA2, CALB2, CAT, CFH, CSE1L, DPP3, EIF4A1, EIF4G1, F2, FBL, HBA1/HBA2, HBB, HNRNPU, HSP90B1, HSPA5, HYOU1, ILK, ITGA6, KRT19, MCAM, NAMPT, P4HB, PARP1, PLG, PRKDC, S100A4, TRIM28, TYMP
Neurological Disease	Progressive motor neuropathy	3.59e-05			20	ACTB, AGT, APOD, APOE, COL1A2, COPE, CRYAB, CSE1L, EIF4A1, EIF4G1, EZR, HSPA5, LTF, MCAM, PON1, RPL3, RPL5, RPS3A, S100A4, TNC
Cancer, Organismal Injury and Abnormalities	Adenoma	3.67e-05			18	APCS, APOA1, APOE, CA1, CA2, CALB2, CFH, CRYAB, HSP90AA1, HSP90B1, IGHA2, ITGA6, KRT19, MCAM, PARP1, RRAS, SORD, SRSF1
Hematological System Development and Function, Organismal Functions	Coagulation of blood	3.69e-05		0.341	7	APOE, APOH, F12, F2, HRG, KNG1, PLG
Cardiovascular System Development and Function, Cellular Development, Cellular Function and Maintenance, Cellular Growth and Proliferation, Organismal Development, Tissue Development	Proliferation of endothelial cells	3.84e-05		0.715	11	APOE, APOH, COL4A2, F12, F2, FABP4, HSPA5, KNG1, MCAM, PLG, SERPINC1
Lipid Metabolism, Small Molecule Biochemistry, Vitamin and Mineral Metabolism	Metabolism of terpenoid	3.95e-05			9	AKR1C1/AKR1C2, AKR1C3, APOA1, APOB, APOE, CES1, HSPA8, ITGA6, RETSAT
Cellular Movement, Hematological System Development and Function, Immune Cell Trafficking	Cell movement of leukocytes	3.97e-05		-1.931	14	AGT, APOA1, C1QBP, CFH, EZR, F2, HSPD1, ITGA6, KNG1, MCAM, MYH9, NPM1, PLG, SERPINC1
Cell Death and Survival	Cell viability	3.97e-05		0.395	30	APOB, APOD, APOE, CA2, CALB2, CAT, CSE1L, DPP3, EIF4A1, EIF4G1, F2, FBL, HBA1/HBA2, HBB, HNRNPU, HSP90B1, HSPA5, HYOU1, ILK, ITGA6, KRT19, MCAM, NAMPT, P4HB, PARP1, PLG, PRKDC, S100A4, TRIM28, TYMP
Cell-To-Cell Signaling and Interaction	Response of granulocytes	4.03e-05	Decreased	-2.195	5	APCS, CFH, IGHA1, IGHA2, IGHG3
Cellular Compromise	Oxidative stress response of cells	4.05e-05		0.339	4	ALDH3A2, CAT, NAMPT, NQO1
Cardiovascular Disease, Organismal Injury and Abnormalities	Advanced stage peripheral arterial disease	4.15e-05			9	APOE, CACYBP, CAPG, CFH, COL1A2, ERAP1, HBA1/HBA2, HBB, RUVBL2
Protein Synthesis	Oligomerization	4.56e-05			9	AKR1C1/AKR1C2, ALAD, APOE, CRYAB, HBA1/HBA2, HBB, NPM1, STOM, TRIM28
Neurological Disease	Chronic fatigue syndrome	4.94e-05			6	EIF4G1, HP, HPX, MGLL, ORM1, ORM2
Lipid Metabolism, Molecular Transport, Small Molecule Biochemistry	Transport of lipid	5.02e-05		-1.502	8	AKR1C1/AKR1C2, APOA1, APOB, APOE, APOH, F2, HSPA8, PON1
Cell-To-Cell Signaling and Interaction, Hematological System Development and Function, Immune Cell Trafficking	Adhesion of immune cells	5.15e-05		-1.025	10	APOE, APOH, CFH, EZR, F2, ITGA6, LTF, MCAM, ORM1, TNC
Cancer, Gastrointestinal Disease, Organismal Injury and Abnormalities	Gastrointestinal neoplasia	5.22e-05			153	ACADS, ACO1, ADD1, AFM, AGL, AGT, AHSG, AKR1C1/AKR1C2, AKR1C3, ALAD, ALDH2, ALDH3A2, ALDH4A1, AMBP, ANK1, APOB, APOE, ASPH, BLVRB, C4BPA, C8B, CA1, CA2, CACYBP, CAD, CAPG, CAT, CES1, CFB, CFD, CFH, CFI, CFL1, CKAP4, COL1A2, COL4A2, COL6A6, COPB1, COPE, CRABP2, CRYAB, CSE1L, DCLK1, DDX39B, DHX15, DHX9, DPP3, DSP, ECHDC1, EEF1G, EFTUD2, EIF4A1, EIF4G1, EPRS, EZR, F12, F2, FAH, FAM129B, FBL, FBLN5, …
Cell Death and Survival, Organismal Injury and Abnormalities	Necrosis of epithelial tissue	5.24e-05		-1.12	15	ALDH2, CAT, COL4A2, CRYAB, F2, GAPDH, HSPA5, HSPD1, MCAM, NAMPT, PARP1, PLG, PRKDC, SERPINC1, TYMP
Lipid Metabolism, Small Molecule Biochemistry, Vitamin and Mineral Metabolism	Steroid metabolism	5.3e-05			8	AKR1C1/AKR1C2, AKR1C3, APOA1, APOB, APOE, CES1, HSPA8, ITGA6
Connective Tissue Disorders, Hematological Disease, Organismal Injury and Abnormalities	Erythrocytosis	5.38e-05			6	HBA1/HBA2, HBB, IDH2, SLC4A1, SPTA1, SPTB
Cellular Assembly and Organization, Cellular Function and Maintenance	Organization of filaments	5.54e-05			7	COL1A2, DSP, MYO1B, RRBP1, SERPINC1, SERPINF2, SPTA1
Hematological System Development and Function	Hemostasis	5.6e-05		0.286	8	APOE, APOH, F12, F2, FGB, HRG, KNG1, PLG
Cancer, Gastrointestinal Disease, Organismal Injury and Abnormalities	Gastrointestinal tract cancer	5.83e-05			150	ACADS, ACO1, ADD1, AFM, AGL, AGT, AHSG, AKR1C1/AKR1C2, AKR1C3, ALAD, ALDH2, ALDH3A2, ALDH4A1, AMBP, ANK1, APOB, APOE, BLVRB, C4BPA, C8B, CA1, CA2, CACYBP, CAD, CAPG, CAT, CES1, CFB, CFD, CFH, CFI, CFL1, CKAP4, COL1A2, COL4A2, COL6A6, COPB1, COPE, CRABP2, CRYAB, CSE1L, DCLK1, DDX39B, DHX15, DHX9, DPP3, DSP, ECHDC1, EEF1G, EFTUD2, EIF4A1, EIF4G1, EPRS, EZR, F12, F2, FAH, FAM129B, FBL, FBLN5, FBN1, …
Lipid Metabolism, Small Molecule Biochemistry	Conversion of lipid	5.85e-05		-0.022	6	AKR1C1/AKR1C2, AKR1C3, CAT, CFH, LIPE, PON1
Cardiovascular Disease, Organismal Injury and Abnormalities	Coronary artery disease	6.36e-05			13	APOA1, APOB, APOE, CA1, CA2, F2, GBE1, HBA1/HBA2, PARVA, PLG, PON1, SERPINC1, SORBS1
Organismal Injury and Abnormalities, Reproductive System Disease	Disorder of pregnancy	6.69e-05			18	AGT, ALDH3A2, APOH, CA1, CA2, CFH, EPHX1, F2, HSP90AA1, HSP90B1, ILK, MAOA, NANS, PARP1, PLG, SERPINC1, SERPINH1, TNC
Skeletal and Muscular Disorders	Caveolinopathy	6.9e-05			8	CRYAB, DSP, HSP90B1, HSPA5, ILK, LAMA4, TTR, TYMP
Cancer, Organismal Injury and Abnormalities	Advanced malignant tumor	6.91e-05			24	AKR1C1/AKR1C2, AKR1C3, APOE, CALB2, CAPG, CFH, COL4A2, CRABP2, CSE1L, EIF4A1, F2, HSP90AA1, HSP90B1, IDH2, KRT18, LTF, MCAM, NPM1, NQO1, PARP1, RPL3, RRAS, S100A4, SERPINC1
Cancer, Endocrine System Disorders, Organismal Injury and Abnormalities, Reproductive System Disease	Ovarian adenocarcinoma	7.2e-05			35	ACADS, AGL, AKR1C1/AKR1C2, APOB, APOE, C8B, CALB2, CFH, COL1A2, COL4A2, COL6A6, DCLK1, EIF4G1, EPHX1, F2, FBL, GOT2, HNRNPA2B1, HNRNPM, HSP90AA1, HSP90B1, KNG1, LRPPRC, LTF, MCAM, MYH9, PARP1, PDIA4, PRKDC, RRAS, RRBP1, SERPINA7, SNRNP200, SORBS1, STOM
Cell-To-Cell Signaling and Interaction	Binding of melanoma cell lines	7.3e-05		0.492	5	ITGA6, KNG1, LTF, SERPINA5, SLC4A1
Infectious Diseases	Infection by RNA virus	7.45e-05		1.549	27	APCS, APOA1, APOE, CA2, CAD, CFI, COPB1, COPG1, CRYAB, DHX15, DHX9, FBL, HBA1/HBA2, HNRNPF, HNRNPU, HSP90B1, HSPA5, KRT18, LARS, LTF, MGLL, NOP56, PARVA, RAB6A, RPL3, RPL5, S100A4
Molecular Transport	Quantity of metal	7.48e-05	Decreased	-2.335	11	ACO1, AGT, F2, HBA1/HBA2, HSP90AA1, HSPA5, KNG1, MCAM, ORM1, PLG, PON1
Cardiovascular Disease, Organismal Injury and Abnormalities	Coronary disease	7.55e-05			15	AGT, ALDH2, APOA1, APOB, APOE, CA1, CA2, F2, GBE1, HBA1/HBA2, PARVA, PLG, PON1, SERPINC1, SORBS1
Lipid Metabolism, Molecular Transport, Small Molecule Biochemistry	Concentration of arachidonic acid	7.77e-05			3	APOD, F2, HSPA5
Infectious Diseases	Infection by Marburg virus	7.77e-05			3	HSPA5, RPL3, RPL5
Lipid Metabolism, Small Molecule Biochemistry	Synthesis of 6-keto-prostaglandin F1 alpha	7.77e-05			3	APOE, F2, KNG1
Cellular Compromise	Stress response of cells	8.08e-05		0.339	6	ALDH3A2, CAT, HSP90B1, HSPA5, NAMPT, NQO1
Protein Degradation, Protein Synthesis	Catabolism of protein	8.33e-05		0.378	16	APCS, APOA1, ASPH, C4BPA, COPG1, CRYAB, DPP3, ERAP1, F2, HSP90AA1, HSPA8, HSPD1, KNG1, MYH9, PLG, RPL5
Cancer, Neurological Disease, Organismal Injury and Abnormalities	Glioma cancer	8.52e-05			16	ALAD, ALDH2, COL1A2, COL4A2, HNRNPA2B1, HSP90AA1, HSP90B1, HSPA5, IDH2, MGLL, MYH9, NPM1, PARP1, RPL5, S100A4, TNC
Cell-To-Cell Signaling and Interaction, Inflammatory Response	Immune response of leukocytes	8.6e-05		-1.846	7	APCS, APOE, CFH, IGHA1, IGHA2, IGHG3, NPM1
Organismal Injury and Abnormalities, Renal and Urological Disease	Renal impairment	8.8e-05			10	AGT, APOB, CA1, CA2, F2, HBA1/HBA2, KNG1, MYH9, SERPINC1, TTR
Lipid Metabolism, Small Molecule Biochemistry	Binding of lipid	9.07e-05		0	5	APOA1, APOB, APOE, APOH, F2
Connective Tissue Disorders, Developmental Disorder, Hereditary Disorder, Organismal Injury and Abnormalities, Skeletal and Muscular Disorders	Atypical Marfan syndrome	9.83e-05			2	COL1A2, FBN1
Cardiovascular Disease, Developmental Disorder, Hereditary Disorder, Metabolic Disease, Organismal Injury and Abnormalities, Skeletal and Muscular Disorders	Familial cardiac amyloidosis	9.83e-05			2	APOA1, TTR
Cardiovascular Disease, Connective Tissue Disorders, Hematological Disease, Hereditary Disorder, Organismal Injury and Abnormalities	Hereditary pyropoikilocytosis	9.83e-05			2	SPTA1, SPTB
Cellular Function and Maintenance	Internalization of Streptococcus pyogenes serotype M49	9.83e-05			2	ILK, PLG
Cell Cycle	Stress-induced premature senescence of vascular smooth muscle cells	9.83e-05			2	AGT, CAT
Molecular Transport	Transport of oxygen	9.83e-05			2	HBA1/HBA2, HBB
Cardiovascular Disease, Cell Death and Survival, Connective Tissue Disorders, Developmental Disorder, Hematological Disease, Organismal Injury and Abnormalities	Unstable hemoglobin disease	9.83e-05			2	HBA1/HBA2, HBB
Tissue Development	Development of epithelial tissue	0.000101		0.984	12	APOE, APOH, COL4A2, F12, F2, FABP4, HSPA5, KNG1, KRT18, MCAM, PLG, SERPINC1
Ophthalmic Disease, Organismal Injury and Abnormalities	Exfoliative glaucoma	0.000102			4	APOD, CA1, CA2, FBN1
Cell-To-Cell Signaling and Interaction	Response of myeloid cells	0.000102	Decreased	-2.412	6	APCS, CFH, IGHA1, IGHA2, IGHG3, NPM1
Cell-To-Cell Signaling and Interaction	Binding of lymphoma cell lines	0.000109		-0.342	6	APOE, F2, FBLN5, ITGA6, NCL, TNC
Cancer, Organismal Injury and Abnormalities	Genitourinary carcinoma	0.000114			112	ACADS, ACSL1, ACTB, AFM, AGL, AGT, AKR1C1/AKR1C2, ALAD, ALDH2, ALDH4A1, AMBP, ANK1, APOB, APOE, ASPH, BLVRB, C4BPA, C8B, CA1, CA2, CAD, CALB2, CES1, CFH, CKAP4, COL1A2, COL4A2, COL6A6, COPB1, COPE, CRABP2, CSE1L, DCLK1, DHX9, DSP, EEF1G, EFTUD2, EIF4G1, EPHX1, EPRS, ERAP1, F2, FAM129B, FBL, FBLN5, FBN1, GBE1, GC, GOT2, HBA1/HBA2, HBB, HBD, HDLBP, HNRNPA2B1, HNRNPF, HNRNPL, HNRNPM, HNRNPU, HP, HSP…
Cancer, Endocrine System Disorders, Organismal Injury and Abnormalities, Reproductive System Disease	Malignant epithelial ovarian tumor	0.000117			36	ACADS, AGL, AKR1C1/AKR1C2, APOB, APOE, C8B, CAD, CALB2, CFH, COL1A2, COL4A2, COL6A6, DCLK1, EIF4G1, EPHX1, F2, FBL, GOT2, HNRNPA2B1, HNRNPM, HSP90AA1, HSP90B1, KNG1, LRPPRC, LTF, MCAM, MYH9, PARP1, PDIA4, PRKDC, RRAS, RRBP1, SERPINA7, SNRNP200, SORBS1, STOM
Cancer, Neurological Disease, Organismal Injury and Abnormalities	Central nervous system cancer	0.000117			20	ALAD, ALDH2, CALB2, COL1A2, COL4A2, GOT2, HNRNPA2B1, HSP90AA1, HSP90B1, HSPA5, IDH2, MGLL, MYH11, MYH9, NPM1, PARP1, RPL5, S100A4, SORD, TNC
Cancer, Gastrointestinal Disease, Organismal Injury and Abnormalities	Gastric cardia cancer	0.000119			4	HSP90AA1, HSP90B1, NQO1, PARP1
Cellular Function and Maintenance	Internalization of cells	0.000122		-1.441	7	APCS, CFH, EZR, ILK, NCL, NPM1, PLG
Ophthalmic Disease, Organismal Injury and Abnormalities	Age-related macular degeneration	0.000123			5	APOE, CFB, CFH, CFI, FBLN5
Cancer, Organismal Injury and Abnormalities	Liquid tumor	0.000124			45	ACTB, AGL, ALDH4A1, APOB, CFL1, COL1A2, COL6A6, DHX9, EIF4A1, EIF4G1, EPHX1, F12, F2, FAM129B, HBA1/HBA2, HBG1, HNRNPA2B1, HSP90AA1, HSP90B1, HSPA5, HSPD1, IARS, IDH2, IPO7, KRT18, MGLL, MYH9, NAMPT, NPM1, NQO1, ORM1, PARP1, PGLYRP2, PRKDC, RPL3, RPL4, RPL5, RPL6, RPS3A, RRBP1, RUVBL2, SERPINC1, SERPIND1, SRSF1, TNC
Cancer, Gastrointestinal Disease, Organismal Injury and Abnormalities	Tumorigenesis of digestive organ tumor	0.000134			97	ACO1, ADD1, AFM, AGL, AHSG, AKR1C1/AKR1C2, ALDH2, ANK1, APOB, APOE, C4BPA, C8B, CA2, CACYBP, CAD, CAT, CES1, CFB, CFH, CFI, CKAP4, COL1A2, COL4A2, COL6A6, COPB1, COPE, CSE1L, DCLK1, DDX39B, DHX15, DHX9, DSP, EIF4A1, EIF4G1, F12, F2, FAH, FBL, FBN1, FGB, GBE1, HDGF, HDLBP, HNRNPA2B1, HNRNPL, HNRNPM, HRG, HSP90AA1, HSP90B1, HSPA12A, HSPA8, HSPD1, IARS, IDH2, ILF3, ILK, ITGA6, ITIH4, KRT19, LAMA4, L…
Cardiovascular Disease, Hereditary Disorder, Organismal Injury and Abnormalities	Familial vascular disease	0.000136			8	CA2, CFB, CFH, CFI, F2, FBN1, MYH11, SERPINC1
Cancer, Hematological Disease, Organismal Injury and Abnormalities	Bone marrow cancer	0.000143			36	ACTB, ALDH4A1, APOB, COL6A6, DHX9, EIF4A1, EIF4G1, EPHX1, F12, HBA1/HBA2, HBG1, HSPA5, HSPD1, IARS, IDH2, IPO7, KRT18, MGLL, MYH9, NPM1, NQO1, ORM1, PARP1, PGLYRP2, PRKDC, RPL3, RPL4, RPL5, RPL6, RPS3A, RRBP1, RUVBL2, SERPINC1, SERPIND1, SRSF1, TNC
Cell Death and Survival, Organismal Injury and Abnormalities	Apoptosis of vascular endothelial cells	0.000146		0.084	6	ALDH2, HSPA5, HSPD1, MCAM, PARP1, PLG
Hereditary Disorder, Organismal Injury and Abnormalities, Skeletal and Muscular Disorders	Hereditary myopathy	0.000147			18	APOA1, CA1, CA2, CFL1, COL1A2, COL4A2, CRYAB, DSP, HNRNPA2B1, HSP90B1, HSPA5, HSPD1, ILK, LAMA4, LRPPRC, SERPINH1, TTR, TYMP
Cardiovascular Disease, Hematological Disease, Organismal Injury and Abnormalities	Deep vein thrombosis	0.00015			3	F2, PLG, SERPINC1
Developmental Disorder, Hereditary Disorder, Metabolic Disease, Neurological Disease, Organismal Injury and Abnormalities	Familial amyloidotic polyneuropathy	0.00015			3	APOA1, APOE, TTR
Molecular Transport, Protein Trafficking	Secretion of protein	0.000156		0	6	AGT, EZR, FGB, GAPDH, PDIA4, RRBP1
Cancer, Gastrointestinal Disease, Hepatic System Disease, Organismal Injury and Abnormalities	Liver tumor	0.000177			136	ACO1, ACSL1, ACTB, ADD1, AFM, AGT, AHSG, AKR1C1/AKR1C2, AKR1C3, ALAD, ALDH2, ALDH4A1, AMBP, ANK1, ANP32A, APCS, APOB, APOE, APOH, ASPH, C4BPA, C8B, CA2, CACYBP, CAD, CALB2, CAPG, CAT, CES1, CFB, CKAP4, COL1A2, COL4A2, COL6A6, COPB1, COPE, COPG1, CSE1L, DCLK1, DDX39B, DHX15, DHX9, DPP3, DSP, EFTUD2, EIF4A1, EIF4G1, EPHX1, EPRS, ERAP1, EZR, F12, F2, FAH, FAM129B, FBLN5, FBN1, FGB, GBE1, GC, HBA1/HB…
Cell-To-Cell Signaling and Interaction, Hematological System Development and Function, Immune Cell Trafficking, Inflammatory Response	Activation of antigen presenting cells	0.000178		-0.447	6	APOE, GC, HSPD1, KNG1, PLG, RAB6A
Cellular Development, Cellular Growth and Proliferation	Cell proliferation of tumor cell lines	0.000182		1.786	40	ACTB, AGT, AKR1C3, APOB, ASPH, C1QBP, CACYBP, CAT, CSE1L, DCLK1, EZR, F12, F2, FAM129B, GAPDH, HDGF, HNRNPA2B1, HSP90AA1, HSPA5, HSPB6, IDH2, ILF2, ILF3, ILK, IPO7, KNG1, KRT19, MGLL, NAMPT, NCL, NPM1, NQO1, PARP1, PLG, PRKAR2B, S100A10, S100A4, SNRNP200, TNC, TRIM28
Inflammatory Response	Inflammation of absolute anatomical region	0.000182			18	APOA1, APOB, APOE, CA1, CA2, CAPG, COL1A2, F2, GC, HBA1/HBA2, HSPA5, IGHG4, KRT18, LTF, MGLL, P4HB, S100A4, TYMP
Free Radical Scavenging	Formation of reactive oxygen species	0.000185			4	AGT, APOE, F2, NQO1
Cancer, Gastrointestinal Disease, Hepatic System Disease, Organismal Injury and Abnormalities	Liver cholangiocarcinoma	0.000185			4	HSP90AA1, HSP90B1, IDH2, KRT19
Cancer, Neurological Disease, Organismal Injury and Abnormalities	Glioblastoma	0.000189			15	ALDH2, COL1A2, COL4A2, HNRNPA2B1, HSP90AA1, HSP90B1, HSPA5, IDH2, MGLL, MYH9, NPM1, PARP1, RPL5, S100A4, TNC
Cancer, Gastrointestinal Disease, Organismal Injury and Abnormalities	Intestinal carcinoma	0.000196			137	ACO1, ADD1, AFM, AGL, AGT, AHSG, AKR1C1/AKR1C2, ALAD, ALDH2, ALDH3A2, ALDH4A1, AMBP, ANK1, APOB, BLVRB, C4BPA, C8B, CA2, CACYBP, CAD, CAPG, CAT, CES1, CFB, CFD, CFH, CFI, CKAP4, COL1A2, COL4A2, COL6A6, COPB1, COPE, CSE1L, DCLK1, DDX39B, DHX15, DHX9, DPP3, DSP, ECHDC1, EEF1G, EFTUD2, EIF4A1, EIF4G1, EPRS, F12, F2, FAH, FAM129B, FBL, FBLN5, FBN1, FGB, GAPDH, GBE1, HBD, HDGF, HDLBP, HIST1H4A, HNRNPA…
Cancer, Neurological Disease, Organismal Injury and Abnormalities	Central nervous system solid tumor	0.000198			32	AKR1C1/AKR1C2, ALAD, ALDH2, CA1, CA2, CALB2, CAT, CFI, COL1A2, COL4A2, GOT2, HNRNPA2B1, HSP90AA1, HSP90B1, HSPA5, HSPA8, HYOU1, IDH2, LTF, MGLL, MYH11, MYH9, NPM1, PARP1, PLG, PRKDC, RPL5, S100A4, SERPINC1, SORD, SPTA1, TNC
Cancer, Organismal Injury and Abnormalities	Advanced BRCA mutation positive malignant solid tumor	0.000199			3	HSP90AA1, HSP90B1, PARP1
Cancer, Organismal Injury and Abnormalities	Advanced BRCA1 mutation positive cancer	0.000199			3	HSP90AA1, HSP90B1, PARP1
Cancer, Organismal Injury and Abnormalities	Advanced BRCA1 mutation positive solid tumor	0.000199			3	HSP90AA1, HSP90B1, PARP1
Cancer, Organismal Injury and Abnormalities	Advanced BRCA2 mutation positive cancer	0.000199			3	HSP90AA1, HSP90B1, PARP1
Cancer, Organismal Injury and Abnormalities	Advanced BRCA2 mutation positive solid tumor	0.000199			3	HSP90AA1, HSP90B1, PARP1
Cardiovascular Disease, Cell Death and Survival, Connective Tissue Disorders, Hematological Disease, Organismal Injury and Abnormalities, Renal and Urological Disease	Atypical hemolytic uremic syndrome	0.000199			3	CFB, CFH, CFI
Free Radical Scavenging, Small Molecule Biochemistry	Catabolism of hydrogen peroxide	0.000199			3	CAT, HBA1/HBA2, HBB
Connective Tissue Disorders, Developmental Disorder, Hematological Disease, Hereditary Disorder, Organismal Injury and Abnormalities	Familial erythrocytosis	0.000199			3	HBA1/HBA2, HBB, SPTA1
Cancer, Organismal Injury and Abnormalities	Metastatic BRCA2 mutation positive solid tumor	0.000199			3	HSP90AA1, HSP90B1, PARP1
Cardiovascular Disease, Organismal Injury and Abnormalities	Acute coronary syndrome	0.000202			10	AGT, APOA1, APOB, APOE, F12, F2, PLG, PON1, SERPINC1, SERPINF2
Cardiovascular Disease	Early-onset cardiovascular disorder	0.000212			4	APOA1, PARP1, SERPINC1, TYMP
Lipid Metabolism, Molecular Transport, Small Molecule Biochemistry	Transport of steroid	0.000217		-1.252	6	AKR1C1/AKR1C2, APOA1, APOB, APOE, HSPA8, PON1
Organismal Injury and Abnormalities, Reproductive System Disease	Endometriosis	0.000219			15	ACTB, APOE, C4BPA, EZR, FBN1, IGHG2, ITGA6, LAMA4, LTF, MAOA, MGLL, ORM2, PARVA, PON1, SORBS1
Post-Translational Modification, Protein Folding	Folding of protein	0.000233			5	APCS, HSP90AA1, HSPA8, HSPD1, RUVBL2
Cell-To-Cell Signaling and Interaction, Cellular Assembly and Organization	Quantity of focal adhesions	0.000241			4	CAT, F2, ILK, MYH9
Cell-To-Cell Signaling and Interaction	Activation of cells	0.00025		-0.399	14	AGT, APOE, CRYAB, F2, GC, HRG, HSPD1, IGHG3, KNG1, PLG, PRKDC, RAB6A, SPTB, TNC
Cancer, Endocrine System Disorders, Gastrointestinal Disease, Organismal Injury and Abnormalities	BRCA1 mutation positive pancreatic adenocarcinoma	0.000257			3	HSP90AA1, HSP90B1, PARP1
Cancer, Endocrine System Disorders, Gastrointestinal Disease, Organismal Injury and Abnormalities	BRCA2 mutation positive pancreatic adenocarcinoma	0.000257			3	HSP90AA1, HSP90B1, PARP1
Protein Synthesis	Oligomerization of protein	0.000261			8	AKR1C1/AKR1C2, ALAD, CRYAB, HBA1/HBA2, HBB, NPM1, STOM, TRIM28
Cancer, Endocrine System Disorders, Organismal Injury and Abnormalities, Reproductive System Disease	Ovarian serous tumor	0.000267			16	APOE, C8B, CALB2, CFH, DCLK1, F2, FBL, GOT2, HSP90AA1, HSP90B1, MCAM, PARP1, PRKDC, RRAS, SERPINA7, SNRNP200
Cancer, Gastrointestinal Disease, Organismal Injury and Abnormalities	Large intestine carcinoma	0.000282			136	ACO1, ADD1, AFM, AGL, AGT, AHSG, AKR1C1/AKR1C2, ALAD, ALDH2, ALDH3A2, ALDH4A1, AMBP, ANK1, APOB, BLVRB, C4BPA, C8B, CA2, CACYBP, CAD, CAPG, CAT, CES1, CFB, CFD, CFH, CFI, CKAP4, COL1A2, COL4A2, COL6A6, COPB1, COPE, CSE1L, DCLK1, DDX39B, DHX15, DHX9, DPP3, DSP, ECHDC1, EEF1G, EFTUD2, EIF4A1, EIF4G1, EPRS, F12, F2, FAH, FAM129B, FBL, FBLN5, FBN1, FGB, GAPDH, GBE1, HBD, HDGF, HDLBP, HIST1H4A, HNRNPA…
Cancer, Gastrointestinal Disease, Organismal Injury and Abnormalities	Adenoid cystic carcinoma of parotid gland	0.000293			2	HSP90AA1, HSP90B1
Cancer, Organismal Injury and Abnormalities, Respiratory Disease	Advanced stage primary laryngeal cancer	0.000293			2	HSP90AA1, HSP90B1
Hematological Disease	Antithrombin III deficiency	0.000293			2	F2, SERPINC1
Cell Morphology, Cellular Function and Maintenance	Chaperone mediated autophagy	0.000293			2	HSP90AA1, HSPA8
Endocrine System Development and Function, Lipid Metabolism, Molecular Transport, Small Molecule Biochemistry	Concentration of aldosterone	0.000293			2	AGT, KNG1
Gastrointestinal Disease, Hepatic System Disease, Organismal Injury and Abnormalities	Cryptogenic liver disease	0.000293			2	KRT18, S100A4
Cancer, Connective Tissue Disorders, Organismal Injury and Abnormalities, Respiratory Disease, Skeletal and Muscular Disorders	Ethmoid sinus adenocarcinoma	0.000293			2	HSP90AA1, HSP90B1
Cancer, Organismal Injury and Abnormalities, Reproductive System Disease	FIGO stage IIA2 cervical cancer	0.000293			2	HSP90AA1, HSP90B1
Cancer, Organismal Injury and Abnormalities	High risk occult primary cancer of head and neck	0.000293			2	HSP90AA1, HSP90B1
Cancer, Connective Tissue Disorders, Organismal Injury and Abnormalities, Respiratory Disease, Skeletal and Muscular Disorders	High risk squamous cell cancer of the ethmoid sinus	0.000293			2	HSP90AA1, HSP90B1
Cancer, Organismal Injury and Abnormalities, Respiratory Disease	High risk squamous cell cancer of the glottis	0.000293			2	HSP90AA1, HSP90B1
Cancer, Gastrointestinal Disease, Organismal Injury and Abnormalities, Respiratory Disease	High risk squamous cell cancer of the hypopharynx	0.000293			2	HSP90AA1, HSP90B1
Cancer, Gastrointestinal Disease, Organismal Injury and Abnormalities	High risk squamous cell cancer of the lip	0.000293			2	HSP90AA1, HSP90B1
Cancer, Connective Tissue Disorders, Developmental Disorder, Gastrointestinal Disease, Neurological Disease, Organismal Injury and Abnormalities, Respiratory Disease, Skeletal and Muscular Disorders	High risk squamous cell cancer of the maxillary sinus	0.000293			2	HSP90AA1, HSP90B1
Cancer, Gastrointestinal Disease, Organismal Injury and Abnormalities, Respiratory Disease	High risk squamous cell cancer of the oropharynx	0.000293			2	HSP90AA1, HSP90B1
Cancer, Organismal Injury and Abnormalities, Respiratory Disease	High risk squamous cell cancer of the supraglottis	0.000293			2	HSP90AA1, HSP90B1
Cancer, Organismal Injury and Abnormalities, Reproductive System Disease	Invasive cervical adenocarcinoma	0.000293			2	HSP90AA1, HSP90B1
Cancer, Organismal Injury and Abnormalities, Respiratory Disease	Locally advanced glottis cancer	0.000293			2	HSP90AA1, HSP90B1
Cancer, Organismal Injury and Abnormalities, Respiratory Disease	Locally advanced supraglottis cancer	0.000293			2	HSP90AA1, HSP90B1
Cancer, Endocrine System Disorders, Organismal Injury and Abnormalities, Reproductive System Disease	Metastatic testicular cancer	0.000293			2	HSP90AA1, HSP90B1
Organismal Injury and Abnormalities, Reproductive System Disease	Pregnancy in diabetics	0.000293			2	CA1, CA2
Cancer, Organismal Injury and Abnormalities, Reproductive System Disease	Primary cervical adenosquamous carcinoma	0.000293			2	HSP90AA1, HSP90B1
Cancer, Organismal Injury and Abnormalities, Reproductive System Disease	Primary cervical squamous cell carcinoma	0.000293			2	HSP90AA1, HSP90B1
Cardiovascular Disease, Hematological Disease, Organismal Injury and Abnormalities	Recurrent venous thrombosis	0.000293			2	F2, SERPINC1
Cancer, Organismal Injury and Abnormalities, Respiratory Disease	Resectable glottis cancer	0.000293			2	HSP90AA1, HSP90B1
Cancer, Organismal Injury and Abnormalities, Respiratory Disease	Resectable supraglottis cancer	0.000293			2	HSP90AA1, HSP90B1
Cancer, Organismal Injury and Abnormalities	Secondary neoplasm of peritoneum	0.000293			2	HSP90AA1, HSP90B1
Immunological Disease	Specific granule deficiency	0.000293			2	LTF, ORM1
Cellular Assembly and Organization	Stabilization of intermediate filaments	0.000293			2	DSP, KRT18
Cancer, Organismal Injury and Abnormalities, Respiratory Disease	Stage 3 inoperable non-small cell lung cancer	0.000293			2	HSP90AA1, HSP90B1
Cancer, Organismal Injury and Abnormalities, Reproductive System Disease	Stage IA cervical cancer	0.000293			2	HSP90AA1, HSP90B1
Cancer, Organismal Injury and Abnormalities, Reproductive System Disease	Stage IB1 cervical cancer	0.000293			2	HSP90AA1, HSP90B1
Cancer, Organismal Injury and Abnormalities, Reproductive System Disease	Stage IB2 cervical cancer	0.000293			2	HSP90AA1, HSP90B1
Cancer, Organismal Injury and Abnormalities, Reproductive System Disease	Stage IB2-IVA invasive cervical squamous cell carcinoma	0.000293			2	HSP90AA1, HSP90B1
Cancer, Organismal Injury and Abnormalities, Reproductive System Disease	Stage IB2-IVA primary cervical adenocarcinoma	0.000293			2	HSP90AA1, HSP90B1
Cancer, Organismal Injury and Abnormalities, Respiratory Disease	Stage IV ALK mutation negative EGFR mutation negative nonsquamous non-small cell lung carcinoma	0.000293			2	HSP90AA1, HSP90B1
Cancer, Gastrointestinal Disease, Organismal Injury and Abnormalities, Respiratory Disease	TNM stage T2-4 nasopharyngeal cancer	0.000293			2	HSP90AA1, HSP90B1
Cancer, Organismal Injury and Abnormalities, Respiratory Disease	TNM stage T3 glottis cancer	0.000293			2	HSP90AA1, HSP90B1
Lipid Metabolism, Small Molecule Biochemistry	Metabolism of eicosanoid	0.000306	Decreased	-2.374	8	AGT, AKR1C1/AKR1C2, AKR1C3, APOE, EPHX1, F2, KNG1, LTF
Cancer, Hematological Disease, Immunological Disease, Organismal Injury and Abnormalities	Leukemia	0.000323			41	ACTB, AGL, ALDH4A1, APOB, CFL1, COL1A2, COL6A6, DHX9, EIF4A1, EIF4G1, EPHX1, F12, F2, FAM129B, HBA1/HBA2, HBG1, HNRNPA2B1, HSP90AA1, HSP90B1, HSPA5, HSPD1, IARS, IDH2, IPO7, KRT18, MGLL, NAMPT, NPM1, NQO1, ORM1, PARP1, PRKDC, RPL3, RPL6, RPS3A, RRBP1, RUVBL2, SERPINC1, SERPIND1, SRSF1, TNC
Cancer, Hematological Disease, Organismal Injury and Abnormalities	Myeloid neoplasm	0.000323			36	ACTB, ALDH4A1, APOB, COL6A6, DHX9, EIF4A1, EIF4G1, EPHX1, F12, HBA1/HBA2, HBG1, HSPA5, HSPD1, IARS, IDH2, IPO7, KRT18, MGLL, MYH9, NPM1, NQO1, ORM1, PARP1, PGLYRP2, PRKDC, RPL3, RPL4, RPL5, RPL6, RPS3A, RRBP1, RUVBL2, SERPINC1, SERPIND1, SRSF1, TNC
Cell-To-Cell Signaling and Interaction, Hematological System Development and Function, Immune Cell Trafficking, Inflammatory Response	Binding of macrophages	0.000325			3	APOE, APOH, ORM1
Cardiovascular System Development and Function, Hematological System Development and Function	Systolic pressure	0.000325			3	ALDH2, APOB, PON1
Cell Cycle, Gene Expression	Binding of DNA	0.000329		-1.62	13	AGT, APOH, CAT, CFL1, F2, HP, ILK, LTF, PARP1, PLG, PRKDC, SERPINC1, TRIM28
Cardiovascular Disease, Organismal Injury and Abnormalities	Atherosclerosis	0.000337			14	APCS, APOA1, APOB, APOE, CA1, CA2, F2, GBE1, HBA1/HBA2, PARVA, PLG, PON1, SERPINC1, SORBS1
Lipid Metabolism, Molecular Transport, Small Molecule Biochemistry	Concentration of eicosanoid	0.000347			4	APOD, F2, HSPA5, PON1
Lipid Metabolism, Small Molecule Biochemistry, Vitamin and Mineral Metabolism	Homeostasis of cholesterol	0.000347			4	AKR1C1/AKR1C2, APOA1, APOB, APOE
Organismal Injury and Abnormalities, Renal and Urological Disease	Kidney stones	0.000347			4	AHSG, CA1, CA2, PLG
Cell Cycle, Gene Expression	Binding of NFkB binding site	0.000349		-1.131	5	CFL1, F2, LTF, PLG, TRIM28
Organismal Injury and Abnormalities	Ulcer	0.000349			5	COL1A2, COL4A2, F2, FGB, SERPINC1
Cardiovascular Disease, Organismal Injury and Abnormalities	Intermediate disease stage peripheral arterial disease	0.000358			8	APOE, CAPG, CFH, ERAP1, HBA1/HBA2, HBB, RPL9, RUVBL2
Cancer, Organismal Injury and Abnormalities	Head and neck neoplasia	0.000359			71	ADD1, AGT, AKR1C1/AKR1C2, AKR1C3, ALAD, ANP32A, APCS, APOA1, ASPH, CA1, CA2, CAD, CALB2, CFB, CFI, COL1A2, COL4A2, COL6A6, CRYAB, DCLK1, DHX15, DHX9, DPP3, DSP, ECHDC1, EEF1G, EFTUD2, EZR, FBN1, HDLBP, HNRNPM, HSP90AA1, HSP90B1, HSPA8, HSPB6, HYOU1, IARS, IDH2, ILF3, ITGA6, KRT18, KRT19, LAMA4, LRG1, LRPPRC, LTF, MAOA, ME1, MGLL, MYH11, MYH9, MYO1C, NCL, NPM1, ORM1, PARP1, PCBP1, PDIA4, PLG, PRKD…
Cancer, Organismal Injury and Abnormalities	Advanced malignant solid tumor	0.000386			20	AKR1C1/AKR1C2, AKR1C3, CALB2, CAPG, CFH, COL4A2, CRABP2, CSE1L, EIF4A1, F2, HSP90AA1, HSP90B1, KRT18, LTF, MCAM, NQO1, PARP1, RRAS, S100A4, SERPINC1
Cellular Assembly and Organization, Cellular Function and Maintenance	Organization of actin cytoskeleton	0.000386			8	CFL1, EZR, HRG, ILK, MYH9, MYO1B, SERPINC1, SPTA1
Cellular Response to Therapeutics	Radiosensitivity of tumor cell lines	0.000389			4	ILK, NPM1, PARP1, PRKDC
Cancer, Organismal Injury and Abnormalities, Reproductive System Disease	Endometrial carcinoma	0.00039			58	ACSL1, AGT, AKR1C1/AKR1C2, ALDH4A1, ANK1, APOB, C4BPA, C8B, CA1, CAD, CES1, COL4A2, COPB1, COPE, CRABP2, CSE1L, DCLK1, DHX9, DSP, EIF4G1, EPRS, ERAP1, FBN1, GBE1, HDLBP, HNRNPF, HNRNPL, HNRNPU, HP, HSP90AA1, HSP90B1, HSPD1, IDH2, ITGA6, ITIH4, LAMA4, LAMB1, LTF, MGLL, MYH11, MYO1C, NOP56, NPM1, ORM1, PARVA, PCBP1, PLG, PON1, PRKDC, RPL5, SERPINC1, SNRNP200, SORD, SPTA1, SPTB, TNC, TNS1, TTLL12
Cellular Compromise, Lipid Metabolism, Small Molecule Biochemistry	Peroxidation of lipid	0.000403			3	CAT, CFH, PON1
Post-Translational Modification, Protein Folding	Refolding of protein	0.000403			3	HSP90AA1, HSPA8, HSPD1
Cardiovascular System Development and Function, Cellular Movement	Cell movement of endothelial cells	0.000403		0.071	11	AGT, APOE, COL4A2, CRYAB, HRG, HSPA5, KNG1, MCAM, NCL, ORM1, PLG
Organismal Injury and Abnormalities, Reproductive System Disease	Benign pelvic disease	0.000413			19	ACTB, APOE, C4BPA, CFH, CRABP2, EZR, FBN1, IGHG2, ITGA6, LAMA4, LTF, MAOA, MGLL, ORM2, PARVA, PON1, RPL9, SORBS1, TNC
Cell Death and Survival	Cell death of neuroblastoma cell lines	0.000417		0.293	8	APOE, CAT, CFH, DHX9, GAPDH, HSPA5, MAOA, PARP1
Cardiovascular Disease, Organismal Injury and Abnormalities	Peripheral arterial disease	0.000419			10	APOE, CACYBP, CAPG, CFH, COL1A2, ERAP1, HBA1/HBA2, HBB, RPL9, RUVBL2
Cancer, Organismal Injury and Abnormalities, Reproductive System Disease	Endometrial adenocarcinoma	0.000422			55	ACSL1, AGT, AKR1C1/AKR1C2, ALDH4A1, ANK1, APOB, C4BPA, C8B, CA1, CAD, CES1, COL4A2, COPB1, COPE, CRABP2, CSE1L, DCLK1, DHX9, DSP, EIF4G1, EPRS, ERAP1, FBN1, GBE1, HDLBP, HNRNPF, HNRNPL, HNRNPU, HP, HSP90AA1, HSP90B1, HSPD1, IDH2, ITGA6, ITIH4, LAMA4, LAMB1, LTF, MYH11, NOP56, NPM1, ORM1, PARVA, PCBP1, PON1, PRKDC, RPL5, SERPINC1, SNRNP200, SORD, SPTA1, SPTB, TNC, TNS1, TTLL12
Cancer, Organismal Injury and Abnormalities	Primary solid tumor	0.000423			14	ALAD, CSE1L, FABP4, GOT2, HSP90AA1, HSP90B1, ILF2, ILF3, LTF, MGLL, MYH11, PARP1, SORD, TNC
Organismal Injury and Abnormalities	Dysplasia	0.000428			17	AGT, COL1A2, EFTUD2, FBN1, IDH2, MGLL, MYH9, NANS, NPM1, PARP1, PGLYRP2, RPL3, RPL4, RPL5, RPL6, SERPINC1, SERPINH1
Cellular Movement, Hematological System Development and Function, Immune Cell Trafficking	Cell movement of mononuclear leukocytes	0.000431		-1.622	10	AGT, APOA1, EZR, F2, HSPD1, ITGA6, KNG1, MCAM, MYH9, PLG
Cell-To-Cell Signaling and Interaction, Hematological System Development and Function, Immune Cell Trafficking	Binding of antigen presenting cells	0.000434		-0.883	4	APOE, APOH, ITGA6, ORM1
Organismal Injury and Abnormalities, Renal and Urological Disease	Chronic renal failure	0.000445			7	AGT, APOB, F2, KNG1, MYH9, SERPINC1, TTR
Molecular Transport	Export of molecule	0.000449	Decreased	-2.407	8	APOA1, APOE, DDX39B, HNRNPA2B1, PON1, SERPINA7, SLC4A1, TTR
Cardiovascular Disease, Organismal Injury and Abnormalities	Infarction	0.00049			9	AGT, APOA1, APOB, APOE, F2, PLG, PON1, SERPINC1, SERPINF2
Cancer, Organismal Injury and Abnormalities, Reproductive System Disease	Prostatic intraepithelial neoplasia	0.00049			6	CFB, CFH, CFI, ITGA6, LTF, ORM1
Cell-To-Cell Signaling and Interaction, Cellular Growth and Proliferation	Stimulation of cells	0.00049	Decreased	-2.357	6	AGT, CAT, F2, KNG1, S100A4, SPTB
Cellular Function and Maintenance	Uptake of cells	0.000492			3	CFH, NCL, PLG
Cardiovascular Disease, Hematological Disease, Organismal Injury and Abnormalities	Venous thromboembolism	0.000492			3	F2, PLG, SERPINC1
Cell Morphology, Cellular Movement	Cell spreading	0.000501		-0.46	8	CRYAB, FBN1, ILK, KNG1, MYH9, PARVA, RRBP1, TNC
Cardiovascular Disease, Neurological Disease, Organismal Injury and Abnormalities	Infarction of cerebrum	0.000504			5	APOA1, APOB, F2, PLG, SERPINC1
Cellular Compromise, Cellular Function and Maintenance	Endoplasmic reticulum stress response	0.000517			6	HSP90B1, HSPA5, HSPD1, HYOU1, P4HB, SERPINH1
Cancer, Organismal Injury and Abnormalities	Neoplasia of cells	0.000517			72	ADD1, AGT, ALAD, ANP32A, APOB, ASPH, CA1, CA2, CAD, CALB2, CFB, CFI, COL1A2, COL4A2, COL6A6, DCLK1, DHX15, DHX9, DPP3, DSP, ECHDC1, EEF1G, EFTUD2, EIF4G1, EZR, FBLN5, FBN1, HBB, HDLBP, HNRNPA2B1, HNRNPM, HSP90AA1, HSP90B1, HSPA5, HSPB6, IARS, IDH2, ILF3, ITGA6, KRT18, LAMA4, LAMB1, LRG1, LRPPRC, LTF, MAOA, MCAM, ME1, MGLL, MYH11, MYH9, MYO1C, NCL, NPM1, ORM1, PARP1, PCBP1, PRKDC, RAB6A, RPL4, RPL…
Cancer, Gastrointestinal Disease, Organismal Injury and Abnormalities	Gastrointestinal carcinoma	0.000525			141	ACO1, ADD1, AFM, AGL, AGT, AHSG, AKR1C1/AKR1C2, ALAD, ALDH2, ALDH3A2, ALDH4A1, AMBP, ANK1, APOB, APOE, BLVRB, C4BPA, C8B, CA2, CACYBP, CAD, CAPG, CAT, CES1, CFB, CFD, CFH, CFI, CKAP4, COL1A2, COL4A2, COL6A6, COPB1, COPE, CSE1L, DCLK1, DDX39B, DHX15, DHX9, DPP3, DSP, ECHDC1, EEF1G, EFTUD2, EIF4A1, EIF4G1, EPRS, EZR, F12, F2, FAH, FAM129B, FBL, FBLN5, FBN1, FGB, GAPDH, GBE1, HBD, HDGF, HDLBP, HIST1…
Cancer, Gastrointestinal Disease, Organismal Injury and Abnormalities	Salivary gland adenocarcinoma	0.000536			4	HSP90AA1, HSP90B1, LAMA4, TNC
Cell Signaling, Small Molecule Biochemistry	Synthesis of nitric oxide	0.000545		-0.68	6	AGT, F2, HSP90B1, HSPD1, KNG1, NQO1
Cancer, Organismal Injury and Abnormalities	Squamous-cell carcinoma	0.000548			67	ADD1, AGT, ALAD, ANP32A, APOB, ASPH, CA1, CA2, CAD, CALB2, CFB, CFI, COL1A2, COL4A2, COL6A6, DCLK1, DHX15, DHX9, DPP3, DSP, ECHDC1, EEF1G, EFTUD2, EIF4G1, EZR, FBN1, HBB, HDLBP, HNRNPM, HSP90AA1, HSP90B1, HSPA5, HSPB6, IARS, IDH2, ILF3, ITGA6, KRT18, LAMA4, LRG1, LRPPRC, LTF, MAOA, MCAM, ME1, MGLL, MYH11, MYH9, MYO1C, NCL, NPM1, ORM1, PARP1, PCBP1, PRKDC, RAB6A, RPL4, RPL5, RRBP1, S100A4, SERPINA…
Cardiovascular Disease, Neurological Disease, Organismal Injury and Abnormalities	Cerebrovascular dysfunction	0.00057			10	APOA1, APOB, APOH, CA1, CA2, CKAP4, F2, PLG, RRBP1, SERPINC1
Inflammatory Response	Immune response of cells	0.000575	Decreased	-2.099	11	AGT, AHSG, APCS, APOE, CFH, GAPDH, HSP90B1, IGHA1, IGHA2, IGHG3, NPM1
Carbohydrate Metabolism	Quantity of carbohydrate	0.000576		-1.503	7	ACSL1, AGT, APOE, C1QBP, F2, KNG1, PON1
Cancer, Hematological Disease, Immunological Disease, Organismal Injury and Abnormalities	Acute myeloid leukemia with cuplike nuclei	0.000582			2	IDH2, NPM1
Developmental Disorder, Hematological Disease, Hereditary Disorder, Immunological Disease, Organismal Injury and Abnormalities	Congenital afibrinogenemia	0.000582			2	F2, FGB
Ophthalmic Disease, Organismal Injury and Abnormalities	Ectopia lentis	0.000582			2	ASPH, FBN1
Tissue Development	Formation of elastic fibers	0.000582			2	FBLN5, MYH11
Cardiovascular Disease, Neurological Disease, Organismal Injury and Abnormalities	Hemorrhagic stroke	0.000582			2	F2, SERPINC1
Cancer, Gastrointestinal Disease, Organismal Injury and Abnormalities	Inoperable anal cancer	0.000582			2	HSP90AA1, HSP90B1
Cancer, Gastrointestinal Disease, Organismal Injury and Abnormalities	Locally advanced HER2 positive esophageal adenocarcinoma	0.000582			2	HSP90AA1, HSP90B1
Cancer, Gastrointestinal Disease, Organismal Injury and Abnormalities	Metastatic HER2 positive esophageal adenocarcinoma	0.000582			2	HSP90AA1, HSP90B1
Cancer, Gastrointestinal Disease, Organismal Injury and Abnormalities	Metastatic anal carcinoma	0.000582			2	HSP90AA1, HSP90B1
Cardiovascular Disease, Inflammatory Disease, Organismal Injury and Abnormalities	Phlebitis	0.000582			2	F2, PLG
Cancer, Gastrointestinal Disease, Organismal Injury and Abnormalities, Tumor Morphology	Progression of gastric carcinoma	0.000582			2	APOE, COL1A2
Cancer, Gastrointestinal Disease, Organismal Injury and Abnormalities	Recurrent HER2 positive esophageal adenocarcinoma	0.000582			2	HSP90AA1, HSP90B1
Cancer, Gastrointestinal Disease, Organismal Injury and Abnormalities	Recurrent HER2 positive gastric adenocarcinoma	0.000582			2	HSP90AA1, HSP90B1
Cancer, Gastrointestinal Disease, Organismal Injury and Abnormalities	Recurrent HER2 positive gastroesophageal junction adenocarcinoma	0.000582			2	HSP90AA1, HSP90B1
Endocrine System Development and Function, Small Molecule Biochemistry	Reduction of hormone	0.000582			2	AKR1C1/AKR1C2, AKR1C3
Cardiovascular Disease, Ophthalmic Disease, Organismal Injury and Abnormalities	Retinal artery occlusion	0.000582			2	PLG, SERPINC1
Cancer, Gastrointestinal Disease, Organismal Injury and Abnormalities, Respiratory Disease	Stage I squamous cell carcinoma of nasopharynx	0.000582			2	HSP90AA1, HSP90B1
Cancer, Gastrointestinal Disease, Organismal Injury and Abnormalities, Respiratory Disease	Stage I undifferentiated nasopharyngeal carcinoma	0.000582			2	HSP90AA1, HSP90B1
Cancer, Gastrointestinal Disease, Organismal Injury and Abnormalities, Respiratory Disease	Stage II squamous cell carcinoma of nasopharynx	0.000582			2	HSP90AA1, HSP90B1
Cancer, Gastrointestinal Disease, Organismal Injury and Abnormalities, Respiratory Disease	Stage II undifferentiated nasopharyngeal carcinoma	0.000582			2	HSP90AA1, HSP90B1
Cancer, Organismal Injury and Abnormalities, Reproductive System Disease	Stage II-III basal-like breast cancer	0.000582			2	HSP90AA1, HSP90B1
Cancer, Organismal Injury and Abnormalities, Reproductive System Disease	Stage II-III invasive non-metastatic breast cancer	0.000582			2	HSP90AA1, HSP90B1
Cancer, Gastrointestinal Disease, Organismal Injury and Abnormalities, Respiratory Disease	Stage III squamous cell carcinoma of nasopharynx	0.000582			2	HSP90AA1, HSP90B1
Cancer, Gastrointestinal Disease, Organismal Injury and Abnormalities, Respiratory Disease	Stage III undifferentiated nasopharyngeal carcinoma	0.000582			2	HSP90AA1, HSP90B1
Cancer, Gastrointestinal Disease, Organismal Injury and Abnormalities, Respiratory Disease	Stage IV squamous cell carcinoma of nasopharynx	0.000582			2	HSP90AA1, HSP90B1
Cancer, Gastrointestinal Disease, Organismal Injury and Abnormalities, Respiratory Disease	Stage IV undifferentiated nasopharyngeal carcinoma	0.000582			2	HSP90AA1, HSP90B1
Cancer, Gastrointestinal Disease, Organismal Injury and Abnormalities, Respiratory Disease	Stage IVA recurrent nasopharyngeal carcinoma	0.000582			2	HSP90AA1, HSP90B1
Cancer, Organismal Injury and Abnormalities, Reproductive System Disease	Stage IVB cervical carcinoma	0.000582			2	HSP90AA1, HSP90B1
Cancer, Gastrointestinal Disease, Organismal Injury and Abnormalities	Symptomatic stage metastatic anal cancer	0.000582			2	HSP90AA1, HSP90B1
Cancer, Gastrointestinal Disease, Organismal Injury and Abnormalities	Symptomatic stage recurrent anal cancer	0.000582			2	HSP90AA1, HSP90B1
Cancer, Gastrointestinal Disease, Organismal Injury and Abnormalities, Respiratory Disease	TNM stage N2c oropharyngeal carcinoma	0.000582			2	HSP90AA1, HSP90B1
Cancer, Gastrointestinal Disease, Organismal Injury and Abnormalities, Respiratory Disease	TNM stage N3 oropharyngeal carcinoma	0.000582			2	HSP90AA1, HSP90B1
Cancer, Gastrointestinal Disease, Organismal Injury and Abnormalities, Respiratory Disease	TNM stage T4 oropharyngeal carcinoma	0.000582			2	HSP90AA1, HSP90B1
Cancer, Gastrointestinal Disease, Organismal Injury and Abnormalities	Unresectable HER2 positive esophageal adenocarcinoma	0.000582			2	HSP90AA1, HSP90B1
Cellular Movement, Connective Tissue Development and Function	Cell movement of fibroblasts	0.000593		-0.985	4	AGT, APOE, F12, FBN1
Cell Morphology	Cell rounding	0.000593			4	F2, MYH9, RRAS, TNC
Developmental Disorder, Hereditary Disorder, Immunological Disease, Organismal Injury and Abnormalities	Complement component deficiency	0.000593			3	C8B, CFB, CFD
Cell-To-Cell Signaling and Interaction, Cellular Growth and Proliferation	Induction of blood cells	0.000593			3	CAT, F2, S100A4
Dermatological Diseases and Conditions, Organismal Injury and Abnormalities	Chronic skin disorder	0.000598			8	ALDH3A2, APOE, C1QBP, CRABP2, GOT2, HSPA8, MCAM, ME1
Dermatological Diseases and Conditions, Immunological Disease, Inflammatory Disease, Organismal Injury and Abnormalities	Lichen planus	0.000604			6	APOE, CFD, CFL1, HBB, ILK, TYMP
Cardiovascular Disease, Organismal Injury and Abnormalities, Skeletal and Muscular Disorders	Myocardial infarction	0.00062			8	AGT, APOA1, APOE, F2, PLG, PON1, SERPINC1, SERPINF2
Cancer, Organismal Injury and Abnormalities	Cancer of cells	0.000624			71	ADD1, AGT, ALAD, ANP32A, APOB, ASPH, CA1, CA2, CAD, CALB2, CFB, CFI, COL1A2, COL4A2, COL6A6, DCLK1, DHX15, DHX9, DPP3, DSP, ECHDC1, EEF1G, EFTUD2, EIF4G1, EZR, FBN1, HBB, HDLBP, HNRNPA2B1, HNRNPM, HSP90AA1, HSP90B1, HSPA5, HSPB6, IARS, IDH2, ILF3, ITGA6, KRT18, LAMA4, LAMB1, LRG1, LRPPRC, LTF, MAOA, MCAM, ME1, MGLL, MYH11, MYH9, MYO1C, NCL, NPM1, ORM1, PARP1, PCBP1, PRKDC, RAB6A, RPL4, RPL5, RRBP…
Tissue Development	Growth of epithelial tissue	0.000629		0.464	12	APOE, APOH, COL4A2, F12, F2, FABP4, HSPA5, KNG1, LAMB1, MCAM, PLG, SERPINC1
Organismal Injury and Abnormalities	Cytosis	0.000664			8	ANK1, APOE, HBA1/HBA2, HBB, IDH2, SLC4A1, SPTA1, SPTB
Cancer, Organismal Injury and Abnormalities	Metastasis	0.000674			19	AKR1C1/AKR1C2, AKR1C3, APOE, CAPG, COL4A2, CRABP2, CSE1L, EIF4A1, F2, HSP90AA1, HSP90B1, IDH2, KRT18, LTF, NPM1, NQO1, PARP1, S100A4, SERPINC1
Free Radical Scavenging	Production of superoxide	0.000705		-0.676	5	AGT, F2, HBA1/HBA2, HBB, LTF
Cancer, Organismal Injury and Abnormalities, Respiratory Disease	Bronchiolo-alveolar adenocarcinoma	0.000706			7	APOB, HSPA8, ILF2, ILF3, PON1, SPTA1, TTR
Cell-To-Cell Signaling and Interaction, Cellular Compromise, Cellular Function and Maintenance, Inflammatory Response	Respiratory burst of granulocytes	0.000706			3	IGHA1, IGHA2, IGHG3
Cancer, Hematological Disease, Immunological Disease, Organismal Injury and Abnormalities	Acute leukemia	0.000718			33	ACTB, ALDH4A1, APOB, COL6A6, DHX9, EIF4A1, EIF4G1, EPHX1, F12, F2, HBA1/HBA2, HBG1, HSP90AA1, HSP90B1, HSPA5, HSPD1, IARS, IDH2, IPO7, KRT18, MGLL, NPM1, NQO1, ORM1, PARP1, PRKDC, RPL3, RPL6, RPS3A, RRBP1, RUVBL2, SERPIND1, TNC
Cardiovascular Disease, Hereditary Disorder, Organismal Injury and Abnormalities	Familial heart disease	0.000728			9	APOA1, COL1A2, CRYAB, DSP, EFTUD2, FBN1, ILK, LAMA4, TTR
Cell Signaling, Molecular Transport, Vitamin and Mineral Metabolism	Quantity of Ca2+	0.000728	Decreased	-2.135	9	AGT, F2, HBA1/HBA2, HSP90AA1, HSPA5, KNG1, MCAM, ORM1, PLG
Cardiovascular System Development and Function, Cellular Movement	Migration of endothelial cells	0.000744		-0.14	10	AGT, APOE, COL4A2, CRYAB, HRG, HSPA5, MCAM, NCL, ORM1, PLG
Cellular Assembly and Organization	Organization of organelle	0.000749			11	COL1A2, DSP, EIF4G1, MYO1B, NPM1, PARP1, RAB6A, RRBP1, SERPINC1, SERPINF2, SPTA1
Cancer, Organismal Injury and Abnormalities, Reproductive System Disease	Uterine carcinoma	0.000757			60	ACSL1, AGT, AKR1C1/AKR1C2, ALDH4A1, ANK1, APOB, C4BPA, C8B, CA1, CAD, CALB2, CES1, COL4A2, COPB1, COPE, CRABP2, CSE1L, DCLK1, DHX9, DSP, EIF4G1, EPRS, ERAP1, FBN1, GBE1, HDLBP, HNRNPF, HNRNPL, HNRNPU, HP, HSP90AA1, HSP90B1, HSPD1, IDH2, ITGA6, ITIH4, LAMA4, LAMB1, LTF, MGLL, MYH11, MYO1C, NOP56, NPM1, ORM1, PARVA, PCBP1, PLG, PON1, PRKDC, RPL5, SERPINA4, SERPINC1, SNRNP200, SORD, SPTA1, SPTB, TNC…
Infectious Diseases	Replication of virus	0.000778		0.388	15	CAD, CES1, COPB1, COPG1, CSE1L, DCLK1, DHX9, FBN1, HSP90AA1, HSPD1, ILF3, NCL, PLG, RUVBL2, SERPINA5
Cancer, Organismal Injury and Abnormalities	Connective or soft tissue tumor	0.000779			31	ANK1, APOB, CALB2, CFH, COL1A2, COL4A2, CRABP2, EFTUD2, EIF4G1, EZR, F2, FABP4, FBN1, HSP90AA1, HSP90B1, HYOU1, IDH2, LAMB1, LIPE, LRPPRC, MAOA, MYH9, MYO1B, MYO1C, PARP1, PLG, PRKDC, RPL9, RPS3A, SERPINC1, TNC
Cancer, Gastrointestinal Disease, Organismal Injury and Abnormalities	Colorectal carcinoma	0.000782			86	ADD1, AFM, AGL, AHSG, AKR1C1/AKR1C2, ALDH2, ANK1, APOB, C4BPA, CA2, CACYBP, CAD, CAT, CES1, CFB, CFH, CFI, CKAP4, COL4A2, COL6A6, COPB1, COPE, CSE1L, DCLK1, DDX39B, DHX15, DHX9, EIF4A1, EIF4G1, F12, F2, FAH, FBL, FBN1, FGB, GBE1, HDGF, HDLBP, HNRNPA2B1, HNRNPL, HNRNPM, HRG, HSP90B1, HSPA12A, HSPA8, HSPD1, IARS, IDH2, ILF3, ILK, ITGA6, ITIH4, KRT19, LAMB1, LARS, LRPPRC, LTF, MAOA, METTL7A, MYH11, …
Metabolic Disease	Disorder of lipid metabolism	0.000786			8	ACADS, APOA1, APOB, APOE, FABP4, FBN1, LIPE, PON1
Lipid Metabolism, Molecular Transport, Small Molecule Biochemistry	Concentration of triacylglycerol	0.000788			4	APOA1, APOB, PON1, PRKAR2B
Respiratory Disease	Lower respiratory tract disorder	0.000803			11	APOB, CA1, CA2, EPHX1, HSPA8, ILF2, ILF3, LTF, PON1, SPTA1, TTR
Cell Cycle	Senescence of cells	0.000818		-0.072	9	AGT, CAT, ME1, NAMPT, NID2, NPM1, PARP1, PRKDC, SRSF1
Cell Morphology	Cell rounding of tumor cell lines	0.000833			3	F2, MYH9, TNC
Metabolic Disease	Systemic amyloidosis	0.000833			3	APOA1, APOE, TTR
Cancer, Hematological Disease, Immunological Disease, Organismal Injury and Abnormalities	Myeloid leukemia	0.000833			31	ACTB, ALDH4A1, APOB, COL6A6, DHX9, EIF4A1, EIF4G1, EPHX1, F12, HBA1/HBA2, HBG1, HSPA5, HSPD1, IARS, IDH2, IPO7, KRT18, MGLL, NPM1, NQO1, ORM1, PARP1, PRKDC, RPL3, RPL6, RPS3A, RRBP1, RUVBL2, SERPIND1, SRSF1, TNC
Organismal Injury and Abnormalities, Renal and Urological Disease	Failure of kidney	0.000839			8	AGT, APOB, F2, HBA1/HBA2, KNG1, MYH9, SERPINC1, TTR
Lipid Metabolism, Molecular Transport, Small Molecule Biochemistry	Quantity of steroid	0.000851			5	AGT, APOA1, APOE, KNG1, NAMPT
Lipid Metabolism, Molecular Transport, Small Molecule Biochemistry	Transport of sterol	0.000851		-1.252	5	APOA1, APOB, APOE, HSPA8, PON1
Cancer, Endocrine System Disorders, Organismal Injury and Abnormalities, Reproductive System Disease	Advanced ovarian tumor	0.000859			7	CALB2, CFH, HSP90AA1, HSP90B1, MCAM, PARP1, RRAS
DNA Replication, Recombination, and Repair	DNA damage	0.000859		-1.744	7	AGT, CAT, EIF4G1, GAPDH, NQO1, PARP1, PRKDC
Endocrine System Disorders, Gastrointestinal Disease, Hepatic System Disease, Metabolic Disease, Organismal Injury and Abnormalities	Nonalcoholic fatty liver disease	0.000862			4	CAT, FABP4, LIPE, S100A4
Cell Death and Survival	Cell viability of tumor cell lines	0.000863		0.566	23	APOE, CA2, CAT, CSE1L, DPP3, EIF4A1, EIF4G1, FBL, HBA1/HBA2, HBB, HSP90B1, HSPA5, ILK, ITGA6, KRT19, MCAM, NAMPT, P4HB, PARP1, PRKDC, S100A4, TRIM28, TYMP
Organismal Injury and Abnormalities, Respiratory Disease	Bronchopathy	0.000867			8	APOB, HSPA8, ILF2, ILF3, LTF, PON1, SPTA1, TTR
Cell Death and Survival	Cell death of tumor cell lines	0.000889		-1.231	36	APOB, APOE, CAT, CFH, CRABP2, CRYAB, CSE1L, DHX9, DSP, EZR, FAM129B, GAPDH, GBE1, HSPA5, HSPA8, HSPD1, ILF2, ILK, ITGA6, KRT18, MAOA, NAMPT, NCL, NPM1, NQO1, P4HB, PARP1, PARVA, PLG, PRKAR2B, PRKDC, S100A4, SRSF1, TNC, TRIM28, TYMP
Cancer, Gastrointestinal Disease, Organismal Injury and Abnormalities	Large intestine adenocarcinoma	0.000894			133	ACO1, ADD1, AFM, AGL, AGT, AHSG, AKR1C1/AKR1C2, ALAD, ALDH2, ALDH3A2, ALDH4A1, AMBP, ANK1, APOB, BLVRB, C4BPA, C8B, CA2, CACYBP, CAD, CAPG, CES1, CFB, CFD, CFH, CFI, CKAP4, COL1A2, COL4A2, COL6A6, COPB1, COPE, CSE1L, DCLK1, DDX39B, DHX15, DHX9, DPP3, DSP, ECHDC1, EEF1G, EFTUD2, EIF4A1, EIF4G1, EPRS, F12, F2, FAH, FAM129B, FBL, FBLN5, FBN1, FGB, GAPDH, GBE1, HBD, HDGF, HDLBP, HIST1H4A, HNRNPA2B1, …
Inflammatory Response	Inflammation of body cavity	0.000902			16	APOA1, APOB, APOE, CAPG, COL1A2, F2, GC, HBA1/HBA2, HSPA5, IGHG4, KRT18, LTF, MGLL, P4HB, S100A4, TYMP
Lipid Metabolism, Molecular Transport, Small Molecule Biochemistry	Secretion of lipid	0.000905		-1.224	5	AGT, APOA1, APOB, APOE, F2
Cancer, Organismal Injury and Abnormalities	Head and neck squamous cell carcinoma	0.000925			39	ADD1, AGT, ANP32A, CA1, CA2, CFB, CFI, COL1A2, COL6A6, DCLK1, DHX9, DPP3, ECHDC1, EEF1G, EFTUD2, EZR, FBN1, HDLBP, HSP90AA1, HSP90B1, IDH2, ITGA6, KRT18, LAMA4, LRPPRC, LTF, MGLL, MYH11, MYO1C, NCL, NPM1, ORM1, PRKDC, RRBP1, S100A4, SPTA1, SPTB, TARS, TNC
Cellular Movement	Cell movement of sarcoma cell lines	0.000934		1.432	6	CAT, FBLN5, ILK, KNG1, PARVA, TNC
Ophthalmic Disease, Organismal Injury and Abnormalities	Retinal degeneration	0.000942			9	APOE, CA1, CA2, CFB, CFH, CFI, FBLN5, MAOA, SNRNP200
Cellular Movement, Hematological System Development and Function, Immune Cell Trafficking	Migration of mononuclear leukocytes	0.000955		-1.928	8	AGT, EZR, F2, HSPD1, ITGA6, MCAM, MYH9, PLG
Ophthalmic Disease, Organismal Injury and Abnormalities	Open-angle glaucoma	0.000961			5	APOD, APOE, CA1, CA2, FBN1
Dermatological Diseases and Conditions, Organismal Injury and Abnormalities	Chronic psoriasis	0.000963			7	ALDH3A2, APOE, C1QBP, CRABP2, GOT2, HSPA8, ME1
Cardiovascular Disease, Hematological Disease, Organismal Injury and Abnormalities	Acute venous thromboembolism	0.000963			2	F2, SERPINC1
Cancer, Gastrointestinal Disease, Organismal Injury and Abnormalities, Respiratory Disease	CDKN2A positive oropharyngeal squamous cell carcinoma	0.000963			2	HSP90AA1, HSP90B1
Cancer, Cardiovascular Disease, Gastrointestinal Disease, Organismal Injury and Abnormalities	Cardiac adenocarcinoma	0.000963			2	NQO1, PARP1
Cancer, Organismal Injury and Abnormalities, Reproductive System Disease	Childhood teratoma	0.000963			2	HSP90AA1, HSP90B1
Carbohydrate Metabolism	Consumption of carbohydrate	0.000963			2	F2, FAM129B
Endocrine System Development and Function, Lipid Metabolism, Small Molecule Biochemistry	Conversion of dihydrotestosterone	0.000963			2	AKR1C1/AKR1C2, AKR1C3
Amino Acid Metabolism, Molecular Transport, Small Molecule Biochemistry	Efflux of L-triiodothyronine	0.000963			2	SERPINA7, TTR
Amino Acid Metabolism, Drug Metabolism, Molecular Transport, Small Molecule Biochemistry	Efflux of levothyroxine	0.000963			2	SERPINA7, TTR
Cardiovascular Disease, Hematological Disease, Hereditary Disorder, Organismal Injury and Abnormalities	Familial venous thrombosis	0.000963			2	F2, SERPINC1
Hematological Disease, Hereditary Disorder, Organismal Injury and Abnormalities	Hereditary persistence of fetal hemoglobin	0.000963			2	HBB, HBG1
Cancer, Endocrine System Disorders, Organismal Injury and Abnormalities, Respiratory Disease	Limited disease stage limited stage small cell lung cancer	0.000963			2	HSP90AA1, HSP90B1
Cancer, Gastrointestinal Disease, Organismal Injury and Abnormalities	Locally advanced HER2 negative CD274 positive gastric adenocarcinoma	0.000963			2	HSP90AA1, HSP90B1
Cancer, Gastrointestinal Disease, Organismal Injury and Abnormalities	Locally advanced HER2 negative CD274 positive gastroesophageal junction adenocarcinoma	0.000963			2	HSP90AA1, HSP90B1
Cancer, Gastrointestinal Disease, Organismal Injury and Abnormalities	Locally advanced HER2 negative MET positive gastric adenocarcinoma	0.000963			2	HSP90AA1, HSP90B1
Cancer, Gastrointestinal Disease, Organismal Injury and Abnormalities	Locally advanced HER2 negative MET positive gastroesophageal junction adenocarcinoma	0.000963			2	HSP90AA1, HSP90B1
Cancer, Gastrointestinal Disease, Organismal Injury and Abnormalities	Locally advanced HER2 negative MET positive gastroesophageal junction carcinoma	0.000963			2	HSP90AA1, HSP90B1
Cancer, Gastrointestinal Disease, Organismal Injury and Abnormalities, Respiratory Disease	Locally advanced hypopharyngeal squamous cell carcinoma	0.000963			2	HSP90AA1, HSP90B1
Cancer, Organismal Injury and Abnormalities, Respiratory Disease	Locally advanced laryngeal squamous cell carcinoma	0.000963			2	HSP90AA1, HSP90B1
Cancer, Gastrointestinal Disease, Organismal Injury and Abnormalities, Respiratory Disease	Locally advanced oropharyngeal squamous-cell carcinoma	0.000963			2	HSP90AA1, HSP90B1
Cancer, Gastrointestinal Disease, Organismal Injury and Abnormalities	Locally advanced squamous cell carcinoma of the oral cavity	0.000963			2	HSP90AA1, HSP90B1
Cancer, Gastrointestinal Disease, Organismal Injury and Abnormalities	Metastatic Siewert type I gastroesophageal junction adenocarcinoma	0.000963			2	HSP90AA1, HSP90B1
Cancer, Endocrine System Disorders, Organismal Injury and Abnormalities	Metastatic poorly differentiated neuroendocrine carcinoma	0.000963			2	HSP90AA1, HSP90B1
Hematological Disease	Methemoglobinemia	0.000963			2	HBA1/HBA2, HBB
Cardiovascular Disease, Organismal Injury and Abnormalities, Skeletal and Muscular Disorders	Non-Q wave myocardial infarction	0.000963			2	F2, SERPINC1
Cancer, Gastrointestinal Disease, Organismal Injury and Abnormalities	Parotid adenocarcinoma	0.000963			2	HSP90AA1, HSP90B1
Cellular Compromise, Lipid Metabolism, Small Molecule Biochemistry	Peroxidation of phospholipid	0.000963			2	CAT, PON1
Ophthalmic Disease, Organismal Injury and Abnormalities	Pigment dispersion syndrome	0.000963			2	CA1, CA2
Organismal Injury and Abnormalities, Reproductive System Disease	Placental insufficiency	0.000963			2	F2, SERPINC1
Cancer, Endocrine System Disorders, Organismal Injury and Abnormalities, Respiratory Disease	Poorly differentiated small cell lung carcinoma	0.000963			2	HSP90AA1, HSP90B1
Nucleic Acid Metabolism	Quantity of NAD+	0.000963			2	NAMPT, NQO1
Cancer, Dermatological Diseases and Conditions, Endocrine System Disorders, Organismal Injury and Abnormalities	Regional Merkel-cell carcinoma	0.000963			2	HSP90AA1, HSP90B1
Metabolic Disease, Organismal Injury and Abnormalities, Renal and Urological Disease	Renal tubular acidosis	0.000963			2	CA2, SLC4A1
Cancer, Organismal Injury and Abnormalities	Resectable large-cell carcinoma	0.000963			2	HSP90AA1, HSP90B1
Cancer, Endocrine System Disorders, Organismal Injury and Abnormalities, Respiratory Disease	Resectable small cell lung carcinoma	0.000963			2	HSP90AA1, HSP90B1
Cancer, Organismal Injury and Abnormalities	Residual cancer	0.000963			2	HSP90AA1, HSP90B1
Cancer, Endocrine System Disorders, Organismal Injury and Abnormalities, Reproductive System Disease	Stage 1 relapsed testicular nonseminomatous germ cell tumor	0.000963			2	HSP90AA1, HSP90B1
Cancer, Endocrine System Disorders, Organismal Injury and Abnormalities, Reproductive System Disease	Stage 1 relapsed testicular seminoma	0.000963			2	HSP90AA1, HSP90B1
Cancer, Endocrine System Disorders, Organismal Injury and Abnormalities, Respiratory Disease	Stage 4 localized small cell lung cancer	0.000963			2	HSP90AA1, HSP90B1
Cancer, Endocrine System Disorders, Organismal Injury and Abnormalities, Reproductive System Disease	Stage I embryonal testicular carcinoma	0.000963			2	HSP90AA1, HSP90B1
Cancer, Organismal Injury and Abnormalities, Reproductive System Disease	Stage I extragonadal germ cell tumor	0.000963			2	HSP90AA1, HSP90B1
Cancer, Endocrine System Disorders, Organismal Injury and Abnormalities, Reproductive System Disease	Stage I immature teratoma of ovary	0.000963			2	HSP90AA1, HSP90B1
Cancer, Endocrine System Disorders, Organismal Injury and Abnormalities, Reproductive System Disease	Stage I testicular choriocarcinoma	0.000963			2	HSP90AA1, HSP90B1
Cancer, Developmental Disorder, Endocrine System Disorders, Organismal Injury and Abnormalities, Reproductive System Disease	Stage I testicular yolk sac neoplasm	0.000963			2	HSP90AA1, HSP90B1
Cancer, Endocrine System Disorders, Organismal Injury and Abnormalities, Reproductive System Disease	Stage I unilateral seminomatous testicular cancer	0.000963			2	HSP90AA1, HSP90B1
Cancer, Endocrine System Disorders, Organismal Injury and Abnormalities, Reproductive System Disease	Stage IA testicular nonseminomatous germ cell tumor	0.000963			2	HSP90AA1, HSP90B1
Cancer, Endocrine System Disorders, Organismal Injury and Abnormalities, Reproductive System Disease	Stage IB testicular nonseminomatous germ cell tumor	0.000963			2	HSP90AA1, HSP90B1
Cancer, Organismal Injury and Abnormalities, Reproductive System Disease	Stage II extragonadal choriocarcinoma	0.000963			2	HSP90AA1, HSP90B1
Cancer, Organismal Injury and Abnormalities, Reproductive System Disease	Stage II extragonadal primary embryonal carcinoma	0.000963			2	HSP90AA1, HSP90B1
Cancer, Developmental Disorder, Organismal Injury and Abnormalities, Reproductive System Disease	Stage II extragonadal yolk sac tumor	0.000963			2	HSP90AA1, HSP90B1
Cancer, Endocrine System Disorders, Organismal Injury and Abnormalities, Reproductive System Disease	Stage II-IV embryonal testicular carcinoma	0.000963			2	HSP90AA1, HSP90B1
Cancer, Endocrine System Disorders, Organismal Injury and Abnormalities, Reproductive System Disease	Stage II-IV ovarian choriocarcinoma	0.000963			2	HSP90AA1, HSP90B1
Cancer, Endocrine System Disorders, Organismal Injury and Abnormalities, Reproductive System Disease	Stage II-IV ovarian embryonal carcinoma	0.000963			2	HSP90AA1, HSP90B1
Cancer, Developmental Disorder, Endocrine System Disorders, Organismal Injury and Abnormalities, Reproductive System Disease	Stage II-IV ovarian yolk sac neoplasm	0.000963			2	HSP90AA1, HSP90B1
Cancer, Endocrine System Disorders, Organismal Injury and Abnormalities, Reproductive System Disease	Stage II-IV testicular choriocarcinoma	0.000963			2	HSP90AA1, HSP90B1
Cancer, Developmental Disorder, Endocrine System Disorders, Organismal Injury and Abnormalities, Reproductive System Disease	Stage II-IV testicular yolk sac neoplasm	0.000963			2	HSP90AA1, HSP90B1
Cancer, Endocrine System Disorders, Organismal Injury and Abnormalities, Reproductive System Disease	Stage IIA ovarian germ cell tumor	0.000963			2	HSP90AA1, HSP90B1
Cancer, Endocrine System Disorders, Organismal Injury and Abnormalities, Reproductive System Disease	Stage IIA testicular nonseminomatous germ cell tumor	0.000963			2	HSP90AA1, HSP90B1
Cancer, Endocrine System Disorders, Organismal Injury and Abnormalities, Reproductive System Disease	Stage IIA testicular seminoma	0.000963			2	HSP90AA1, HSP90B1
Cancer, Endocrine System Disorders, Organismal Injury and Abnormalities, Reproductive System Disease	Stage IIB ovarian germ cell tumor	0.000963			2	HSP90AA1, HSP90B1
Cancer, Endocrine System Disorders, Organismal Injury and Abnormalities, Reproductive System Disease	Stage IIB testicular nonseminomatous germ cell tumor	0.000963			2	HSP90AA1, HSP90B1
Cancer, Endocrine System Disorders, Organismal Injury and Abnormalities, Reproductive System Disease	Stage IIB testicular seminoma	0.000963			2	HSP90AA1, HSP90B1
Cancer, Endocrine System Disorders, Organismal Injury and Abnormalities, Reproductive System Disease	Stage IIC ovarian germ cell tumor	0.000963			2	HSP90AA1, HSP90B1
Cancer, Endocrine System Disorders, Organismal Injury and Abnormalities, Reproductive System Disease	Stage IIC testicular cancer	0.000963			2	HSP90AA1, HSP90B1
Cancer, Endocrine System Disorders, Organismal Injury and Abnormalities, Reproductive System Disease	Stage IIC testicular nonseminomatous germ cell tumor	0.000963			2	HSP90AA1, HSP90B1
Cancer, Organismal Injury and Abnormalities, Reproductive System Disease	Stage III cervical cancer	0.000963			2	HSP90AA1, HSP90B1
Cancer, Gastrointestinal Disease, Organismal Injury and Abnormalities	Stage III localized gastric adenocarcinoma	0.000963			2	HSP90AA1, HSP90B1
Cancer, Endocrine System Disorders, Organismal Injury and Abnormalities, Reproductive System Disease	Stage III testicular seminoma	0.000963			2	HSP90AA1, HSP90B1
Cancer, Endocrine System Disorders, Organismal Injury and Abnormalities, Reproductive System Disease	Stage IIIA ovarian germ cell tumor	0.000963			2	HSP90AA1, HSP90B1
Cancer, Endocrine System Disorders, Organismal Injury and Abnormalities, Reproductive System Disease	Stage IIIA testicular nonseminomatous germ cell tumor	0.000963			2	HSP90AA1, HSP90B1
Cancer, Endocrine System Disorders, Organismal Injury and Abnormalities, Reproductive System Disease	Stage IIIB ovarian germ cell tumor	0.000963			2	HSP90AA1, HSP90B1
Cancer, Endocrine System Disorders, Organismal Injury and Abnormalities, Reproductive System Disease	Stage IIIB testicular nonseminomatous germ cell tumor	0.000963			2	HSP90AA1, HSP90B1
Cancer, Endocrine System Disorders, Organismal Injury and Abnormalities, Reproductive System Disease	Stage IIIC ovarian germ cell tumor	0.000963			2	HSP90AA1, HSP90B1
Cancer, Endocrine System Disorders, Organismal Injury and Abnormalities, Reproductive System Disease	Stage IIIC testicular nonseminomatous germ cell tumor	0.000963			2	HSP90AA1, HSP90B1
Cancer, Organismal Injury and Abnormalities, Reproductive System Disease	Stage IVA cervical cancer	0.000963			2	HSP90AA1, HSP90B1

## Sheet: Networks_PTxNCT
© 2000-2018 QIAGEN. All rights reserved.
Networks (PTxNCT)
ID	Top Diseases and Functions	Score	Focus Molecules	Molecules in Network
1	Organismal Injury and Abnormalities, Cell Death and Survival, Cancer	43	27	APOB, APOH, C1QBP, CAT, COL4A2, Collagen Alpha1, Creb, DHX9, DSP, ERAP1, FBL, FBN1, Gsk3, HIST1H4A, HNRNPU, HSP90B1, HSPD1, ILF2, ILF3, LDL, LTF, Mlc, MYH9, NAMPT, NFkB (complex), NOP56, PI3K complex), PLG, PON1, PRKAR2B, Rock, RUVBL2, S100A10, SERPINF2, TNS1
2	Endocrine System Disorders, Organismal Injury and Abnormalities, Cancer	43	27	AKR1C1/AKR1C2, APOA1, CA2, DPP3, ERK1/2, F2, Focal adhesion kinase, HDL, hemoglobin, HNRNPM, HP, HPX, HSPA5, HSPA8, HYOU1, ILK, IPO7, ITGA6, KRT18, KRT19, LAMA4, ME1, MYO1C, NQO1, p85 (pik3r), PARVA, PCBP1, PI3K (family), Pkc(s), PRKAA, RPL6, SERPIND1, SLC4A1, TNC, TTR
3	Cellular Movement, Cell Death and Survival, Hematological System Development and Function	41	26	ACTB, Akt, APCS, BCR (complex), CFH, CFL1, CRABP2, CRYAB, CSE1L, EEF1G, EZR, GAPDH, GCN1, HDGF, Histone h4, HNRNPL, HRG, Hsp90, IgG, LRPPRC, MCAM, mediator, Mek, MGLL, MYH11, NCL, NPM1, PARP1, PRKDC, RNA polymerase II, Rnr, RPL5, RPS3A, S100A4, SRSF1
4	Connective Tissue Development and Function, Tissue Morphology, Lipid Metabolism	36	24	26s Proteasome, ALDH3A2, ANK1, APOD, APOE, CALB2, CAPG, DCLK1, EIF4A1, EIF4G1, ERK, estrogen receptor, F12, FABP4, FAM129B, Histone h3, HNRNPA2B1, Hsp70, HSP90AA1, IDH2, Jnk, LIPE, P-TEFb, P38 MAPK, PARP, RPL3, RPL4, RPL9, SERPINA5, SORBS1, SPTA1, STOM, TCF, TCR, TRIM28
5	Protein Trafficking, Cardiac Inflammation, Cardiovascular Disease	22	17	ACACA, ACADS, ACO1, ADD1, AGTR1, C1QBP, CACYBP, CAD, CCT6A, CFI, DDX39B, ENO1, FGF7, H1FX, HBA1/HBA2, HDLBP, HNRNPF, KNG1, KPNB1, LONP1, LPIN1, LRRC59, MAPK1, mir-1, NAP1L1, P4HB, PABPC4, RPL4, RPTOR, SNRNP200, SPTBN1, SREBF1, TTN, TUBA1A, TUBB4A
6	Infectious Diseases, Cardiovascular System Development and Function, Tissue Morphology	20	16	A2M, AHSG, ARCN1, BCL2, BIK, C2CD5, CEBPA, COPB1, COPB2, COPE, COPG1, EPHX1, F2, FCAR, HAMP, IGHA1, IGHA2, ILK, INPP5D, LTF, MAN1B1, MAOA, ORM1, ORM2, RAB1B, RETSAT, SAA1, SACM1L, SERPINA7, SERPINC1, SRC (family), TEC, TGFB1I1, TMED9, USF1
7	Cell Cycle, Cellular Assembly and Organization, DNA Replication, Recombination, and Repair	17	14	ACSL1, ACSL5, Actin, ACTN4, AKR1C3, ANP32A, AR, ARF1, AZGP1, BRD4, CHD4, CKAP4, FOSL2, HBD, HBG1, HSP90B1, ITGA6, KRT18, MTA2, MYO1B, PDIA4, PGR, POLA1, PROS1, RB1, RUVBL2, SERPINB5, SERPINH1, SIAH2, SMARCA4, SMARCC1, SORD, TMPRSS2, TOP1, XBP1
8	Gastrointestinal Disease, Organismal Injury and Abnormalities, Inflammatory Disease	15	13	ADORA2B, ALDH2, ASPH, BIRC2, CALCA, CCL18, CD40, CD44, CD86, CFB, CFD, COL1A2, FGA, FGB, FGG, GC, IGHG2, IGHG3, JUN, LAMB1, LPL, MSN, OSMR, P glycoprotein, PGLYRP2, PLG, PTX3, RFX5, S1PR3, SAA1, SMAD1, TNF, TREM1, TYMP, WNT5A
9	Cardiovascular Disease, Cell Death and Survival, Connective Tissue Disorders	15	13	ACTA2, AMBP, ANK1, CES1, CXCL8, DHX15, EFTUD2, EPRS, FSH, GPRC5B, GRB2, GRK5, HADHA, HBB, HDAC8, HSPB6, IARS, ITIH5, LARS, Lh, miR-145-5p (and other miRNAs w/seed UCCAGUU), NPC2, PRKAR1A, QARS, RAB2A, RASSF2, RECQL4, RPL5, RRAS, SMNDC1, SP1, SPTB, TP53, TPM1, ZFP36L1
10	Cell Death and Survival, Organismal Injury and Abnormalities, Lipid Metabolism	12	11	AGT, ALB, AR, BAG1, C4BPA, CAV1, ESR1, GAPDH, GBE1, GOT2, HNF1A, HSP90B1, ID1, ITGA6, ITIH4, MED12, METTL7A, mir-27, NCOA2, NOS3, NPC1, NR0B2, NR1D1, Nr1h, PLA2G6, POLA1, PRKDC, PROS1, SCARB1, SERPINB5, SIAH2, SMARCE1, SRC (family), TARS, TOP1
11	Cellular Compromise, Cancer, Organismal Injury and Abnormalities	2	1	CA1, LIN28B
12	Cellular Assembly and Organization, Cardiovascular Disease, Neurological Disease	2	1	collagen, RRBP1
13	Cellular Growth and Proliferation, Cancer, Organismal Injury and Abnormalities	2	1	FAM213A, miR-483-3p (miRNAs w/seed CACUCCU)
14	Developmental Disorder, Gastrointestinal Disease, Hematological Disease	2	1	AGL, CD79A
15	Cardiovascular Disease, Cell Morphology, Developmental Disorder	2	1	CDK5, LRG1
16	Connective Tissue Disorders, Dermatological Diseases and Conditions, Developmental Disorder	2	1	FBLN5, NRXN1
17	Antimicrobial Response, Inflammatory Response	1	1	IGHV3-21, IGHV4-39, IGKV3-20
18	Cellular Compromise, Embryonic Development, Nervous System Development and Function	1	1	MYO5A, PKD1, RAB6A, VPS13B

## Sheet: Canonical.Pathways_PTxANT
© 2000-2018 QIAGEN. All rights reserved.
Canonical pathways (PTxANT)
Ingenuity Canonical Pathways	-log(p-value)	Ratio	z-score	Molecules
EIF2 Signaling	11	0.0896	2.111	RPL24, RPL4, RPS3A, RRAS, RPL3, ACTB, EIF4G1, RPL7A, HSPA5, RPS4X, RPL9, RPL18A, RPL13, EIF4A1, RPL5, RPL6, RPS17, RPS24, RPSA
LXR/RXR Activation	9.71	0.116	-3.742	KNG1, APOE, TTR, APOB, APOH, AMBP, AHSG, PCYOX1, SERPINF2, PON1, ORM2, GC, APOD, AGT
FXR/RXR Activation	9.52	0.112		KNG1, APOE, TTR, APOB, APOH, AMBP, AHSG, PCYOX1, SERPINF2, PON1, ORM2, GC, APOD, AGT
Acute Phase Response Signaling	8.73	0.0888	0	TTR, APOH, RRAS, AHSG, AMBP, HNRNPK, SERPINF2, SERPIND1, PLG, APCS, C4BPA, ORM2, HRG, CRABP2, AGT
tRNA Charging	7.88	0.211		LARS, RARS, GARS, TARS, VARS, SARS, IARS, EPRS
Ethanol Degradation IV	5.4	0.238		ALDH4A1, ALDH2, ALDH3A2, CAT, ACSL1
DNA Double-Strand Break Repair by Non-Homologous End Joining	4.75	0.286		PRKDC, XRCC6, XRCC5, PARP1
Phenylalanine Degradation IV (Mammalian, via Side Chain)	4.75	0.286		ALDH2, ALDH3A2, GOT2, MAOA
Oxidative Ethanol Degradation III	4.38	0.235		ALDH4A1, ALDH2, ALDH3A2, ACSL1
Sertoli Cell-Sertoli Cell Junction Signaling	4.35	0.0578		TUBA1B, PRKAR2B, TUBB4B, RRAS, SORBS1, ACTB, SPTB, ILK, SPTA1, TUBB
Coagulation System	4.25	0.143	0.447	PLG, KNG1, F12, SERPINF2, SERPIND1
Complement System	4.19	0.139	-0.447	CFD, C4BPA, C1QC, CFH, C1QBP
Putrescine Degradation III	4.18	0.211		ALDH4A1, ALDH2, ALDH3A2, MAOA
Tryptophan Degradation X (Mammalian, via Tryptamine)	4.09	0.2		ALDH4A1, ALDH2, ALDH3A2, MAOA
Atherosclerosis Signaling	3.91	0.0645		COL1A2, APOE, PON1, APOB, ORM2, PCYOX1, PAFAH1B3, APOD
Aldosterone Signaling in Epithelial Cells	3.74	0.0539		HSPA8, HSP90B1, CRYAB, PDIA3, HSP90AA1, HSPD1, HSPA5, HSPB6, HSPA12A
Germ Cell-Sertoli Cell Junction Signaling	3.7	0.0533		TUBA1B, CFL1, TUBB4B, RRAS, SORBS1, ACTB, ILK, ITGA6, TUBB
Caveolar-mediated Endocytosis Signaling	3.69	0.0845		ARCN1, ACTB, ITGA6, ITGA1, COPB1, COPG1
Epithelial Adherens Junction Signaling	3.49	0.0559		TUBA1B, MYH9, TUBB4B, RRAS, SORBS1, ACTB, MYH11, TUBB
4-hydroxyproline Degradation I	3.38	0.667		ALDH4A1, GOT2
Dopamine Degradation	3.37	0.133		ALDH4A1, ALDH2, ALDH3A2, MAOA
Regulation of eIF4 and p70S6K Signaling	3.27	0.0519		RPS3A, RRAS, EIF4A1, EIF4G1, RPS17, RPS4X, RPSA, RPS24
Ethanol Degradation II	3.26	0.125		ALDH4A1, ALDH2, ALDH3A2, ACSL1
Telomere Extension by Telomerase	3.16	0.2		XRCC6, HNRNPA2B1, XRCC5
Histamine Degradation	3.16	0.2		ALDH4A1, ALDH2, ALDH3A2
Noradrenaline and Adrenaline Degradation	3.11	0.114		ALDH4A1, ALDH2, ALDH3A2, MAOA
Granzyme B Signaling	3.08	0.188		PRKDC, LMNB1, PARP1
Phenylethylamine Degradation I	3.08	0.5		ALDH2, ALDH3A2
LPS/IL-1 Mediated Inhibition of RXR Function	3.03	0.0431		ALDH4A1, APOE, ALDH2, ALDH3A2, CAT, FABP4, XPO1, ACSL1, MAOA
RAN Signaling	3	0.176		CSE1L, RAN, XPO1
Fatty Acid α-oxidation	2.92	0.167		ALDH4A1, ALDH2, ALDH3A2
Systemic Lupus Erythematosus Signaling	2.91	0.0415		KNG1, IGHG3, RRAS, EFTUD2, HNRNPA2B1, IGHG4, SNRNP200, SNRPD3, IGHG2
Agrin Interactions at Neuromuscular Junction	2.91	0.0746	-1	RRAS, ACTB, ITGA6, LAMB1, ITGA1
Xenobiotic Metabolism Signaling	2.77	0.0366		ALDH4A1, ALDH2, HSP90B1, CES1, RRAS, ALDH3A2, NQO1, CAT, HSP90AA1, MAOA
Sirtuin Signaling Pathway	2.66	0.0353	1.897	PRKDC, TUBA1B, XRCC6, TRIM28, NQO1, IDH2, NAMPT, GOT2, XRCC5, PARP1
Neuroprotective Role of THOP1 in Alzheimer's Disease	2.65	0.0536		PLG, KNG1, CFD, PRKAR2B, CTSG, AGT
ILK Signaling	2.64	0.0415	0.378	PARVA, MYH9, CFL1, ACTB, ILK, KRT18, MYH11, DSP
mTOR Signaling	2.59	0.0406		RPS3A, RRAS, EIF4A1, EIF4G1, RPS17, RPS4X, RPSA, RPS24
Clathrin-mediated Endocytosis Signaling	2.58	0.0404		HSPA8, APOE, PON1, APOB, ACTB, ORM2, PCYOX1, APOD
Gluconeogenesis I	2.5	0.12		ME2, GAPDH, ME1
Superoxide Radicals Degradation	2.42	0.25		NQO1, CAT
Unfolded protein response	2.41	0.0741		HSPA8, P4HB, HSP90B1, HSPA5
14-3-3-mediated Signaling	2.33	0.0462		YWHAQ, TUBA1B, TUBB4B, RRAS, PDIA3, TUBB
Agranulocyte Adhesion and Diapedesis	2.28	0.0398		MYH9, EZR, ACTB, ITGA6, PECAM1, ITGA1, MYH11
Aryl Hydrocarbon Receptor Signaling	2.23	0.0441		ALDH4A1, ALDH2, HSP90B1, ALDH3A2, NQO1, HSP90AA1
Serotonin Degradation	2.15	0.0625		ALDH4A1, ALDH2, ALDH3A2, MAOA
Glucocorticoid Receptor Signaling	2.14	0.0298		HSPA8, HMGB1, HSP90B1, RRAS, ACTB, KRT19, HSP90AA1, KRT18, HSPA5, AGT
IL-12 Signaling and Production in Macrophages	2.11	0.0417		APOE, PON1, APOB, ORM2, PCYOX1, APOD
Remodeling of Epithelial Adherens Junctions	2.1	0.0606		TUBA1B, TUBB4B, ACTB, TUBB
Gap Junction Signaling	2.09	0.0366		TUBA1B, PRKAR2B, TUBB4B, RRAS, PDIA3, ACTB, TUBB
Production of Nitric Oxide and Reactive Oxygen Species in Macrophages	2.07	0.0363	-1.89	APOE, PON1, APOB, CAT, ORM2, PCYOX1, APOD
Glycogen Degradation II	2.06	0.167		TYMP, AGL
Bile Acid Biosynthesis, Neutral Pathway	1.99	0.154		AKR1C1/AKR1C2, AKR1C3
Paxillin Signaling	1.99	0.0455		PARVA, RRAS, ACTB, ITGA6, ITGA1
Retinol Biosynthesis	1.98	0.0789		CES1, AKR1C3, LIPE
Hypoxia Signaling in the Cardiovascular System	1.95	0.0548		P4HB, HSP90B1, NQO1, HSP90AA1
Glycogen Degradation III	1.93	0.143		TYMP, AGL
Methylglyoxal Degradation III	1.93	0.143		AKR1C1/AKR1C2, AKR1C3
Sorbitol Degradation I	1.92	1		SORD
Triacylglycerol Degradation	1.92	0.075		CES1, LIPE, MGLL
Mechanisms of Viral Exit from Host Cells	1.89	0.0732		ACTB, XPO1, LMNB1
Intrinsic Prothrombin Activation Pathway	1.89	0.0732		COL1A2, KNG1, F12
Autoimmune Thyroid Disease Signaling	1.86	0.0714		IGHG3, IGHG4, IGHG2
Hematopoiesis from Pluripotent Stem Cells	1.86	0.0714		IGHG3, IGHG4, IGHG2
Integrin Signaling	1.86	0.033	-1.89	PARVA, RRAS, ACTB, RALB, ILK, ITGA6, ITGA1
Protein Ubiquitination Pathway	1.85	0.0303		HSPA8, HSP90B1, CRYAB, HSP90AA1, HSPD1, HSPA5, HSPB6, HSPA12A
eNOS Signaling	1.84	0.0364	-2	KNG1, HSPA8, HSP90B1, PRKAR2B, HSP90AA1, HSPA5
Primary Immunodeficiency Signaling	1.81	0.0682		IGHG3, IGHG4, IGHG2
PPARα/RXRα Activation	1.81	0.0357	-0.447	HSP90B1, PRKAR2B, RRAS, PDIA3, HSP90AA1, GOT2
PI3K/AKT Signaling	1.79	0.0407	0.447	YWHAQ, HSP90B1, RRAS, ILK, HSP90AA1
Actin Cytoskeleton Signaling	1.77	0.0317	0	KNG1, MYH9, CFL1, RRAS, EZR, ACTB, MYH11
γ-linolenate Biosynthesis II (Animals)	1.77	0.118		CYB5A, ACSL1
Cellular Effects of Sildenafil (Viagra)	1.75	0.0397		MYH9, PRKAR2B, PDIA3, ACTB, MYH11
Allograft Rejection Signaling	1.71	0.0625		IGHG3, IGHG4, IGHG2
GP6 Signaling Pathway	1.69	0.0382	-2.236	COL1A2, LAMA4, LAMB1, COL4A2, COL6A6
Hepatic Fibrosis / Hepatic Stellate Cell Activation	1.64	0.0328		COL1A2, MYH9, COL4A2, MYH11, COL6A6, AGT
Uridine-5'-phosphate Biosynthesis	1.63	0.5		CAD
Reelin Signaling in Neurons	1.61	0.0435		APOE, ITGA6, ITGA1, PAFAH1B3
RAR Activation	1.6	0.0321		PRKAR2B, AKR1C3, ACTB, CRABP2, RPL7A, PARP1
Endoplasmic Reticulum Stress Pathway	1.59	0.0952		HSP90B1, HSPA5
CDK5 Signaling	1.53	0.0408		PRKAR2B, RRAS, ITGA6, LAMB1
Glycolysis I	1.48	0.0833		TPI1, GAPDH
Virus Entry via Endocytic Pathways	1.47	0.0392		RRAS, ACTB, ITGA6, ITGA1
NADH Repair	1.45	0.333		GAPDH
Proline Degradation	1.45	0.333		ALDH4A1
Oxidized GTP and dGTP Detoxification	1.45	0.333		RUVBL2
Glutamate Degradation II	1.45	0.333		GOT2
Aspartate Biosynthesis	1.45	0.333		GOT2
Nitric Oxide Signaling in the Cardiovascular System	1.39	0.037	0	KNG1, HSP90B1, PRKAR2B, HSP90AA1
Heme Degradation	1.33	0.25		BLVRB
Glutathione Redox Reactions II	1.33	0.25		PDIA3
Melatonin Degradation II	1.33	0.25		MAOA
Arginine Degradation I (Arginase Pathway)	1.33	0.25		ALDH4A1
NAD Biosynthesis III	1.33	0.25		NAMPT
L-cysteine Degradation I	1.33	0.25		GOT2
Acetate Conversion to Acetyl-CoA	1.33	0.25		ACSL1
Role of Tissue Factor in Cancer	1.25	0.0333		P4HB, CFL1, RRAS, ITGA6
Tetrapyrrole Biosynthesis II	1.23	0.2		ALAD
CMP-N-acetylneuraminate Biosynthesis I (Eukaryotes)	1.23	0.2		NANS
Tyrosine Degradation I	1.23	0.2		FAH
Phagosome Formation	1.22	0.0325		IGHG3, PDIA3, IGHG4, IGHG2
Selenocysteine Biosynthesis II (Archaea and Eukaryotes)	1.16	0.167		SARS
UDP-N-acetyl-D-glucosamine Biosynthesis II	1.16	0.167		GFPT1
Glycogen Biosynthesis II (from UDP-D-Glucose)	1.16	0.167		GBE1
Dendritic Cell Maturation	1.15	0.027	-1.342	COL1A2, IGHG3, PDIA3, IGHG4, IGHG2
p70S6K Signaling	1.14	0.0305		YWHAQ, RRAS, PDIA3, AGT
B Cell Receptor Signaling	1.13	0.0266		IGHG3, CFL1, RRAS, IGHG4, IGHG2
NRF2-mediated Oxidative Stress Response	1.11	0.0263		RRAS, ACTB, NQO1, CAT, EPHX1
Aspartate Degradation II	1.09	0.143		GOT2
Phagosome Maturation	1.08	0.029		TUBA1B, TUBB4B, CTSG, TUBB
Neuregulin Signaling	1.08	0.0349		HSP90B1, RRAS, HSP90AA1
NF-κB Activation by Viruses	1.07	0.0345		RRAS, ITGA6, ITGA1
Communication between Innate and Adaptive Immune Cells	1.07	0.0345		IGHG3, IGHG4, IGHG2
Calcium Signaling	1.05	0.0253		MYH9, PRKAR2B, TPM1, ASPH, MYH11
Sucrose Degradation V (Mammalian)	1.04	0.125		TPI1
Salvage Pathways of Pyrimidine Deoxyribonucleotides	1.04	0.125		TYMP
PPAR Signaling	1.01	0.0326		HSP90B1, RRAS, HSP90AA1
Breast Cancer Regulation by Stathmin1	1.01	0.0245		TUBA1B, PRKAR2B, TUBB4B, RRAS, TUBB
Pyrimidine Ribonucleotides De Novo Biosynthesis	0.998	0.0444		CAD, DHX9
Leukocyte Extravasation Signaling	0.996	0.0243	-0.447	EZR, ACTB, ITGA6, PECAM1, ITGA1
Heme Biosynthesis II	0.99	0.111		ALAD
Prostate Cancer Signaling	0.98	0.0316		HSP90B1, RRAS, HSP90AA1
TR/RXR Activation	0.95	0.0306		AKR1C1/AKR1C2, AKR1C3, ME1
FAK Signaling	0.95	0.0306		RRAS, ACTB, TNS1
Oleate Biosynthesis II (Animals)	0.947	0.1		CYB5A
Cell Cycle: G2/M DNA Damage Checkpoint Regulation	0.936	0.0408		YWHAQ, PRKDC
Purine Nucleotides De Novo Biosynthesis II	0.908	0.0909		IMPDH2
UVA-Induced MAPK Signaling	0.884	0.0286		RRAS, PDIA3, PARP1
IGF-1 Signaling	0.875	0.0283		YWHAQ, PRKAR2B, RRAS
Androgen Biosynthesis	0.873	0.0833		AKR1C3
BER pathway	0.873	0.0833		PARP1
Mitochondrial Dysfunction	0.869	0.0242		CAT, CYB5A, ACO1, MAOA
Tight Junction Signaling	0.862	0.0241		MYH9, PRKAR2B, ACTB, MYH11
Granulocyte Adhesion and Diapedesis	0.862	0.0241		EZR, ITGA6, PECAM1, ITGA1
Telomerase Signaling	0.858	0.0278		HSP90B1, RRAS, HSP90AA1
Regulation of Cellular Mechanics by Calpain Protease	0.855	0.0364		RRAS, EZR
Fatty Acid Activation	0.84	0.0769		ACSL1
Urate Biosynthesis/Inosine 5'-phosphate Degradation	0.84	0.0769		IMPDH2
Phospholipase C Signaling	0.823	0.0213	-2	IGHG3, RRAS, RALB, IGHG4, IGHG2
Retinoic acid Mediated Apoptosis Signaling	0.806	0.0339		CRABP2, PARP1
Phospholipases	0.806	0.0339		PDIA3, PAFAH1B3
Rac Signaling	0.793	0.0259		CFL1, RRAS, ANK1
Synaptic Long Term Potentiation	0.77	0.0252		PRKAR2B, RRAS, PDIA3
Gαi Signaling	0.763	0.025		PRKAR2B, RRAS, RALB
Sperm Motility	0.763	0.025		PRKAR2B, PDIA3, PAFAH1B3
PXR/RXR Activation	0.762	0.0317		PRKAR2B, ALDH3A2
Mitotic Roles of Polo-Like Kinase	0.762	0.0317		HSP90B1, HSP90AA1
Extrinsic Prothrombin Activation Pathway	0.758	0.0625		F12
Glutaryl-CoA Degradation	0.758	0.0625		CA1
Renin-Angiotensin Signaling	0.755	0.0248		PRKAR2B, RRAS, AGT
Endometrial Cancer Signaling	0.751	0.0312		RRAS, ILK
RhoA Signaling	0.748	0.0246		CFL1, EZR, ACTB
Eicosanoid Signaling	0.741	0.0308		AKR1C3, PAFAH1B3
Granzyme A Signaling	0.734	0.0588		ANP32A
Mitochondrial L-carnitine Shuttle Pathway	0.734	0.0588		ACSL1
ERK5 Signaling	0.731	0.0303		YWHAQ, RRAS
Purine Nucleotides Degradation II (Aerobic)	0.712	0.0556		IMPDH2
Chemokine Signaling	0.711	0.0294		CFL1, RRAS
Estrogen Receptor Signaling	0.706	0.0234		PRKDC, RRAS, HNRNPD
Melatonin Signaling	0.692	0.0286		PRKAR2B, PDIA3
Myc Mediated Apoptosis Signaling	0.692	0.0286		YWHAQ, RRAS
Glioma Invasiveness Signaling	0.692	0.0286		PLG, RRAS
Role of MAPK Signaling in the Pathogenesis of Influenza	0.692	0.0286		RRAS, PAFAH1B3
Ubiquinol-10 Biosynthesis (Eukaryotic)	0.691	0.0526		ECHDC1
The Visual Cycle	0.691	0.0526		AKR1C3
MSP-RON Signaling Pathway	0.674	0.0278		F12, ACTB
GPCR-Mediated Integration of Enteroendocrine Signaling Exemplified by an L Cell	0.674	0.0278		PRKAR2B, PDIA3
P2Y Purigenic Receptor Signaling Pathway	0.674	0.0226		PRKAR2B, RRAS, PDIA3
Maturity Onset Diabetes of Young (MODY) Signaling	0.671	0.05		GAPDH
Ephrin B Signaling	0.665	0.0274		CFL1, HNRNPK
BMP signaling pathway	0.656	0.027		PRKAR2B, RRAS
Insulin Receptor Signaling	0.649	0.0219		PRKAR2B, RRAS, LIPE
Dopamine Receptor Signaling	0.639	0.0263		PRKAR2B, MAOA
Hereditary Breast Cancer Signaling	0.625	0.0213		NPM1, RRAS, ACTB
Lipid Antigen Presentation by CD1	0.602	0.0417		PDIA3
TCA Cycle II (Eukaryotic)	0.602	0.0417		ACO1
Tryptophan Degradation III (Eukaryotic)	0.602	0.0417		CA1
AMPK Signaling	0.593	0.0186		PRKAR2B, ACTB, LIPE, RAB6A
α-Adrenergic Signaling	0.57	0.0235		PRKAR2B, RRAS
Leptin Signaling in Obesity	0.57	0.0235		PRKAR2B, PDIA3
Regulation of Actin-based Motility by Rho	0.563	0.0233		CFL1, ACTB
Axonal Guidance Signaling	0.55	0.0157		TUBA1B, PRKAR2B, CFL1, TUBB4B, RRAS, PDIA3, TUBB
Apoptosis Signaling	0.542	0.0225		RRAS, PARP1
Sonic Hedgehog Signaling	0.532	0.0345		PRKAR2B
Role of Macrophages, Fibroblasts and Endothelial Cells in Rheumatoid Arthritis	0.53	0.0165		IGHG3, RRAS, PDIA3, IGHG4, IGHG2
Acute Myeloid Leukemia Signaling	0.523	0.0217		RRAS, IDH2
Death Receptor Signaling	0.523	0.0217		ACTB, PARP1
Fatty Acid β-oxidation I	0.519	0.0333		ACSL1
Fcγ Receptor-mediated Phagocytosis in Macrophages and Monocytes	0.516	0.0215		EZR, ACTB
Retinoate Biosynthesis I	0.508	0.0323		AKR1C3
Synaptic Long Term Depression	0.489	0.0179		RRAS, PDIA3, PAFAH1B3
Melanocyte Development and Pigmentation Signaling	0.486	0.0204		PRKAR2B, RRAS
Oncostatin M Signaling	0.475	0.0294		RRAS
DNA Methylation and Transcriptional Repression Signaling	0.475	0.0294		HIST1H4A
PAK Signaling	0.475	0.02		CFL1, RRAS
VEGF Signaling	0.475	0.02		RRAS, ACTB
Ephrin Receptor Signaling	0.468	0.0173		CFL1, RRAS, SORBS1
Superpathway of Methionine Degradation	0.465	0.0286		GOT2
SAPK/JNK Signaling	0.458	0.0194		RRAS, HNRNPK
RhoGDI Signaling	0.456	0.017		CFL1, EZR, ACTB
Antioxidant Action of Vitamin C	0.453	0.0192		PDIA3, PAFAH1B3
Antigen Presentation Pathway	0.436	0.0263		PDIA3
Thyroid Cancer Signaling	0.427	0.0256		RRAS
Estrogen Biosynthesis	0.427	0.0256		AKR1C3
Gαs Signaling	0.427	0.0183		PRKAR2B, ADD1
GPCR-Mediated Nutrient Sensing in Enteroendocrine Cells	0.417	0.018		PRKAR2B, PDIA3
Endothelin-1 Signaling	0.417	0.0161		RRAS, PDIA3, PAFAH1B3
Glioma Signaling	0.408	0.0177		RRAS, IDH2
Neuropathic Pain Signaling In Dorsal Horn Neurons	0.403	0.0175		PRKAR2B, PDIA3
G Beta Gamma Signaling	0.403	0.0175		PRKAR2B, RRAS
Role of p14/p19ARF in Tumor Suppression	0.402	0.0238		NPM1
Serotonin Receptor Signaling	0.402	0.0238		MAOA
Pyrimidine Ribonucleotides Interconversion	0.394	0.0233		DHX9
Stearate Biosynthesis I (Animals)	0.394	0.0233		ACSL1
UVC-Induced MAPK Signaling	0.394	0.0233		RRAS
HIF1α Signaling	0.394	0.0172		RRAS, HSP90AA1
PTEN Signaling	0.381	0.0168		RRAS, ILK
Role of Oct4 in Mammalian Embryonic Stem Cell Pluripotency	0.379	0.0222		PARP1
ERK/MAPK Signaling	0.372	0.0151		YWHAQ, PRKAR2B, RRAS
CCR3 Signaling in Eosinophils	0.352	0.0159		CFL1, RRAS
PI3K Signaling in B Lymphocytes	0.352	0.0159		RRAS, PDIA3
Cancer Drug Resistance By Drug Efflux	0.352	0.0204		RRAS
Amyloid Processing	0.345	0.02		PRKAR2B
Phototransduction Pathway	0.339	0.0196		PRKAR2B
CREB Signaling in Neurons	0.338	0.0143		PRKAR2B, RRAS, PDIA3
HMGB1 Signaling	0.333	0.0153		HMGB1, RRAS
Semaphorin Signaling in Neurons	0.333	0.0192		CFL1
Role of NFAT in Cardiac Hypertrophy	0.321	0.0139		PRKAR2B, RRAS, PDIA3
Transcriptional Regulatory Network in Embryonic Stem Cells	0.321	0.0185		HIST1H4A
autophagy	0.321	0.0185		CTSG
Melanoma Signaling	0.316	0.0182		RRAS
Androgen Signaling	0.315	0.0147		PRKAR2B, HSP90AA1
Protein Kinase A Signaling	0.315	0.013	0.447	YWHAQ, PRKAR2B, PDIA3, ADD1, LIPE
Actin Nucleation by ARP-WASP Complex	0.31	0.0179		RRAS
Heparan Sulfate Biosynthesis (Late Stages)	0.299	0.0172		LIPE
Ovarian Cancer Signaling	0.292	0.014		PRKAR2B, RRAS
CNTF Signaling	0.289	0.0167		RRAS
Ephrin A Signaling	0.289	0.0167		CFL1
Superpathway of Melatonin Degradation	0.284	0.0164		MAOA
Wnt/Ca+ pathway	0.28	0.0161		PDIA3
Cardiac Hypertrophy Signaling	0.278	0.0129		PRKAR2B, RRAS, PDIA3
IL-2 Signaling	0.27	0.0156		RRAS
Thrombopoietin Signaling	0.266	0.0154		RRAS
Netrin Signaling	0.266	0.0154		PRKAR2B
Heparan Sulfate Biosynthesis	0.266	0.0154		LIPE
Cell Cycle: G1/S Checkpoint Regulation	0.266	0.0154		RPL5
ErbB2-ErbB3 Signaling	0.253	0.0147		RRAS
IL-10 Signaling	0.249	0.0145		BLVRB
Role of JAK1 and JAK3 in γc Cytokine Signaling	0.249	0.0145		RRAS
ErbB4 Signaling	0.245	0.0143		RRAS
Dopamine-DARPP32 Feedback in cAMP Signaling	0.243	0.0125		PRKAR2B, PDIA3
Glioblastoma Multiforme Signaling	0.241	0.0124		RRAS, PDIA3
GNRH Signaling	0.238	0.0123		PRKAR2B, RRAS
Signaling by Rho Family GTPases	0.238	0.012		CFL1, EZR, ACTB
Antiproliferative Role of Somatostatin Receptor 2	0.233	0.0137		RRAS
GM-CSF Signaling	0.233	0.0137		RRAS
STAT3 Pathway	0.23	0.0135		RRAS
IL-15 Signaling	0.223	0.0132		RRAS
GDNF Family Ligand-Receptor Interactions	0.223	0.0132		RRAS
Angiopoietin Signaling	0.219	0.013		RRAS
Non-Small Cell Lung Cancer Signaling	0.219	0.013		RRAS
Neurotrophin/TRK Signaling	0.219	0.013		RRAS
FcγRIIB Signaling in B Lymphocytes	0.212	0.0127		RRAS
Estrogen-Dependent Breast Cancer Signaling	0.212	0.0127		RRAS
Regulation of IL-2 Expression in Activated and Anergic T Lymphocytes	0.212	0.0127		RRAS
Role of BRCA1 in DNA Damage Response	0.209	0.0125		ACTB
Erythropoietin Signaling	0.206	0.0123		RRAS
Renal Cell Carcinoma Signaling	0.206	0.0123		RRAS
Macropinocytosis Signaling	0.206	0.0123		RRAS
IL-3 Signaling	0.2	0.012		RRAS
FLT3 Signaling in Hematopoietic Progenitor Cells	0.2	0.012		RRAS
Prolactin Signaling	0.2	0.012		RRAS
JAK/Stat Signaling	0.2	0.012		RRAS

## Sheet: Diseases.Functions_PTxANT
© 2000-2018 QIAGEN. All rights reserved.
Diseases and functions annotation (PTxANT)
Categories	Diseases or Functions Annotation	p-Value	Predicted Activation State	Activation z-score	# Molecules	Molecules
RNA Post-Transcriptional Modification	Processing of RNA	1.33e-16		1.067	27	C1QBP, DDX39B, DHX15, DHX9, EFTUD2, FUS, HNRNPA2B1, HNRNPD, HNRNPF, HNRNPH1, HNRNPK, HNRNPL, HNRNPM, HNRNPU, HNRNPUL1, KHSRP, NPM1, RPL5, RPS17, RPS24, SARS, SFPQ, SNRNP200, SNRPD3, SRSF1, SSB, SYNCRIP
RNA Post-Transcriptional Modification	Splicing of RNA	1.14e-11			17	C1QBP, DDX39B, DHX9, EFTUD2, FUS, HNRNPA2B1, HNRNPF, HNRNPH1, HNRNPL, HNRNPM, HNRNPU, KHSRP, SFPQ, SNRNP200, SNRPD3, SRSF1, SYNCRIP
Hereditary Disorder, Organismal Injury and Abnormalities	Autosomal dominant disease	8.29e-11			51	ACTB, AGT, ALDH2, ANK1, APOB, APOE, ARCN1, CA1, CA2, CFL1, COL1A2, COL4A2, CRYAB, DSP, EFTUD2, EIF4G1, EPHX1, F12, FBLN5, FBN1, FUS, GARS, HBG1, HNRNPA2B1, HNRNPK, HNRNPU, HRG, HSPD1, KRT19, LAMA4, LMNB1, MATR3, MYH11, MYH9, NOP56, P4HB, RPL5, RPS17, RPS24, RPSA, SERPIND1, SERPINH1, SLC4A1, SNRNP200, SPTA1, SPTB, TNC, TPM1, TTR, TUBB, TUBB4B
Inflammatory Disease	Chronic inflammatory disorder	1.3e-10			49	ACO1, ACSL1, AGT, AHSG, APOE, ARCN1, CA1, CA2, CAPG, CFH, COL1A2, DDX39B, ECHDC1, EEF1G, FABP4, GC, HMGB1, HSP90B1, HSPA5, HSPA8, HSPD1, IGHG4, IMPDH2, KHSRP, KRT18, LTF, MAOA, MCAM, MGLL, MYO1C, NAMPT, P4HB, PARP1, PDIA3, PECAM1, PLG, PON1, RALB, RPL18A, RPS24, RPSA, S100A10, S100A4, SNRNP200, SPTA1, TNC, TRIM28, TYMP, VARS
Dermatological Diseases and Conditions, Organismal Injury and Abnormalities	Psoriasis	1.42e-10			33	ALDH3A2, ANP32A, APOD, APOE, C1QBP, CFD, CFL1, COL1A2, CRABP2, CSTA, EIF6, EPHX1, GAPDH, GARS, GOT2, HSPA5, HSPA8, ITGA1, ITGA6, KRT18, LTF, MCAM, ME1, NAMPT, P4HB, PLG, RAN, SERPINF2, SYNCRIP, TNC, TUBB, TYMP, YWHAQ
Cell Death and Survival	Cell death	2.59e-10		-1.962	76	AGT, AKR1C3, ALDH2, ANK1, API5, APOB, APOE, C1QBP, CAT, CFH, CFL1, COL4A2, CRABP2, CRYAB, CSE1L, CSTA, CTSG, CYB5A, DHX9, DSP, EIF4G1, EZR, FAM129B, GAPDH, GBE1, HMGB1, HNRNPH1, HNRNPK, HRG, HSP90AA1, HSP90B1, HSPA5, HSPA8, HSPD1, HYOU1, IGHG3, ILF2, ILK, IMPDH2, ITGA6, KANK2, KRT18, LMNB1, LTF, MAOA, MCAM, MYH9, NAMPT, NCL, NPM1, NQO1, P4HB, PARP1, PARVA, PECAM1, PLG, PRKAR2B, PRKDC, RALB, RPS24…
Neurological Disease, Organismal Injury and Abnormalities, Psychological Disorders	Dementia	4.82e-10			35	ACTB, AFM, AGT, ALDH2, ANP32A, APOB, APOD, APOE, CA1, CA2, CFD, DHX9, EEF1G, EPRS, F12, GAPDH, GC, HNRNPA2B1, HNRNPU, HRG, HSPA5, HSPD1, IGHA2, KNG1, MAOA, MYH11, NQO1, PLG, PON1, PRKAR2B, PRKDC, RAB6A, RAN, TTR, TUBB
Immunological Disease	Systemic autoimmune syndrome	1.58e-09			44	ACO1, ACSL1, AGT, AHSG, ALDH2, APOE, ARCN1, CA1, CA2, CAT, COL1A2, CTSG, DDX39B, ECHDC1, EEF1G, FABP4, HMGB1, HSP90B1, HSPA8, HSPD1, IMPDH2, KHSRP, LTF, MAOA, MGLL, MYH9, MYO1C, NAMPT, PARP1, PDIA3, PECAM1, PON1, RALB, RPL18A, RPS24, RPSA, S100A10, SNRNP200, SPTA1, SRSF1, TNC, TRIM28, TUBB, VARS
Cell Death and Survival	Apoptosis	1.88e-09		-1.91	62	AGT, ALDH2, API5, APOE, C1QBP, CAT, CFH, CFL1, COL4A2, CRABP2, CRYAB, CSE1L, CSTA, CTSG, CYB5A, DHX9, DSP, EIF4G1, EZR, FAM129B, GAPDH, HMGB1, HNRNPH1, HNRNPK, HRG, HSP90AA1, HSP90B1, HSPA5, HSPA8, HSPD1, HYOU1, ILK, ITGA6, KANK2, KRT18, LMNB1, LTF, MAOA, MCAM, NAMPT, NCL, NPM1, NQO1, P4HB, PARP1, PARVA, PECAM1, PLG, PRKAR2B, PRKDC, RALB, RPS24, RPS3A, S100A4, SFPQ, SRSF1, TNC, TRIM28, TYMP, XPO1…
Neurological Disease, Organismal Injury and Abnormalities, Psychological Disorders	Tauopathy	2.27e-09			33	ACTB, AFM, AGT, ALDH2, ANP32A, APOD, APOE, CFD, DHX9, EEF1G, EPRS, F12, GAPDH, GC, HNRNPA2B1, HNRNPU, HRG, HSPA5, HSPD1, IGHA2, KNG1, MAOA, MYH11, NQO1, PLG, PON1, PRKAR2B, PRKDC, RAB6A, RAN, TTR, TUBB, TUBB4B
Metabolic Disease, Neurological Disease, Organismal Injury and Abnormalities, Psychological Disorders	Alzheimer disease	3.4e-09			32	ACTB, AFM, AGT, ALDH2, ANP32A, APOD, APOE, CFD, DHX9, EEF1G, EPRS, F12, GAPDH, GC, HNRNPA2B1, HNRNPU, HRG, HSPA5, HSPD1, IGHA2, KNG1, MAOA, MYH11, NQO1, PLG, PON1, PRKAR2B, PRKDC, RAB6A, RAN, TTR, TUBB
Neurological Disease, Skeletal and Muscular Disorders	Neuromuscular disease	5.86e-09			38	ACTB, AFM, AGT, ALDH2, APOD, APOE, CRYAB, CSE1L, EIF4G1, GAPDH, GFPT1, HNRNPU, HSP90AA1, HSP90B1, HSPA5, IGFALS, IMPDH2, LAMB1, LRG1, LTF, NPM1, PARP1, PDIA3, PON1, RAB6A, RAN, RPL13, RPL3, RPL5, RPS3A, RPS4X, SERPINF2, SRSF1, STOM, TNC, TPI1, TUBA1B, XRCC6
Infectious Diseases	Viral Infection	6.49e-09	Increased	2.219	55	ACSL1, APCS, APOB, APOE, ARCN1, CA2, CAD, CES1, COPB1, COPG1, CRYAB, CSE1L, DCLK1, DHX15, DHX9, F12, FBL, FBN1, GAPDH, HBG1, HMGB1, HNRNPF, HNRNPH1, HNRNPK, HNRNPU, HSP90AA1, HSP90B1, HSPA5, HSPD1, ILF3, IMPDH2, KRT18, LARS, LTF, MCAM, MGLL, NCL, NOP56, PARVA, PDIA3, PLG, RAB6A, RALB, RPL3, RPL5, RPSA, RTRAF, RUVBL2, S100A4, SFPQ, SNRPD3, SSB, TUBB, TUBB4B, XPO1
Neurological Disease	Progressive neurological disorder	1.32e-08			31	ACTB, AGT, APOD, APOE, COL1A2, CRYAB, CSE1L, EIF4A1, EIF4G1, EZR, FUS, HSP90AA1, HSP90B1, HSPA5, IMPDH2, LTF, MATR3, MCAM, MYH9, PDIA3, PON1, RAN, RPL13, RPL3, RPL5, RPS3A, RPS4X, S100A4, TNC, TUBA1B, TUBB4B
Protein Synthesis	Metabolism of protein	1.62e-08		-0.03	30	AGT, APCS, ASPH, C4BPA, COPG1, CRYAB, CSTA, CTSG, DPP3, EIF4G1, EPRS, GAPDH, HNRNPD, HNRNPK, HSP90AA1, HSPA8, HSPD1, KNG1, MYH9, NPM1, PCYOX1, PLG, RPL5, RPS3A, RPS4X, RRBP1, SARS, SSB, SYNCRIP, UPF1
Cancer, Organismal Injury and Abnormalities, Reproductive System Disease	Breast or ovarian cancer	2.2e-08			101	ACADS, ADD1, AFM, AGL, AGT, AKR1C1/AKR1C2, AKR1C3, ANK1, APOB, APOE, APOH, CAD, CALB2, CES1, CFH, CKAP4, COL1A2, COL4A2, COL6A6, CRABP2, CRYAB, CSE1L, DCLK1, DDX39B, DHX15, DSP, EFTUD2, EIF4A1, EIF4G1, EPHX1, EPRS, FABP4, FBL, FBLN5, FBN1, FUS, GAPDH, GBE1, GC, GOT2, HNRNPA2B1, HNRNPM, HSP90AA1, HSP90B1, HSPA5, HSPD1, ILF2, ILF3, ITGA1, KNG1, KRT18, KRT19, LAMB1, LIPE, LRPPRC, LTF, MATR3, MCAM, M…
Cancer, Organismal Injury and Abnormalities	Tumorigenesis of tissue	3.37e-08			221	ACAD9, ACADS, ACO1, ACSL1, ACTB, ADD1, AFM, AGL, AGT, AHSG, AKR1C1/AKR1C2, AKR1C3, ALAD, ALDH2, ALDH3A2, ALDH4A1, AMBP, ANK1, ANP32A, APCS, API5, APOB, APOD, APOE, ARCN1, ASPH, BLVRB, C1QC, C4BPA, CA1, CA2, CACYBP, CAD, CALB2, CAPG, CAT, CES1, CFD, CFH, CKAP4, COL1A2, COL4A2, COL6A6, COPB1, COPG1, CRABP2, CRYAB, CSE1L, CSTA, CTSG, DCLK1, DDX39B, DHX15, DHX9, DPP3, DSP, ECHDC1, EEF1G, EFTUD2, EIF4…
Cellular Movement	Migration of cells	3.87e-08		-1.084	47	AGT, APOE, ASPH, C1QBP, CAT, CFH, COL4A2, CRYAB, CSE1L, CTSG, DSP, EZR, F12, FBLN5, HDGF, HMGB1, HNRNPA2B1, HNRNPK, HRG, HSP90AA1, HSPA5, HSPD1, ILF3, ILK, IPO7, ITGA1, ITGA6, KNG1, KRT19, LAMB1, MCAM, MYH9, MYO1C, NCL, NPM1, PARVA, PECAM1, PLG, RALB, RUVBL2, S100A10, S100A4, SARS, SERPIND1, TNC, TNS1, TPM1
Cellular Movement	Cell movement	4.27e-08		-1.216	51	AGT, APOE, ASPH, C1QBP, CAT, CFH, COL4A2, CRYAB, CSE1L, CTSG, DSP, EZR, F12, FBLN5, FBN1, GC, HDGF, HMGB1, HNRNPA2B1, HNRNPK, HRG, HSP90AA1, HSPA5, HSPD1, ILF3, ILK, IPO7, ITGA1, ITGA6, KNG1, KRT19, LAMB1, MCAM, MYH9, MYO1C, NCL, NPM1, PARVA, PECAM1, PLG, RALB, RRBP1, RUVBL2, S100A10, S100A4, SARS, SERPIND1, SRSF1, TNC, TNS1, TPM1
Cell Death and Survival	Necrosis	4.93e-08		-1.357	62	AGT, ALDH2, API5, APOB, APOE, CAT, CFH, COL4A2, CRABP2, CRYAB, CSE1L, CTSG, CYB5A, DHX9, DSP, EZR, FAM129B, GAPDH, GBE1, HMGB1, HNRNPH1, HNRNPK, HSP90AA1, HSPA5, HSPA8, HSPD1, HYOU1, ILF2, ILK, ITGA6, KANK2, KRT18, LMNB1, LTF, MAOA, MCAM, NAMPT, NCL, NPM1, NQO1, P4HB, PARP1, PARVA, PECAM1, PLG, PRKAR2B, PRKDC, RALB, RPS24, RPS3A, S100A4, SFPQ, SRSF1, SSB, TNC, TRIM28, TUBB, TYMP, XPO1, XRCC5, XRC…
Connective Tissue Disorders, Organismal Injury and Abnormalities, Skeletal and Muscular Disorders	Non-traumatic arthropathy	5.17e-08			37	ACO1, ACSL1, AHSG, APOE, ARCN1, CA2, CRYAB, DDX39B, ECHDC1, EEF1G, FABP4, HMGB1, HSP90B1, HSPA8, HSPD1, KHSRP, LTF, MAOA, MGLL, MYO1C, NAMPT, PARP1, PDIA3, PECAM1, PLG, PON1, RALB, RPL18A, RPS24, RPSA, S100A10, SNRNP200, SPTA1, TNC, TRIM28, TUBB4B, VARS
Cancer, Organismal Injury and Abnormalities	Abdominal cancer	5.85e-08	Decreased	-2	216	ACAD9, ACADS, ACO1, ACSL1, ACTB, ADD1, AFM, AGL, AGT, AHSG, AKR1C1/AKR1C2, AKR1C3, ALAD, ALDH2, ALDH3A2, ALDH4A1, AMBP, ANK1, ANP32A, APCS, API5, APOB, APOD, APOE, APOH, ARCN1, ASPH, BLVRB, C1QC, C4BPA, CA1, CA2, CACYBP, CAD, CALB2, CAPG, CAT, CES1, CFD, CFH, CFL1, CKAP4, COL1A2, COL4A2, COL6A6, COPB1, COPG1, CRABP2, CRYAB, CSE1L, CTSG, DCLK1, DDX39B, DHX15, DHX9, DPP3, DSP, ECHDC1, EEF1G, EFTUD2…
Cellular Development, Cellular Growth and Proliferation	Cell proliferation of tumor cell lines	5.88e-08	Increased	3.162	56	ACTB, AGT, AKR1C3, APOB, ARCN1, ASPH, C1QBP, CACYBP, CAT, CSE1L, CTSG, DCLK1, EZR, F12, FAM129B, FUS, GAPDH, HDGF, HMGB1, HNRNPA2B1, HNRNPK, HSP90AA1, HSPA5, HSPB6, IDH2, ILF2, ILF3, ILK, IPO7, ITGA1, KNG1, KRT19, MGLL, NAMPT, NCL, NPM1, NQO1, PARP1, PDIA3, PECAM1, PLG, PRKAR2B, RALB, S100A10, S100A4, SFPQ, SNRNP200, SSB, TNC, TPM1, TRIM28, TUBB, XPO1, XRCC5, XRCC6, YWHAQ
Cardiovascular Disease, Developmental Disorder, Hematological Disease, Organismal Injury and Abnormalities	Congenital anemia	6.13e-08			10	ANK1, CAT, IMPDH2, NQO1, RPL5, RPS17, RPS24, SLC4A1, SPTA1, SPTB
Connective Tissue Disorders, Immunological Disease, Inflammatory Disease, Inflammatory Response, Organismal Injury and Abnormalities, Skeletal and Muscular Disorders	Rheumatoid arthritis	6.7e-08			34	ACO1, ACSL1, AHSG, APOE, ARCN1, CA2, DDX39B, ECHDC1, EEF1G, FABP4, HMGB1, HSP90B1, HSPA8, HSPD1, KHSRP, LTF, MAOA, MGLL, MYO1C, NAMPT, PARP1, PDIA3, PECAM1, PON1, RALB, RPL18A, RPS24, RPSA, S100A10, SNRNP200, SPTA1, TNC, TRIM28, VARS
Neurological Disease	Movement Disorders	6.99e-08			36	ACTB, AFM, ALDH2, APOD, APOE, CA1, CA2, CRYAB, CSE1L, EIF4G1, FUS, GAPDH, HNRNPU, HSP90AA1, HSPA5, IGFALS, LAMB1, LRG1, LTF, MAOA, NOP56, NPM1, PARP1, PON1, RAB6A, RAN, RPL13, RPL3, RPS3A, RPS4X, SERPINF2, STOM, TPI1, TUBA1B, TUBB4B, XRCC6
Neurological Disease, Organismal Injury and Abnormalities, Psychological Disorders	Disorder of basal ganglia	8.06e-08			32	ACTB, AFM, ALDH2, APOD, APOE, CA2, CRYAB, CSE1L, EIF4G1, GAPDH, HNRNPU, HSP90AA1, HSPA5, IGFALS, LAMB1, LRG1, LTF, NPM1, PARP1, PON1, RAB6A, RAN, RPL13, RPL3, RPS3A, RPS4X, SERPINF2, STOM, TPI1, TUBA1B, TUBB4B, XRCC6
Cell-To-Cell Signaling and Interaction	Interaction of tumor cell lines	8.94e-08		0.398	22	ADD1, AGT, APOE, APOH, C1QBP, CFH, DSP, EZR, FBLN5, HMGB1, ILK, ITGA6, KNG1, LTF, NCL, PARVA, PECAM1, RPSA, RRAS, S100A10, SLC4A1, TNC
Cancer, Hematological Disease, Organismal Injury and Abnormalities	Lymphohematopoietic neoplasia	9.22e-08			79	ACTB, AGL, ALDH4A1, APOB, APOE, CA2, CAD, CFL1, COL1A2, COL4A2, COL6A6, CRYAB, CSE1L, CTSG, DHX9, DSP, EIF4A1, EIF4G1, EPHX1, F12, FAM129B, FBN1, FUS, GOT2, HBG1, HMGB1, HNRNPA2B1, HNRNPM, HSP90AA1, HSP90B1, HSPA12A, HSPA5, HSPD1, IARS, IDH2, IMPDH2, IPO7, KANK2, KRT18, LAMB1, MCAM, MGLL, MYH11, MYH9, NAMPT, NID2, NPM1, NQO1, PARP1, PDIA3, PECAM1, PGLYRP2, PLG, PRKDC, RPL13, RPL3, RPL4, RPL5, RPL…
Cancer, Organismal Injury and Abnormalities, Reproductive System Disease	Female genital tract cancer	9.24e-08			107	ACADS, ACSL1, AFM, AGL, AGT, AKR1C1/AKR1C2, ALDH4A1, ANK1, APOB, APOD, APOE, APOH, ARCN1, C1QC, C4BPA, CA1, CA2, CAD, CALB2, CES1, CFH, COL1A2, COL4A2, COL6A6, COPB1, CRABP2, CSE1L, DCLK1, DHX9, DSP, EIF4G1, EPB41L2, EPHX1, EPRS, FABP4, FBL, FBLN5, FBN1, FUS, GAPDH, GBE1, GC, GFPT1, GOT2, HDLBP, HNRNPA2B1, HNRNPF, HNRNPL, HNRNPM, HNRNPU, HSP90AA1, HSP90B1, HSPB6, HSPD1, IDH2, ITGA1, ITGA6, KHSRP,…
Cancer, Gastrointestinal Disease, Organismal Injury and Abnormalities	Digestive system cancer	9.27e-08			204	ACAD9, ACADS, ACO1, ACSL1, ACTB, ADD1, AFM, AGL, AGT, AHSG, AKR1C1/AKR1C2, AKR1C3, ALAD, ALDH2, ALDH3A2, ALDH4A1, AMBP, ANK1, ANP32A, APCS, API5, APOB, APOE, ARCN1, ASPH, BLVRB, C1QC, C4BPA, CA1, CA2, CACYBP, CAD, CALB2, CAPG, CAT, CES1, CFD, CFH, CFL1, CKAP4, COL1A2, COL4A2, COL6A6, COPB1, COPG1, CRABP2, CRYAB, CSE1L, CSTA, CTSG, DCLK1, DDX39B, DHX15, DHX9, DPP3, DSP, ECHDC1, EEF1G, EFTUD2, EIF4…
Cardiovascular Disease, Cell Death and Survival, Connective Tissue Disorders, Developmental Disorder, Hematological Disease, Hereditary Disorder, Organismal Injury and Abnormalities	Hereditary spherocytosis	9.77e-08			4	ANK1, SLC4A1, SPTA1, SPTB
Cancer, Organismal Injury and Abnormalities	Non-melanoma solid tumor	1.13e-07			221	ACAD9, ACADS, ACO1, ACSL1, ACTB, ADD1, AFM, AGL, AGT, AHSG, AKR1C1/AKR1C2, AKR1C3, ALAD, ALDH2, ALDH3A2, ALDH4A1, AMBP, ANK1, ANP32A, APCS, API5, APOB, APOD, APOE, ARCN1, ASPH, BLVRB, C1QC, C4BPA, CA1, CA2, CACYBP, CAD, CALB2, CAPG, CAT, CES1, CFD, CFH, CKAP4, COL1A2, COL4A2, COL6A6, COPB1, COPG1, CRABP2, CRYAB, CSE1L, CSTA, CTSG, DCLK1, DDX39B, DHX15, DHX9, DPP3, DSP, ECHDC1, EEF1G, EFTUD2, EIF4…
Cancer, Hematological Disease, Organismal Injury and Abnormalities	Lymphohematopoietic cancer	1.19e-07			78	ACTB, AGL, ALDH4A1, APOB, APOE, CA2, CAD, CFL1, COL1A2, COL4A2, COL6A6, CRYAB, CSE1L, CTSG, DHX9, DSP, EIF4A1, EIF4G1, EPHX1, F12, FAM129B, FBN1, FUS, GOT2, HBG1, HMGB1, HNRNPA2B1, HNRNPM, HSP90AA1, HSP90B1, HSPA12A, HSPA5, HSPD1, IARS, IDH2, IMPDH2, IPO7, KANK2, KRT18, LAMB1, MCAM, MGLL, MYH11, MYH9, NAMPT, NID2, NPM1, NQO1, PARP1, PDIA3, PECAM1, PGLYRP2, PRKDC, RPL13, RPL3, RPL4, RPL5, RPL6, RP…
Cancer, Organismal Injury and Abnormalities	Neoplasia of epithelial tissue	1.21e-07			219	ACAD9, ACADS, ACO1, ACSL1, ACTB, ADD1, AFM, AGL, AGT, AHSG, AKR1C1/AKR1C2, AKR1C3, ALAD, ALDH2, ALDH3A2, ALDH4A1, AMBP, ANK1, ANP32A, APCS, API5, APOB, APOD, APOE, ARCN1, ASPH, BLVRB, C1QC, C4BPA, CA1, CA2, CACYBP, CAD, CALB2, CAPG, CAT, CES1, CFD, CFH, CKAP4, COL1A2, COL4A2, COL6A6, COPB1, COPG1, CRABP2, CRYAB, CSE1L, CSTA, CTSG, DCLK1, DDX39B, DHX15, DHX9, DPP3, DSP, ECHDC1, EEF1G, EFTUD2, EIF4…
RNA Post-Transcriptional Modification	Splicing of mRNA	1.33e-07			10	C1QBP, DDX39B, DHX9, HNRNPA2B1, HNRNPL, HNRNPM, HNRNPU, SFPQ, SNRNP200, SRSF1
Cancer, Organismal Injury and Abnormalities, Reproductive System Disease	Tumorigenesis of reproductive tract	1.52e-07			109	ACADS, ACSL1, AFM, AGL, AGT, AKR1C1/AKR1C2, ALDH4A1, ANK1, APOB, APOD, APOE, APOH, ARCN1, C1QC, C4BPA, CA1, CA2, CAD, CALB2, CES1, CFH, COL1A2, COL4A2, COL6A6, COPB1, CRABP2, CSE1L, DCLK1, DHX9, DSP, EIF4G1, EPB41L2, EPHX1, EPRS, FABP4, FBL, FBLN5, FBN1, FUS, GAPDH, GBE1, GC, GFPT1, GOT2, HDLBP, HNRNPA2B1, HNRNPF, HNRNPL, HNRNPM, HNRNPU, HSP90AA1, HSP90B1, HSPB6, HSPD1, IDH2, ITGA1, ITGA6, KHSRP,…
Connective Tissue Disorders, Inflammatory Disease, Organismal Injury and Abnormalities, Skeletal and Muscular Disorders	Rheumatic Disease	1.56e-07			42	ACO1, ACSL1, AHSG, APOE, APOH, ARCN1, CA2, CRYAB, CTSG, DDX39B, ECHDC1, EEF1G, FABP4, FBN1, HMGB1, HSP90B1, HSPA8, HSPD1, IMPDH2, KHSRP, LTF, MAOA, MGLL, MYO1C, NAMPT, PARP1, PDIA3, PECAM1, PLG, PON1, RALB, RPL18A, RPS24, RPSA, S100A10, SNRNP200, SPTA1, SRSF1, TNC, TRIM28, TUBB4B, VARS
Neurological Disease	Progressive motor neuropathy	1.58e-07			27	ACTB, AGT, APOD, APOE, COL1A2, CRYAB, CSE1L, EIF4A1, EIF4G1, EZR, FUS, HSPA5, IMPDH2, LTF, MATR3, MCAM, PDIA3, PON1, RAN, RPL13, RPL3, RPL5, RPS3A, RPS4X, S100A4, TNC, TUBA1B
Cancer, Organismal Injury and Abnormalities, Reproductive System Disease	Female genital neoplasm	1.61e-07			109	ACADS, ACSL1, AFM, AGL, AGT, AKR1C1/AKR1C2, ALDH4A1, ANK1, APOB, APOD, APOE, APOH, ARCN1, C1QC, C4BPA, CA1, CA2, CAD, CALB2, CES1, CFH, COL1A2, COL4A2, COL6A6, COPB1, CRABP2, CSE1L, DCLK1, DHX9, DSP, EIF4G1, EPB41L2, EPHX1, EPRS, FABP4, FBL, FBLN5, FBN1, FUS, GAPDH, GBE1, GC, GFPT1, GOT2, HDLBP, HNRNPA2B1, HNRNPF, HNRNPL, HNRNPM, HNRNPU, HSP90AA1, HSP90B1, HSPB6, HSPD1, IDH2, ITGA1, ITGA6, KHSRP,…
Cellular Development, Connective Tissue Development and Function, Tissue Development	Differentiation of bone cells	1.62e-07			12	CAT, DHX9, FAM213A, FBL, FBN1, HNRNPU, IARS, LTF, RRBP1, SNRNP200, SYNCRIP, TNC
Cancer, Hematological Disease, Organismal Injury and Abnormalities	Hematopoietic neoplasm	1.62e-07			78	ACTB, AGL, ALDH4A1, APOB, CA2, CAD, CFL1, COL1A2, COL4A2, COL6A6, CRYAB, CSE1L, CTSG, DHX9, DSP, EIF4A1, EIF4G1, EPHX1, F12, FAM129B, FBN1, FUS, GOT2, HBG1, HMGB1, HNRNPA2B1, HNRNPM, HSP90AA1, HSP90B1, HSPA12A, HSPA5, HSPD1, IARS, IDH2, IMPDH2, IPO7, KANK2, KRT18, LAMB1, MCAM, MGLL, MYH11, MYH9, NAMPT, NID2, NPM1, NQO1, PARP1, PDIA3, PECAM1, PGLYRP2, PLG, PRKDC, RPL13, RPL3, RPL4, RPL5, RPL6, RPS…
Cell-To-Cell Signaling and Interaction, Hematological System Development and Function	Aggregation of blood cells	1.71e-07		0.965	11	ACTB, APCS, CES1, CFH, F12, HMGB1, ILK, KNG1, MYH9, PECAM1, PLG
Cell-To-Cell Signaling and Interaction, Hematological System Development and Function, Inflammatory Response	Aggregation of blood platelets	2e-07		0.57	10	ACTB, CES1, CFH, F12, HMGB1, ILK, KNG1, MYH9, PECAM1, PLG
Cancer, Hematological Disease, Organismal Injury and Abnormalities	Hematologic cancer	2.05e-07			77	ACTB, AGL, ALDH4A1, APOB, CA2, CAD, CFL1, COL1A2, COL4A2, COL6A6, CRYAB, CSE1L, CTSG, DHX9, DSP, EIF4A1, EIF4G1, EPHX1, F12, FAM129B, FBN1, FUS, GOT2, HBG1, HMGB1, HNRNPA2B1, HNRNPM, HSP90AA1, HSP90B1, HSPA12A, HSPA5, HSPD1, IARS, IDH2, IMPDH2, IPO7, KANK2, KRT18, LAMB1, MCAM, MGLL, MYH11, MYH9, NAMPT, NID2, NPM1, NQO1, PARP1, PDIA3, PECAM1, PGLYRP2, PRKDC, RPL13, RPL3, RPL4, RPL5, RPL6, RPS24, R…
Cancer, Organismal Injury and Abnormalities	Tumorigenesis of adenocarcinoma	2.14e-07			79	ACADS, AFM, AGL, AKR1C1/AKR1C2, AMBP, ANK1, ANP32A, APOB, APOE, BLVRB, CALB2, CAT, CFH, COL1A2, COL4A2, COL6A6, CSTA, CTSG, DCLK1, EIF4A1, EIF4G1, EPHX1, EZR, FBL, FUS, GOT2, HBD, HNRNPA2B1, HNRNPM, HSP90AA1, HSP90B1, HSPA8, HSPD1, IDH2, ILF2, ILF3, IMPDH2, ITGA1, KHSRP, KNG1, LAMA4, LRPPRC, LTF, MCAM, MYH11, MYH9, NAMPT, NPM1, NQO1, P4HB, PARP1, PCBP1, PCYOX1, PDIA3, PDIA4, PON1, PRKDC, RALB, RP…
Cell-To-Cell Signaling and Interaction	Binding of tumor cell lines	2.28e-07		0.398	21	ADD1, AGT, APOE, APOH, C1QBP, CFH, DSP, FBLN5, HMGB1, ILK, ITGA6, KNG1, LTF, NCL, PARVA, PECAM1, RPSA, RRAS, S100A10, SLC4A1, TNC
Infectious Diseases	Infection of cells	2.32e-07	Increased	2.706	33	APCS, APOE, ARCN1, C1QBP, CA2, CAD, COPB1, COPG1, CRYAB, DHX15, DHX9, FBL, HMGB1, HNRNPF, HNRNPH1, HNRNPK, HNRNPU, HSP90B1, HSPA5, ILF3, LARS, LTF, MGLL, NOP56, PARVA, PDIA3, RAB6A, RALB, RPL3, RPL5, SNRPD3, SSB, XPO1
Cancer, Organismal Injury and Abnormalities	Nonhematologic malignant neoplasm	2.55e-07		-1.912	227	ACAD9, ACADS, ACO1, ACSL1, ACTB, ADD1, AFM, AGL, AGT, AHSG, AKR1C1/AKR1C2, AKR1C3, ALAD, ALDH2, ALDH3A2, ALDH4A1, AMBP, ANK1, ANP32A, APCS, API5, APOB, APOD, APOE, APOH, ARCN1, ASPH, BLVRB, C1QBP, C1QC, C4BPA, CA1, CA2, CACYBP, CAD, CALB2, CAPG, CAT, CES1, CFD, CFH, CFL1, CKAP4, COL1A2, COL4A2, COL6A6, COPB1, COPG1, CRABP2, CRYAB, CSE1L, CSTA, CTSG, DCLK1, DDX39B, DHX15, DHX9, DPP3, DSP, ECHDC1, …
Endocrine System Disorders, Organismal Injury and Abnormalities	Benign thyroid nodule	3.49e-07			7	AHSG, APCS, GC, HSPA5, HSPA8, PDIA4, TTR
Hereditary Disorder, Organismal Injury and Abnormalities, Skeletal and Muscular Disorders	Autosomal dominant myopathy	3.6e-07			14	CA1, CA2, CFL1, COL1A2, COL4A2, CRYAB, DSP, GARS, HSPD1, LAMA4, MATR3, SERPINH1, TPM1, TTR
RNA Post-Transcriptional Modification	Processing of mRNA	3.87e-07			12	C1QBP, DDX39B, DHX15, DHX9, EFTUD2, HNRNPA2B1, HNRNPL, HNRNPM, HNRNPU, SFPQ, SNRNP200, SRSF1
Connective Tissue Disorders, Inflammatory Disease, Inflammatory Response, Organismal Injury and Abnormalities, Skeletal and Muscular Disorders	Inflammation of joint	4.58e-07			37	ACO1, ACSL1, AHSG, APOE, ARCN1, CA2, CRYAB, DDX39B, ECHDC1, EEF1G, FABP4, HMGB1, HSP90B1, HSPA8, HSPD1, KHSRP, LTF, MAOA, MGLL, MYO1C, NAMPT, PARP1, PDIA3, PECAM1, PLG, PON1, RALB, RPL18A, RPS24, RPSA, S100A10, SNRNP200, SPTA1, TNC, TRIM28, TUBB4B, VARS
Protein Synthesis	Synthesis of protein	5.21e-07		0.114	15	AGT, EIF4G1, EPRS, GAPDH, HNRNPD, HNRNPK, NPM1, PLG, RPS3A, RPS4X, RRBP1, SARS, SSB, SYNCRIP, UPF1
Cancer, Organismal Injury and Abnormalities, Reproductive System Disease	Female genital tract adenocarcinoma	5.29e-07			93	ACADS, ACSL1, AGL, AGT, AKR1C1/AKR1C2, ALDH4A1, ANK1, APOB, APOD, APOE, ARCN1, C1QC, C4BPA, CA1, CA2, CAD, CALB2, CES1, CFH, COL1A2, COL4A2, COL6A6, COPB1, CRABP2, CSE1L, DCLK1, DHX9, DSP, EIF4G1, EPB41L2, EPHX1, EPRS, FBL, FBLN5, FBN1, FUS, GBE1, GFPT1, GOT2, HDLBP, HNRNPA2B1, HNRNPF, HNRNPL, HNRNPM, HNRNPU, HSP90AA1, HSP90B1, HSPB6, HSPD1, IDH2, ITGA1, ITGA6, KHSRP, KNG1, KRT18, LAMA4, LAMB1, L…
Cancer, Endocrine System Disorders, Organismal Injury and Abnormalities, Reproductive System Disease	Ovarian cancer	5.76e-07			52	ACADS, AFM, AGL, AKR1C1/AKR1C2, APOB, APOE, APOH, CAD, CALB2, CFH, COL1A2, COL4A2, COL6A6, DCLK1, EIF4G1, EPHX1, FABP4, FBL, FUS, GAPDH, GC, GOT2, HNRNPA2B1, HNRNPM, HSP90AA1, HSP90B1, ITGA1, KNG1, KRT19, LRPPRC, LTF, MCAM, MYH9, PARP1, PCYOX1, PDIA3, PDIA4, PLG, PRKDC, RRAS, RRBP1, SERPINA7, SNRNP200, SORBS1, STOM, TPM1, TTR, TUBB, TUBB4B, VARS, XPO1, XRCC5
Cell Death and Survival	Cell death of tumor cell lines	6.86e-07		-1.877	51	API5, APOB, APOE, CAT, CFH, CRABP2, CRYAB, CSE1L, CTSG, CYB5A, DHX9, DSP, EZR, FAM129B, GAPDH, GBE1, HNRNPH1, HNRNPK, HSPA5, HSPA8, HSPD1, ILF2, ILK, ITGA6, KANK2, KRT18, LMNB1, MAOA, NAMPT, NCL, NPM1, NQO1, P4HB, PARP1, PARVA, PECAM1, PLG, PRKAR2B, PRKDC, RALB, RPS24, S100A4, SFPQ, SRSF1, SSB, TNC, TRIM28, TYMP, XPO1, XRCC5, XRCC6
Cancer, Organismal Injury and Abnormalities	Carcinoma	7.22e-07			217	ACAD9, ACADS, ACO1, ACSL1, ACTB, ADD1, AFM, AGL, AGT, AHSG, AKR1C1/AKR1C2, AKR1C3, ALAD, ALDH2, ALDH3A2, ALDH4A1, AMBP, ANK1, ANP32A, APCS, API5, APOB, APOD, APOE, ARCN1, ASPH, BLVRB, C1QC, C4BPA, CA1, CA2, CACYBP, CAD, CALB2, CAPG, CAT, CES1, CFD, CFH, CKAP4, COL1A2, COL4A2, COL6A6, COPB1, COPG1, CRABP2, CSE1L, CSTA, CTSG, DCLK1, DDX39B, DHX15, DHX9, DPP3, DSP, ECHDC1, EEF1G, EFTUD2, EIF4A1, EIF…
Cellular Development, Connective Tissue Development and Function, Skeletal and Muscular System Development and Function, Tissue Development	Differentiation of osteoblasts	7.3e-07			10	CAT, DHX9, FBL, HNRNPU, IARS, LTF, RRBP1, SNRNP200, SYNCRIP, TNC
Molecular Transport	Transport of molecule	7.49e-07		-0.866	35	ACO1, AFM, AGT, AKR1C1/AKR1C2, AKR1C3, ANP32A, APOB, APOE, APOH, ARCN1, CA2, CTSG, DDX39B, EZR, FBLN5, FUS, GAPDH, HNRNPA2B1, HSPA5, HSPA8, MYH9, NPM1, PDIA3, PDIA4, PECAM1, PON1, RAN, RRBP1, RTRAF, SERPINA7, SLC4A1, SORBS1, TTR, UPF1, XPO1
Cell Death and Survival	Apoptosis of tumor cell lines	9.52e-07		-1.395	43	API5, CAT, CFH, CRABP2, CRYAB, CSE1L, CTSG, CYB5A, DHX9, DSP, EZR, FAM129B, GAPDH, HNRNPH1, HNRNPK, HSPA5, HSPA8, HSPD1, ILK, KANK2, KRT18, LMNB1, MAOA, NCL, NPM1, NQO1, P4HB, PARP1, PARVA, PECAM1, PLG, PRKAR2B, PRKDC, RALB, RPS24, S100A4, SFPQ, SRSF1, TNC, TRIM28, TYMP, XPO1, XRCC5
Cancer, Gastrointestinal Disease, Hepatic System Disease, Organismal Injury and Abnormalities	Hepatobiliary system cancer	1.12e-06			112	ACAD9, ACO1, ACSL1, ACTB, ADD1, AGT, AHSG, AKR1C1/AKR1C2, ALAD, ALDH2, ALDH4A1, AMBP, ANK1, APCS, API5, APOB, APOE, ASPH, C4BPA, CA2, CACYBP, CAD, CALB2, CAPG, CES1, COL1A2, COL4A2, COL6A6, COPG1, CSE1L, DCLK1, DDX39B, DPP3, EIF4A1, EPHX1, EPRS, F12, FAM129B, FBN1, GARS, GBE1, GC, HDLBP, HMGB1, HNRNPA2B1, HNRNPH1, HNRNPK, HNRNPM, HNRNPUL1, HSP90AA1, HSP90B1, HSPA5, HSPA8, HSPD1, HYOU1, IARS, IDH2…
Infectious Diseases	Infection by RNA virus	1.16e-06	Increased	2.722	35	APCS, APOE, ARCN1, CA2, CAD, COPB1, COPG1, CRYAB, DHX15, DHX9, FBL, HMGB1, HNRNPF, HNRNPH1, HNRNPK, HNRNPU, HSP90B1, HSPA5, IMPDH2, KRT18, LARS, LTF, MGLL, NOP56, PARVA, PDIA3, RAB6A, RALB, RPL3, RPL5, S100A4, SNRPD3, SSB, TUBB4B, XPO1
Cardiovascular System Development and Function, Organismal Development	Angiogenesis	1.28e-06		0.114	23	AGT, APOE, APOH, COL1A2, COL4A2, CRYAB, F12, FABP4, HRG, HSPA5, HSPB6, ITGA1, KNG1, MCAM, MYH9, NCL, PECAM1, PLG, RPSA, RRAS, SARS, SERPIND1, TNC
Cell-To-Cell Signaling and Interaction	Adhesion of tumor cell lines	1.52e-06		0.898	17	ADD1, APOE, APOH, C1QBP, CFH, DSP, FBLN5, HMGB1, ILK, ITGA6, KNG1, LTF, PARVA, RPSA, RRAS, SLC4A1, TNC
Connective Tissue Disorders, Hematological Disease, Organismal Injury and Abnormalities	Poikilocytosis	1.67e-06			3	SLC4A1, SPTA1, SPTB
Infectious Diseases	Replication of Influenza A virus	2.12e-06		1.962	16	ARCN1, CAD, COPB1, COPG1, CSE1L, DCLK1, HSP90AA1, HSPD1, ILF3, PLG, RPSA, RTRAF, RUVBL2, SFPQ, TUBB, XPO1
Cell-To-Cell Signaling and Interaction	Binding of blood cells	2.16e-06		-0.523	15	APCS, APOE, APOH, CFH, CTSG, EZR, F12, ITGA1, ITGA6, KNG1, LTF, MCAM, PECAM1, SLC4A1, TNC
Cancer, Gastrointestinal Disease, Hepatic System Disease, Organismal Injury and Abnormalities	Cholangiocarcinoma	2.2e-06			9	AMBP, GC, HSP90AA1, HSP90B1, IDH2, KNG1, KRT19, RPL4, RPL9
Protein Synthesis	Expression of protein	2.5e-06		-0.739	12	EIF4G1, EPRS, GAPDH, HNRNPK, PLG, RPS3A, RPS4X, RRBP1, SARS, SSB, SYNCRIP, UPF1
Cell-To-Cell Signaling and Interaction	Aggregation of cells	2.65e-06		-0.03	12	ACTB, APCS, CES1, CFH, F12, HMGB1, HNRNPA2B1, ILK, KNG1, MYH9, PECAM1, PLG
Cancer, Gastrointestinal Disease, Hepatic System Disease, Organismal Injury and Abnormalities	Liver cancer	2.79e-06			109	ACAD9, ACO1, ACSL1, ACTB, ADD1, AGT, AHSG, AKR1C1/AKR1C2, ALAD, ALDH2, ALDH4A1, AMBP, ANK1, APCS, API5, APOB, APOE, ASPH, C4BPA, CA2, CACYBP, CAD, CALB2, CAPG, CES1, COL1A2, COL4A2, COL6A6, COPG1, CSE1L, DCLK1, DDX39B, DPP3, EIF4A1, EPHX1, EPRS, F12, FAM129B, FBN1, GARS, GBE1, GC, HDLBP, HMGB1, HNRNPA2B1, HNRNPH1, HNRNPK, HNRNPM, HNRNPUL1, HSP90AA1, HSP90B1, HSPA5, HSPA8, HSPD1, HYOU1, IARS, IDH2…
Protein Synthesis	Translation of protein	2.98e-06		-0.739	11	EIF4G1, EPRS, GAPDH, HNRNPK, RPS3A, RPS4X, RRBP1, SARS, SSB, SYNCRIP, UPF1
Cellular Response to Therapeutics	Radiosensitivity of tumor cell lines	3.28e-06		1.271	6	ILK, NPM1, PARP1, PRKDC, XRCC5, XRCC6
Cancer, Organismal Injury and Abnormalities, Reproductive System Disease	Tumorigenesis of genital tumor	3.43e-06			91	ACADS, ACSL1, AGL, AGT, AKR1C1/AKR1C2, ALDH4A1, ANK1, APOB, APOE, ARCN1, C1QC, C4BPA, CA1, CAD, CALB2, CES1, CFH, COL1A2, COL4A2, COL6A6, COPB1, CRABP2, CSE1L, DCLK1, DHX9, DSP, EIF4G1, EPB41L2, EPHX1, EPRS, FBL, FBN1, FUS, GBE1, GFPT1, GOT2, HDLBP, HNRNPA2B1, HNRNPF, HNRNPL, HNRNPM, HNRNPU, HSP90AA1, HSP90B1, HSPD1, IDH2, ITGA1, ITGA6, KHSRP, KNG1, LAMA4, LAMB1, LRPPRC, LTF, MCAM, MGLL, MYH11, M…
Cancer, Organismal Injury and Abnormalities, Respiratory Disease	Respiratory system tumor	3.72e-06			66	ADD1, AFM, AGT, AKR1C3, ANP32A, APOB, CALB2, CAT, CFH, COL1A2, COL6A6, CSTA, CTSG, DCLK1, DPP3, ECHDC1, EEF1G, EIF4A1, EIF4G1, EPB41L2, EPHX1, EZR, HSP90AA1, HSP90B1, HSPA8, HSPD1, IDH2, ILF2, ILF3, IMPDH2, ITGA1, KHSRP, KRT19, LAMA4, LRPPRC, MGLL, MYH11, MYH9, MYO1C, NAMPT, NCL, NPM1, NQO1, P4HB, PARP1, PCBP1, PDIA3, PECAM1, PON1, RAB6A, RPL5, RPL9, RRBP1, RTRAF, SERPINA4, SERPIND1, SPTA1, SRSF1…
RNA Post-Transcriptional Modification	Alternative splicing of mRNA	3.9e-06			6	DHX9, HNRNPL, HNRNPM, HNRNPU, SFPQ, SRSF1
Cancer, Organismal Injury and Abnormalities	Abdominal neoplasm	3.91e-06	Decreased	-2	220	ACAD9, ACADS, ACO1, ACSL1, ACTB, ADD1, AFM, AGL, AGT, AHSG, AKR1C1/AKR1C2, AKR1C3, ALAD, ALDH2, ALDH3A2, ALDH4A1, AMBP, ANK1, ANP32A, APCS, API5, APOB, APOD, APOE, APOH, ARCN1, ASPH, BLVRB, C1QC, C4BPA, CA1, CA2, CACYBP, CAD, CALB2, CAPG, CAT, CES1, CFD, CFH, CFL1, CKAP4, COL1A2, COL4A2, COL6A6, COPB1, COPG1, CRABP2, CRYAB, CSE1L, CTSG, DCLK1, DDX39B, DHX15, DHX9, DPP3, DSP, ECHDC1, EEF1G, EFTUD2…
Cancer, Organismal Injury and Abnormalities, Respiratory Disease	Lung tumor	4.9e-06			53	AFM, ANP32A, APOB, CALB2, CAT, CFH, CSTA, CTSG, DPP3, EIF4A1, EIF4G1, EPHX1, EZR, HSP90AA1, HSP90B1, HSPA8, HSPD1, IDH2, ILF2, ILF3, IMPDH2, ITGA1, KRT19, LAMA4, MGLL, MYH11, MYH9, NAMPT, NCL, NPM1, NQO1, P4HB, PARP1, PCBP1, PDIA3, PECAM1, PON1, RAB6A, RPL5, RPL9, RRBP1, RTRAF, SERPINA4, SERPIND1, SPTA1, SRSF1, TNC, TPI1, TPM1, TTR, TUBB, TUBB4B, TYMP
Cancer, Organismal Injury and Abnormalities	Breast or pancreatic cancer	5.62e-06			117	ACADS, ACO1, ADD1, AFM, AGL, AGT, AKR1C1/AKR1C2, AKR1C3, ANK1, ANP32A, API5, APOB, APOE, APOH, CAD, CALB2, CES1, CFH, CKAP4, COL1A2, COL4A2, COL6A6, CRABP2, CRYAB, CSE1L, DCLK1, DDX39B, DHX15, DHX9, DSP, EFTUD2, EIF4A1, EIF4G1, EPHX1, EPRS, FABP4, FBL, FBLN5, FBN1, FUS, GAPDH, GBE1, GC, GOT2, HMGB1, HNRNPA2B1, HNRNPL, HNRNPM, HNRNPU, HSP90AA1, HSP90B1, HSPA5, HSPD1, HYOU1, IGHG3, ILF2, ILF3, IMPD…
Cancer, Organismal Injury and Abnormalities, Respiratory Disease	Lung adenocarcinoma	5.83e-06			38	AFM, ANP32A, APOB, CAT, CFH, CSTA, CTSG, EIF4A1, EIF4G1, EZR, HSP90AA1, HSP90B1, HSPA8, HSPD1, IDH2, ILF2, ILF3, IMPDH2, ITGA1, LAMA4, MYH11, MYH9, NAMPT, NPM1, NQO1, P4HB, PARP1, PCBP1, PDIA3, PON1, RPL5, RRBP1, RTRAF, SERPINA4, SPTA1, TPI1, TTR, TUBB4B
Skeletal and Muscular Disorders	Caveolinopathy	5.87e-06			10	CRYAB, DSP, HSP90B1, HSPA5, ILK, LAMA4, MATR3, TPM1, TTR, TYMP
Endocrine System Disorders, Gastrointestinal Disease, Metabolic Disease, Organismal Injury and Abnormalities, Renal and Urological Disease	Diabetic nephropathy	5.87e-06			12	ACO1, AGT, AKR1C3, AMBP, APOD, APOE, CA1, CA2, IMPDH2, MYO1B, PECAM1, SERPIND1
Cellular Assembly and Organization, Neurological Disease, Organismal Development, Tissue Development	Formation of amyloid fibrils	6.09e-06			4	APCS, APOE, CRYAB, TTR
Cell Morphology, Cellular Function and Maintenance, DNA Replication, Recombination, and Repair	Double-stranded DNA break repair of prostate cancer cell lines	6.64e-06			3	PARP1, XRCC5, XRCC6
Cancer, Gastrointestinal Disease, Organismal Injury and Abnormalities, Tumor Morphology	Progression of gastric carcinoma	6.64e-06			3	APOE, COL1A2, FUS
Cancer, Gastrointestinal Disease, Organismal Injury and Abnormalities	Gastrointestinal neoplasia	7.4e-06			184	ACAD9, ACADS, ACO1, ADD1, AFM, AGL, AGT, AHSG, AKR1C1/AKR1C2, AKR1C3, ALAD, ALDH2, ALDH3A2, ALDH4A1, AMBP, ANK1, API5, APOB, APOE, ARCN1, ASPH, BLVRB, C1QC, C4BPA, CA1, CA2, CACYBP, CAD, CAPG, CAT, CES1, CFD, CFH, CFL1, CKAP4, COL1A2, COL4A2, COL6A6, COPB1, CRABP2, CRYAB, CSE1L, CSTA, CTSG, DCLK1, DDX39B, DHX15, DHX9, DPP3, DSP, ECHDC1, EEF1G, EFTUD2, EIF4A1, EIF4G1, EPB41L2, EPRS, EZR, F12, FAH,…
Infectious Diseases	Replication of virus	7.64e-06		1.276	21	ARCN1, CAD, CES1, COPB1, COPG1, CSE1L, DCLK1, DHX9, FBN1, HMGB1, HSP90AA1, HSPD1, ILF3, NCL, PLG, RPSA, RTRAF, RUVBL2, SFPQ, TUBB, XPO1
Cardiovascular Disease, Hematological Disease, Organismal Injury and Abnormalities	Anemia	8.02e-06			15	ANK1, CAT, CFH, HMGB1, IMPDH2, MGLL, NQO1, PLG, RPL5, RPS17, RPS24, SLC4A1, SPTA1, SPTB, TUBB4B
Cell-To-Cell Signaling and Interaction	Adhesion of blood cells	8.58e-06		-0.856	13	APCS, APOE, APOH, CFH, CTSG, EZR, ITGA1, ITGA6, LTF, MCAM, PECAM1, SLC4A1, TNC
Cellular Development, Connective Tissue Development and Function, Tissue Development	Differentiation of connective tissue cells	8.58e-06			13	APCS, CAT, DHX9, FAM213A, FBL, FBN1, HNRNPU, IARS, LTF, RRBP1, SNRNP200, SYNCRIP, TNC
Infectious Diseases	Replication of RNA virus	9.45e-06		1.111	20	ARCN1, CAD, CES1, COPB1, COPG1, CSE1L, DCLK1, FBN1, HMGB1, HSP90AA1, HSPD1, ILF3, NCL, PLG, RPSA, RTRAF, RUVBL2, SFPQ, TUBB, XPO1
Cancer, Organismal Injury and Abnormalities, Respiratory Disease	Non-small cell lung cancer	9.57e-06			47	AFM, ANP32A, APOB, CAT, CFH, CSTA, CTSG, DPP3, EIF4A1, EIF4G1, EZR, HSP90AA1, HSP90B1, HSPA8, HSPD1, IDH2, ILF2, ILF3, IMPDH2, ITGA1, LAMA4, MGLL, MYH11, MYH9, NAMPT, NPM1, NQO1, P4HB, PARP1, PCBP1, PDIA3, PECAM1, PON1, RAB6A, RPL5, RRBP1, RTRAF, SERPINA4, SERPIND1, SPTA1, SRSF1, TPI1, TPM1, TTR, TUBB, TUBB4B, TYMP
Hematological Disease, Infectious Diseases	Ebola hemorrhagic fever	1.01e-05		0.492	5	HSPA5, LTF, MGLL, RPL3, RPL5
Cancer, Organismal Injury and Abnormalities	Endometrioid carcinoma	1.12e-05			82	ACADS, ACSL1, AGL, AGT, AKR1C1/AKR1C2, ALDH4A1, ANK1, APOB, APOE, ARCN1, C1QC, C4BPA, CA1, CAD, CES1, CFH, COL1A2, COL4A2, COL6A6, COPB1, CRABP2, CSE1L, DCLK1, DHX9, DSP, EIF4G1, EPB41L2, EPHX1, EPRS, FBN1, FUS, GBE1, GFPT1, HDLBP, HNRNPA2B1, HNRNPF, HNRNPL, HNRNPM, HNRNPU, HSP90AA1, HSP90B1, HSPD1, IDH2, ITGA1, ITGA6, KHSRP, KNG1, LAMA4, LAMB1, LRPPRC, LTF, MYH11, MYH9, NOP56, NPM1, PARP1, PARVA…
Gene Expression, Protein Synthesis	Translation of RNA	1.13e-05			9	EIF4G1, EPRS, GAPDH, RPS3A, RPS4X, RRBP1, SARS, SYNCRIP, UPF1
Cancer, Gastrointestinal Disease, Organismal Injury and Abnormalities	Gastric cardia cancer	1.24e-05			5	HSP90AA1, HSP90B1, NQO1, PARP1, TUBB4B
Cancer, Gastrointestinal Disease, Organismal Injury and Abnormalities	Large intestine neoplasm	1.27e-05			174	ACAD9, ACADS, ACO1, ADD1, AFM, AGL, AGT, AHSG, AKR1C1/AKR1C2, AKR1C3, ALAD, ALDH2, ALDH3A2, ALDH4A1, AMBP, ANK1, API5, APOB, ARCN1, BLVRB, C1QC, C4BPA, CA1, CA2, CACYBP, CAD, CAPG, CAT, CES1, CFD, CFH, CFL1, CKAP4, COL1A2, COL4A2, COL6A6, COPB1, CRABP2, CRYAB, CSE1L, CTSG, DCLK1, DDX39B, DHX15, DHX9, DPP3, DSP, ECHDC1, EEF1G, EFTUD2, EIF4A1, EIF4G1, EPB41L2, EPRS, F12, FAH, FAM129B, FBL, FBLN5, F…
Hereditary Disorder, Neurological Disease, Organismal Injury and Abnormalities	Autosomal dominant motor neuron disease	1.3e-05			6	EIF4G1, FUS, GARS, HNRNPA2B1, MATR3, NOP56
Cancer, Gastrointestinal Disease, Organismal Injury and Abnormalities	Digestive organ tumor	1.44e-05			212	ACAD9, ACADS, ACO1, ACSL1, ACTB, ADD1, AFM, AGL, AGT, AHSG, AKR1C1/AKR1C2, AKR1C3, ALAD, ALDH2, ALDH3A2, ALDH4A1, AMBP, ANK1, ANP32A, APCS, API5, APOB, APOE, APOH, ARCN1, ASPH, BLVRB, C1QC, C4BPA, CA1, CA2, CACYBP, CAD, CALB2, CAPG, CAT, CES1, CFD, CFH, CFL1, CKAP4, COL1A2, COL4A2, COL6A6, COPB1, COPG1, CRABP2, CRYAB, CSE1L, CSTA, CTSG, DCLK1, DDX39B, DHX15, DHX9, DPP3, DSP, ECHDC1, EEF1G, EFTUD2…
Organismal Injury and Abnormalities, Renal and Urological Disease	Chronic kidney disease	1.49e-05			13	AGT, APOB, APOE, CA1, CA2, HMGB1, HSP90AA1, IMPDH2, KNG1, MYH9, NPM1, TTR, TUBB4B
Metabolic Disease	Glucose metabolism disorder	1.54e-05			30	ACO1, ACSL1, AGT, AHSG, AKR1C3, ALDH2, AMBP, APOB, APOD, APOE, CA1, CA2, CAT, COL1A2, COL4A2, DDX39B, FABP4, FAH, GBE1, HSPA5, IMPDH2, LIPE, MAOA, MYO1B, PECAM1, PON1, S100A4, SERPIND1, TNC, TUBB
Cardiovascular Disease, Hereditary Disorder, Organismal Injury and Abnormalities	Familial cardiovascular disease	1.57e-05			17	AGT, APOB, APOE, CA2, CFH, COL1A2, CRYAB, DSP, EFTUD2, EPHX1, F12, FBN1, ILK, LAMA4, MYH11, TPM1, TTR
Cellular Movement	Invasion of cells	1.6e-05		0.306	29	ASPH, CAT, CFH, CSE1L, DSP, EZR, FAM129B, FBLN5, HDGF, HNRNPA2B1, HSP90AA1, ILF3, ILK, IPO7, ITGA1, KNG1, KRT19, MCAM, NAMPT, NPM1, PARVA, PLG, RALB, RPSA, S100A10, S100A4, SERPINF2, TNC, YWHAQ
Connective Tissue Disorders, Hematological Disease, Hereditary Disorder, Organismal Injury and Abnormalities	Hereditary elliptocytosis	1.65e-05			3	SLC4A1, SPTA1, SPTB
Cellular Response to Therapeutics	Radiosensitivity of prostate cancer cell lines	1.65e-05			3	PARP1, XRCC5, XRCC6
Cancer, Gastrointestinal Disease, Organismal Injury and Abnormalities	Malignant neoplasm of large intestine	1.66e-05			173	ACAD9, ACADS, ACO1, ADD1, AFM, AGL, AGT, AHSG, AKR1C1/AKR1C2, AKR1C3, ALAD, ALDH2, ALDH3A2, ALDH4A1, AMBP, ANK1, API5, APOB, ARCN1, BLVRB, C1QC, C4BPA, CA1, CA2, CACYBP, CAD, CAPG, CAT, CES1, CFD, CFH, CFL1, CKAP4, COL1A2, COL4A2, COL6A6, COPB1, CRABP2, CRYAB, CSE1L, CTSG, DCLK1, DDX39B, DHX15, DHX9, DPP3, DSP, ECHDC1, EEF1G, EFTUD2, EIF4A1, EIF4G1, EPB41L2, EPRS, F12, FAH, FAM129B, FBL, FBLN5, F…
Connective Tissue Disorders, Immunological Disease, Inflammatory Disease, Inflammatory Response, Organismal Injury and Abnormalities, Skeletal and Muscular Disorders	Early stage rheumatoid arthritis	1.67e-05			8	PDIA3, RPL18A, RPS24, S100A10, SNRNP200, SPTA1, TRIM28, VARS
Cell Death and Survival	Cell survival	1.73e-05	Increased	2.043	36	APOB, APOD, APOE, CA2, CALB2, CAT, CFH, CSE1L, DPP3, EIF4A1, EIF4G1, FBL, HMGB1, HNRNPK, HNRNPU, HNRNPUL1, HSP90B1, HSPA5, HYOU1, ILK, ITGA6, KRT19, LMNB1, MCAM, NAMPT, P4HB, PARP1, PLG, PRKDC, RPL24, RPSA, S100A4, TRIM28, TYMP, XPO1, XRCC5
Cellular Function and Maintenance	Engulfment of cells	1.75e-05		-0.765	13	AHSG, APCS, APOE, CFH, EPB41L2, EZR, HMGB1, HSP90AA1, NCL, NPM1, PECAM1, RUVBL2, SFPQ
Connective Tissue Disorders, Hereditary Disorder, Organismal Injury and Abnormalities	Hereditary connective tissue disorder	1.76e-05			22	ACTB, APCS, APOE, ARCN1, ASPH, CA2, COL1A2, DSP, EFTUD2, FBLN5, FBN1, GC, HNRNPA2B1, HNRNPK, ITGA6, LIPE, MYH11, MYH9, NANS, P4HB, SERPINH1, TUBB4B
Endocrine System Disorders, Gastrointestinal Disease, Metabolic Disease, Organismal Injury and Abnormalities	Diabetic complication	1.83e-05			14	ACO1, AGT, AKR1C3, AMBP, APOD, APOE, CA1, CA2, COL1A2, COL4A2, IMPDH2, MYO1B, PECAM1, SERPIND1
Cancer, Organismal Injury and Abnormalities	Tumorigenesis of epithelial neoplasm	1.84e-05			156	ACAD9, ACADS, ACO1, ACSL1, ADD1, AFM, AGL, AGT, AHSG, AKR1C1/AKR1C2, ALDH2, ALDH4A1, AMBP, ANK1, ANP32A, APCS, API5, APOB, APOE, ARCN1, BLVRB, C1QC, C4BPA, CA1, CA2, CACYBP, CAD, CALB2, CAT, CES1, CFH, CKAP4, COL1A2, COL4A2, COL6A6, COPB1, CRABP2, CRYAB, CSE1L, CSTA, CTSG, DCLK1, DDX39B, DHX15, DHX9, DSP, EIF4A1, EIF4G1, EPB41L2, EPHX1, EPRS, EZR, F12, FAH, FBL, FBN1, FUS, GBE1, GFPT1, GOT2, HBD,…
Cancer, Gastrointestinal Disease, Hepatic System Disease, Organismal Injury and Abnormalities	Hepatocellular carcinoma	2.05e-05			28	ADD1, AKR1C1/AKR1C2, ALDH2, APOB, ASPH, CA2, COL4A2, COPG1, CSE1L, DCLK1, DPP3, HSP90AA1, HSP90B1, HSPA5, IDH2, ILF2, ILF3, IPO7, LAMA4, LAMB1, MGLL, NCL, NQO1, PRKDC, RRBP1, SLC4A1, TPI1, TUBB4B
Organismal Injury and Abnormalities	Dysplasia	2.07e-05			22	AGT, COL1A2, EFTUD2, FBN1, IDH2, IMPDH2, MGLL, MYH9, NANS, NPM1, PARP1, PDIA3, PGLYRP2, RPL13, RPL3, RPL4, RPL5, RPL6, RPS4X, SERPINH1, TUBB, XPO1
Cancer, Gastrointestinal Disease, Organismal Injury and Abnormalities	Gastrointestinal tract cancer	2.12e-05			179	ACAD9, ACADS, ACO1, ADD1, AFM, AGL, AGT, AHSG, AKR1C1/AKR1C2, AKR1C3, ALAD, ALDH2, ALDH3A2, ALDH4A1, AMBP, ANK1, API5, APOB, APOE, ARCN1, BLVRB, C1QC, C4BPA, CA1, CA2, CACYBP, CAD, CAPG, CAT, CES1, CFD, CFH, CFL1, CKAP4, COL1A2, COL4A2, COL6A6, COPB1, CRABP2, CRYAB, CSE1L, CSTA, CTSG, DCLK1, DDX39B, DHX15, DHX9, DPP3, DSP, ECHDC1, EEF1G, EFTUD2, EIF4A1, EIF4G1, EPB41L2, EPRS, EZR, F12, FAH, FAM12…
Cellular Movement	Invasion of tumor cell lines	2.23e-05		0.668	27	ASPH, CAT, CFH, CSE1L, DSP, EZR, FAM129B, FBLN5, HDGF, HNRNPA2B1, HSP90AA1, ILF3, ILK, IPO7, KNG1, KRT19, MCAM, NAMPT, NPM1, PARVA, PLG, RALB, RPSA, S100A10, S100A4, TNC, YWHAQ
Energy Production, Molecular Transport, Nucleic Acid Metabolism, Small Molecule Biochemistry	Concentration of ATP	2.46e-05		0.647	6	CAT, GAPDH, MAOA, NAMPT, NQO1, PARP1
Cancer, Organismal Injury and Abnormalities	Urogenital cancer	2.69e-05	Decreased	-2	143	ACADS, ACO1, ACSL1, ACTB, AFM, AGL, AGT, AKR1C1/AKR1C2, AKR1C3, ALAD, ALDH2, ALDH4A1, AMBP, ANK1, API5, APOB, APOD, APOE, APOH, ARCN1, ASPH, BLVRB, C1QC, C4BPA, CA1, CA2, CAD, CALB2, CES1, CFH, CKAP4, COL1A2, COL4A2, COL6A6, COPB1, CRABP2, CSE1L, DCLK1, DHX9, DSP, EEF1G, EFTUD2, EIF4G1, EPB41L2, EPHX1, EPRS, FABP4, FAM129B, FBL, FBLN5, FBN1, FUS, GAPDH, GBE1, GC, GFPT1, GOT2, HBD, HDLBP, HNRNPA2B…
Cancer, Organismal Injury and Abnormalities, Respiratory Disease	Lung cancer	2.7e-05			50	AFM, ANP32A, APOB, CALB2, CAT, CFH, CSTA, CTSG, DPP3, EIF4A1, EIF4G1, EZR, HSP90AA1, HSP90B1, HSPA8, HSPD1, IDH2, ILF2, ILF3, IMPDH2, ITGA1, LAMA4, MGLL, MYH11, MYH9, NAMPT, NCL, NPM1, NQO1, P4HB, PARP1, PCBP1, PDIA3, PECAM1, PON1, RAB6A, RPL5, RPL9, RRBP1, RTRAF, SERPINA4, SERPIND1, SPTA1, SRSF1, TPI1, TPM1, TTR, TUBB, TUBB4B, TYMP
Cancer, Organismal Injury and Abnormalities	Genitourinary tumor	2.74e-05	Decreased	-2	145	ACADS, ACO1, ACSL1, ACTB, AFM, AGL, AGT, AKR1C1/AKR1C2, AKR1C3, ALAD, ALDH2, ALDH4A1, AMBP, ANK1, API5, APOB, APOD, APOE, APOH, ARCN1, ASPH, BLVRB, C1QC, C4BPA, CA1, CA2, CAD, CALB2, CES1, CFH, CKAP4, COL1A2, COL4A2, COL6A6, COPB1, CRABP2, CSE1L, DCLK1, DHX9, DSP, EEF1G, EFTUD2, EIF4G1, EPB41L2, EPHX1, EPRS, FABP4, FAM129B, FBL, FBLN5, FBN1, FUS, GAPDH, GBE1, GC, GFPT1, GOT2, HBD, HDLBP, HNRNPA2B…
Cancer, Organismal Injury and Abnormalities	Adenocarcinoma	3e-05			197	ACAD9, ACADS, ACO1, ACSL1, ADD1, AFM, AGL, AGT, AHSG, AKR1C1/AKR1C2, ALAD, ALDH2, ALDH3A2, ALDH4A1, AMBP, ANK1, ANP32A, API5, APOB, APOD, APOE, ARCN1, BLVRB, C1QC, C4BPA, CA1, CA2, CACYBP, CAD, CALB2, CAPG, CAT, CES1, CFD, CFH, CKAP4, COL1A2, COL4A2, COL6A6, COPB1, CRABP2, CSE1L, CSTA, CTSG, DCLK1, DDX39B, DHX15, DHX9, DPP3, DSP, ECHDC1, EEF1G, EFTUD2, EIF4A1, EIF4G1, EPB41L2, EPHX1, EPRS, EZR, F…
Cellular Function and Maintenance	Uptake of cells	3.21e-05			4	CFH, NCL, PLG, RPSA
Cancer, Endocrine System Disorders, Organismal Injury and Abnormalities, Reproductive System Disease	Ovarian adenocarcinoma	3.25e-05			41	ACADS, AGL, AKR1C1/AKR1C2, APOB, APOE, CALB2, CFH, COL1A2, COL4A2, COL6A6, DCLK1, EIF4G1, EPHX1, FBL, FUS, GOT2, HNRNPA2B1, HNRNPM, HSP90AA1, HSP90B1, ITGA1, KNG1, LRPPRC, LTF, MCAM, MYH9, PARP1, PCYOX1, PDIA4, PRKDC, RRAS, RRBP1, SERPINA7, SNRNP200, SORBS1, STOM, TUBB, TUBB4B, VARS, XPO1, XRCC5
Inflammatory Response, Organismal Injury and Abnormalities	Inflammation of organ	3.64e-05			30	AGT, APOB, APOE, ARCN1, CA1, CA2, CAPG, CAT, CFH, CFL1, COL1A2, FABP4, GC, HMGB1, HSPA5, IGHG4, IMPDH2, ITGA6, KRT18, LTF, MCAM, MGLL, MYH9, P4HB, S100A4, TPI1, TPM1, TUBB4B, TYMP, XRCC6
Cellular Movement	Cell movement of tumor cell lines	3.65e-05		-0.512	32	AGT, ASPH, C1QBP, CAT, CSE1L, DSP, EZR, FBLN5, GC, HDGF, HNRNPA2B1, HNRNPK, HSP90AA1, ILF3, ILK, IPO7, ITGA1, ITGA6, KNG1, KRT19, MCAM, MYH9, NCL, NPM1, PARVA, PECAM1, PLG, RALB, RUVBL2, S100A10, TNC, TPM1
Cancer, Organismal Injury and Abnormalities, Reproductive System Disease	Breast cancer	3.75e-05			72	ADD1, AGT, AKR1C1/AKR1C2, AKR1C3, ANK1, APOB, APOE, CES1, CKAP4, COL1A2, COL4A2, CRABP2, CRYAB, CSE1L, DDX39B, DHX15, DSP, EFTUD2, EIF4A1, EPRS, FBLN5, FBN1, FUS, GBE1, HNRNPM, HSP90AA1, HSP90B1, HSPA5, HSPD1, ILF2, ILF3, KRT18, KRT19, LAMB1, LIPE, LTF, MATR3, MCAM, MGLL, MYH11, MYH9, NAMPT, NANS, NCL, NID2, NQO1, P4HB, PARP1, PARVA, PCYOX1, PECAM1, PITHD1, PLG, PRKDC, RPL4, RPL5, S100A4, SFPQ, S…
Hematological Disease, Infectious Diseases	Infection by Zaire ebolavirus	4.15e-05		1.131	4	HSPA5, LTF, RPL3, RPL5
Cell-To-Cell Signaling and Interaction, Hematological System Development and Function, Immune Cell Trafficking, Inflammatory Response	Activation of macrophages	4.18e-05		-0.447	5	APOE, GC, HSPD1, KNG1, PLG
Cell Death and Survival	Cell viability	4.21e-05		1.832	34	APOB, APOD, APOE, CA2, CALB2, CAT, CSE1L, DPP3, EIF4A1, EIF4G1, FBL, HMGB1, HNRNPK, HNRNPU, HNRNPUL1, HSP90B1, HSPA5, HYOU1, ILK, ITGA6, KRT19, LMNB1, MCAM, NAMPT, P4HB, PARP1, PLG, PRKDC, RPL24, RPSA, S100A4, TRIM28, TYMP, XPO1
Molecular Transport, RNA Trafficking	Transport of RNA	4.8e-05			6	DDX39B, FUS, HNRNPA2B1, RTRAF, UPF1, XPO1
Cardiovascular Disease, Cell Death and Survival, Connective Tissue Disorders, Hematological Disease, Hereditary Disorder, Organismal Injury and Abnormalities	Familial hemolytic anemia	4.85e-05			5	ANK1, CFH, SLC4A1, SPTA1, SPTB
Cell-To-Cell Signaling and Interaction	Activation of cells	4.85e-05		0.426	17	AGT, APOE, CRYAB, CTSG, GC, HMGB1, HNRNPD, HRG, HSPD1, IGHG3, KNG1, PECAM1, PLG, PRKDC, RAB6A, SPTB, TNC
Endocrine System Disorders, Organismal Injury and Abnormalities	Benign thyroid disease	4.9e-05			8	AHSG, APCS, APOB, GC, HSPA5, HSPA8, PDIA4, TTR
Cell-To-Cell Signaling and Interaction	Interaction of lymphoma cell lines	5.15e-05		-0.128	7	APOE, EZR, FBLN5, ITGA6, NCL, PECAM1, TNC
Cancer, Organismal Injury and Abnormalities, Reproductive System Disease	Mammary tumor	5.22e-05			73	ADD1, AGT, AKR1C1/AKR1C2, AKR1C3, ANK1, APOB, APOE, CES1, CKAP4, COL1A2, COL4A2, CRABP2, CRYAB, CSE1L, DDX39B, DHX15, DSP, EFTUD2, EIF4A1, EPRS, FBLN5, FBN1, FUS, GBE1, HNRNPM, HSP90AA1, HSP90B1, HSPA5, HSPD1, ILF2, ILF3, KRT18, KRT19, LAMB1, LIPE, LTF, MATR3, MCAM, MGLL, MYH11, MYH9, NAMPT, NANS, NCL, NID2, NQO1, P4HB, PARP1, PARVA, PCYOX1, PECAM1, PITHD1, PLG, PRKDC, RPL4, RPL5, RPS4X, S100A4, …
Cellular Movement	Migration of tumor cell lines	5.26e-05		0.128	28	AGT, ASPH, C1QBP, CAT, CSE1L, DSP, EZR, FBLN5, HDGF, HNRNPA2B1, HNRNPK, HSP90AA1, ILF3, ILK, IPO7, ITGA6, KNG1, KRT19, MCAM, MYH9, NCL, NPM1, PARVA, PECAM1, RALB, RUVBL2, S100A10, TNC
Organismal Injury and Abnormalities, Reproductive System Disease	Endometriosis	5.3e-05			18	ACTB, APOE, C4BPA, EZR, FBN1, IGHG2, ITGA1, ITGA6, LAMA4, LTF, MAOA, MGLL, ORM2, PARVA, PON1, RALB, SORBS1, XRCC6
Post-Translational Modification, Protein Folding	Folding of protein	5.32e-05			6	APCS, HSP90AA1, HSPA8, HSPD1, PDIA3, RUVBL2
Gene Expression	Expression of RNA	5.35e-05		-0.774	46	AGT, APOE, C1QBP, CRABP2, CSE1L, DHX9, EIF4G1, EPRS, EZR, FAM129B, GAPDH, HDGF, HMGB1, HNRNPA2B1, HNRNPK, HNRNPU, HSPA8, ILF2, ILF3, ILK, ITGA6, KANK2, KNG1, NAMPT, NPM1, NQO1, PARP1, PECAM1, PRKDC, RPL5, RPL6, RPS3A, RPS4X, RRBP1, RTRAF, RUVBL2, SARS, SERPINF2, SFPQ, SSB, SYNCRIP, TRIM28, UPF1, XRCC5, XRCC6, YWHAQ
Cellular Function and Maintenance	Internalization of cells	5.58e-05		-1.702	8	APCS, CFH, EZR, HMGB1, ILK, NCL, NPM1, PLG
Gene Expression	Expression of mRNA	5.58e-05		-1.192	9	DHX9, EIF4G1, EPRS, GAPDH, RPS3A, RPS4X, RRBP1, SARS, SYNCRIP
Infectious Diseases	Infection by Human parainfluenza virus 3	5.66e-05			3	ARCN1, COPB1, COPG1
Cardiovascular System Development and Function, Hematological System Development and Function	Blood pressure	5.89e-05			6	ADD1, AGT, ALDH2, APOB, COL1A2, PON1
Cancer, Gastrointestinal Disease, Hepatic System Disease, Organismal Injury and Abnormalities	Biliary tract adenocarcinoma	5.97e-05			10	AMBP, GC, HSP90AA1, HSP90B1, IDH2, KNG1, KRT19, PRKDC, RPL4, RPL9
Cancer, Organismal Injury and Abnormalities	Benign neoplasia	6.01e-05			29	APCS, APOE, CA1, CA2, CALB2, CFH, COL1A2, COL4A2, CRABP2, CRYAB, DCLK1, FABP4, FBN1, HMGB1, HSP90AA1, HSP90B1, IDH2, IGHA2, ITGA6, KRT19, MAOA, MCAM, PARP1, RPL9, RRAS, SORD, SRSF1, TNC, TUBB4B
Cell-To-Cell Signaling and Interaction, Hematological System Development and Function, Immune Cell Trafficking, Inflammatory Response	Activation of antigen presenting cells	6.03e-05		0.128	7	APOE, GC, HMGB1, HSPD1, KNG1, PLG, RAB6A
Molecular Transport	Export of molecule	6.25e-05		-1.136	10	APOE, DDX39B, HNRNPA2B1, PON1, RAN, SERPINA7, SLC4A1, TTR, UPF1, XPO1
Cancer, Organismal Injury and Abnormalities	Head and neck neoplasia	6.29e-05			86	ADD1, AGT, AKR1C1/AKR1C2, AKR1C3, ALAD, ANP32A, APCS, ARCN1, ASPH, CA1, CA2, CAD, CALB2, COL1A2, COL4A2, COL6A6, CRYAB, CSTA, DCLK1, DHX15, DHX9, DPP3, DSP, ECHDC1, EEF1G, EFTUD2, EIF6, EPB41L2, EZR, FBN1, HDLBP, HNRNPD, HNRNPH1, HNRNPK, HNRNPM, HSP90AA1, HSP90B1, HSPA8, HSPB6, HYOU1, IARS, IDH2, ILF3, IMPDH2, ITGA6, KANK2, KHSRP, KRT18, KRT19, LAMA4, LRG1, LRPPRC, LTF, MAOA, MATR3, ME1, ME2, MGL…
Gene Expression, Protein Synthesis	Translation of mRNA	6.33e-05			8	EIF4G1, EPRS, GAPDH, RPS3A, RPS4X, RRBP1, SARS, SYNCRIP
Cancer, Endocrine System Disorders, Organismal Injury and Abnormalities, Reproductive System Disease	Malignant epithelial ovarian tumor	6.52e-05			42	ACADS, AGL, AKR1C1/AKR1C2, APOB, APOE, CAD, CALB2, CFH, COL1A2, COL4A2, COL6A6, DCLK1, EIF4G1, EPHX1, FBL, FUS, GOT2, HNRNPA2B1, HNRNPM, HSP90AA1, HSP90B1, ITGA1, KNG1, LRPPRC, LTF, MCAM, MYH9, PARP1, PCYOX1, PDIA4, PRKDC, RRAS, RRBP1, SERPINA7, SNRNP200, SORBS1, STOM, TUBB, TUBB4B, VARS, XPO1, XRCC5
Cancer, Hematological Disease, Immunological Disease, Organismal Injury and Abnormalities	Chemoresistant acute myeloid leukemia	6.64e-05			4	RPL3, RPL6, RPS24, RPS4X
Cancer, Organismal Injury and Abnormalities	Breast or ovarian carcinoma	6.77e-05			77	ACADS, ADD1, AGL, AGT, AKR1C1/AKR1C2, AKR1C3, ANK1, APOB, APOE, CAD, CALB2, CES1, CFH, CKAP4, COL1A2, COL4A2, COL6A6, DCLK1, DDX39B, DHX15, DSP, EFTUD2, EIF4A1, EIF4G1, EPHX1, EPRS, FBL, FBLN5, FBN1, FUS, GBE1, GOT2, HNRNPA2B1, HNRNPM, HSP90AA1, HSP90B1, HSPD1, ILF2, ILF3, ITGA1, KNG1, KRT18, KRT19, LIPE, LRPPRC, LTF, MATR3, MCAM, MGLL, MYH11, MYH9, NID2, P4HB, PARP1, PARVA, PCYOX1, PDIA4, PITHD1…
Cell Morphology, Cellular Movement	Cell spreading	7.18e-05		-1.031	10	CRYAB, FBN1, ILK, ITGA1, KNG1, MYH9, PARVA, RRBP1, TNC, TPM1
Cancer, Organismal Injury and Abnormalities, Reproductive System Disease	Tumorigenesis of genital organ	7.2e-05			135	ACADS, ACO1, ACSL1, AFM, AGL, AGT, AKR1C1/AKR1C2, AKR1C3, ALDH2, ALDH4A1, ANK1, API5, APOB, APOD, APOE, APOH, ARCN1, ASPH, C1QC, C4BPA, CA1, CA2, CAD, CALB2, CES1, CFH, CKAP4, COL1A2, COL4A2, COL6A6, COPB1, CRABP2, CSE1L, DCLK1, DHX9, DSP, EEF1G, EFTUD2, EIF4G1, EPB41L2, EPHX1, EPRS, FABP4, FAM129B, FBL, FBLN5, FBN1, FUS, GAPDH, GBE1, GC, GFPT1, GOT2, HDLBP, HNRNPA2B1, HNRNPF, HNRNPH1, HNRNPK, HN…
Cancer, Organismal Injury and Abnormalities, Reproductive System Disease	Genital tumor	7.34e-05			135	ACADS, ACO1, ACSL1, AFM, AGL, AGT, AKR1C1/AKR1C2, AKR1C3, ALDH2, ALDH4A1, ANK1, API5, APOB, APOD, APOE, APOH, ARCN1, ASPH, C1QC, C4BPA, CA1, CA2, CAD, CALB2, CES1, CFH, CKAP4, COL1A2, COL4A2, COL6A6, COPB1, CRABP2, CSE1L, DCLK1, DHX9, DSP, EEF1G, EFTUD2, EIF4G1, EPB41L2, EPHX1, EPRS, FABP4, FAM129B, FBL, FBLN5, FBN1, FUS, GAPDH, GBE1, GC, GFPT1, GOT2, HDLBP, HNRNPA2B1, HNRNPF, HNRNPH1, HNRNPK, HN…
Molecular Transport	Secretion of molecule	7.61e-05		0.248	11	AGT, APOB, APOE, CTSG, EZR, FBLN5, GAPDH, HSPA5, PDIA4, PECAM1, RRBP1
Hereditary Disorder, Neurological Disease, Organismal Injury and Abnormalities, Psychological Disorders, Skeletal and Muscular Disorders	Huntington's Disease	7.63e-05			20	ACTB, AFM, ALDH2, APOE, CRYAB, GAPDH, HNRNPU, HSP90AA1, HSPA5, IGFALS, LAMB1, LRG1, NPM1, PARP1, PON1, RAB6A, SERPINF2, STOM, TPI1, XRCC6
Cardiovascular System Development and Function, Organismal Development	Vasculogenesis	7.92e-05		-0.149	17	AGT, APOE, APOH, COL4A2, CRYAB, F12, FABP4, HRG, HSPA5, ITGA1, KNG1, MCAM, PECAM1, PLG, SARS, SERPIND1, TNC
Cancer, Organismal Injury and Abnormalities, Reproductive System Disease	Genital tract cancer	8.05e-05			133	ACADS, ACO1, ACSL1, AFM, AGL, AGT, AKR1C1/AKR1C2, AKR1C3, ALDH2, ALDH4A1, ANK1, API5, APOB, APOD, APOE, APOH, ARCN1, ASPH, C1QC, C4BPA, CA1, CA2, CAD, CALB2, CES1, CFH, CKAP4, COL1A2, COL4A2, COL6A6, COPB1, CRABP2, CSE1L, DCLK1, DHX9, DSP, EEF1G, EFTUD2, EIF4G1, EPB41L2, EPHX1, EPRS, FABP4, FAM129B, FBL, FBLN5, FBN1, FUS, GAPDH, GBE1, GC, GFPT1, GOT2, HDLBP, HNRNPA2B1, HNRNPF, HNRNPH1, HNRNPK, HN…
Cell Death and Survival, Organismal Injury and Abnormalities	Apoptosis of endothelial cells	8.1e-05		-0.664	8	ALDH2, COL4A2, HSPA5, HSPD1, MCAM, PARP1, PLG, TYMP
Cancer, Hematological Disease, Organismal Injury and Abnormalities	Bone marrow cancer	8.16e-05			42	ACTB, ALDH4A1, APOB, COL6A6, DHX9, EIF4A1, EIF4G1, EPHX1, F12, HBG1, HSPA5, HSPD1, IARS, IDH2, IMPDH2, IPO7, KRT18, MGLL, MYH9, NPM1, NQO1, PARP1, PDIA3, PGLYRP2, PRKDC, RPL13, RPL3, RPL4, RPL5, RPL6, RPS24, RPS3A, RPS4X, RRBP1, RUVBL2, SARS, SERPIND1, SRSF1, TNC, TUBA1B, TUBB4B, XPO1
Cellular Compromise	Oxidative stress response of cells	8.22e-05		0.339	4	ALDH3A2, CAT, NAMPT, NQO1
Organismal Injury and Abnormalities	Blood clot	8.51e-05			9	APOH, CFH, F12, HRG, KNG1, PECAM1, PLG, PON1, SERPINF2
Cancer, Organismal Injury and Abnormalities	Tumorigenesis of carcinoma	8.72e-05			152	ACAD9, ACADS, ACO1, ACSL1, ADD1, AFM, AGL, AGT, AHSG, AKR1C1/AKR1C2, ALDH2, ALDH4A1, AMBP, ANK1, ANP32A, API5, APOB, APOE, ARCN1, BLVRB, C1QC, C4BPA, CA1, CA2, CACYBP, CAD, CALB2, CAT, CES1, CFH, CKAP4, COL1A2, COL4A2, COL6A6, COPB1, CRABP2, CSE1L, CSTA, CTSG, DCLK1, DDX39B, DHX15, DHX9, DSP, EIF4A1, EIF4G1, EPB41L2, EPHX1, EPRS, EZR, F12, FAH, FBL, FBN1, FUS, GBE1, GFPT1, GOT2, HBD, HDGF, HDLBP,…
Cancer, Organismal Injury and Abnormalities	Mixed cell carcinoma	8.74e-05			32	ACADS, AGL, AKR1C1/AKR1C2, APOB, CFH, COL1A2, COL4A2, COL6A6, EIF4G1, EPHX1, FUS, HNRNPA2B1, HNRNPM, HSP90AA1, HSP90B1, ITGA1, KNG1, LRPPRC, LTF, MYH9, PARP1, PCYOX1, PDIA4, RRBP1, SERPINA7, SORBS1, STOM, TUBB, TUBB4B, UPF1, XPO1, XRCC5
Infectious Diseases	Infection by lymphocytic choriomeningitis virus	8.97e-05			3	ARCN1, COPB1, COPG1
Cardiovascular Disease, Developmental Disorder, Hematological Disease, Organismal Injury and Abnormalities	Congenital aplastic anemia	9.49e-05			6	CAT, IMPDH2, NQO1, RPL5, RPS17, RPS24
Connective Tissue Disorders, Developmental Disorder, Hereditary Disorder, Organismal Injury and Abnormalities, Skeletal and Muscular Disorders	Marfan syndrome	9.56e-05			5	APCS, COL1A2, FBN1, GC, MYH11
Cell-To-Cell Signaling and Interaction	Response of granulocytes	9.56e-05	Decreased	-2.2	5	APCS, CFH, HMGB1, IGHA2, IGHG3
Cellular Function and Maintenance	Endocytosis	9.8e-05		0.015	13	ANK1, APCS, APOE, CFH, EPB41L2, EZR, HMGB1, HNRNPK, HSP90AA1, NCL, NPM1, RUVBL2, SFPQ
Cancer, Hematological Disease, Organismal Injury and Abnormalities	Myelodysplastic syndrome	0.000106			15	IDH2, IMPDH2, MGLL, MYH9, NPM1, PARP1, PDIA3, PGLYRP2, RPL13, RPL3, RPL4, RPL5, RPL6, RPS4X, XPO1
Cancer, Organismal Injury and Abnormalities	Pelvic cancer	0.000112			136	ACADS, ACO1, ACSL1, ACTB, AFM, AGL, AGT, AKR1C1/AKR1C2, AKR1C3, ALAD, ALDH2, ALDH4A1, ANK1, API5, APOB, APOD, APOE, APOH, ARCN1, ASPH, C1QC, C4BPA, CA1, CA2, CAD, CALB2, CES1, CFH, CKAP4, COL1A2, COL4A2, COL6A6, COPB1, CRABP2, CSE1L, DCLK1, DHX9, DSP, EEF1G, EFTUD2, EIF4G1, EPB41L2, EPHX1, EPRS, FABP4, FAM129B, FBL, FBLN5, FBN1, FUS, GAPDH, GBE1, GC, GFPT1, GOT2, HDLBP, HNRNPA2B1, HNRNPF, HNRNPH1…
Cancer, Organismal Injury and Abnormalities	Serous adenocarcinoma	0.000115			24	APOD, APOE, CA2, CALB2, CFH, DCLK1, FBL, FBLN5, GOT2, HSP90AA1, HSP90B1, HSPB6, KRT18, LAMA4, MCAM, MGLL, MYH11, PARP1, PRKDC, RRAS, SERPINA7, SNRNP200, TUBB4B, VARS
Hematological System Development and Function, Organismal Functions	Coagulation of blood	0.000116		0.374	7	APOE, APOH, CTSG, F12, HRG, KNG1, PLG
Cell Death and Survival, Organismal Injury and Abnormalities	Necrosis of epithelial tissue	0.000121		-1.319	16	ALDH2, API5, CAT, COL4A2, CRYAB, GAPDH, HSPA5, HSPD1, MCAM, NAMPT, PARP1, PLG, PRKDC, TYMP, XPO1, YWHAQ
Cancer, Organismal Injury and Abnormalities	Stage III primary peritoneal cancer	0.000122			4	HSP90AA1, HSP90B1, PARP1, TUBB4B
Hematological Disease, Hereditary Disorder, Organismal Injury and Abnormalities	Constitutional bone marrow failure syndrome	0.000124			6	CAT, IMPDH2, NQO1, RPL5, RPS17, RPS24
Nutritional Disease	Body mass index	0.000133			7	APOB, APOD, APOE, LIPE, MAOA, PON1, SORBS1
Infectious Diseases	Infection by Marburg virus	0.000133			3	HSPA5, RPL3, RPL5
Molecular Transport	Nucleocytoplasmic shuttling of molecule	0.000133			3	ANP32A, NPM1, XPO1
Cellular Function and Maintenance	Uptake of bacteria	0.000133			3	CFH, NCL, RPSA
Cell-To-Cell Signaling and Interaction	Attachment of colorectal cancer cell lines	0.000142			2	C1QBP, RALB
Connective Tissue Disorders, Developmental Disorder, Hereditary Disorder, Organismal Injury and Abnormalities, Skeletal and Muscular Disorders	Atypical Marfan syndrome	0.000142			2	COL1A2, FBN1
Cardiovascular Disease, Connective Tissue Disorders, Hematological Disease, Hereditary Disorder, Organismal Injury and Abnormalities	Hereditary pyropoikilocytosis	0.000142			2	SPTA1, SPTB
Cellular Function and Maintenance	Internalization of Streptococcus pyogenes serotype M49	0.000142			2	ILK, PLG
Cell Cycle	Stress-induced premature senescence of vascular smooth muscle cells	0.000142			2	AGT, CAT
Cancer, Organismal Injury and Abnormalities	Adenosquamous carcinoma	0.000144			31	ACADS, AGL, AKR1C1/AKR1C2, APOB, CFH, COL1A2, COL4A2, COL6A6, EIF4G1, EPHX1, FUS, HNRNPA2B1, HNRNPM, HSP90AA1, HSP90B1, ITGA1, KNG1, LRPPRC, LTF, MYH9, PCYOX1, PDIA4, RRBP1, SERPINA7, SORBS1, STOM, TUBB, TUBB4B, UPF1, XPO1, XRCC5
Endocrine System Disorders, Gastrointestinal Disease, Immunological Disease, Inflammatory Disease, Inflammatory Response, Organismal Injury and Abnormalities	Autoimmune pancreatitis	0.000146			4	CAPG, GC, P4HB, TYMP
Cancer, Organismal Injury and Abnormalities, Reproductive System Disease	Stage III fallopian tube cancer	0.000146			4	HSP90AA1, HSP90B1, PARP1, TUBB4B
Lipid Metabolism, Small Molecule Biochemistry	Conversion of lipid	0.000159		-0.022	6	AKR1C1/AKR1C2, AKR1C3, CAT, CFH, LIPE, PON1
Cancer, Gastrointestinal Disease, Organismal Injury and Abnormalities	Gastrointestinal carcinoma	0.000172			169	ACAD9, ACO1, ADD1, AFM, AGL, AGT, AHSG, AKR1C1/AKR1C2, ALAD, ALDH2, ALDH3A2, ALDH4A1, AMBP, ANK1, API5, APOB, APOE, ARCN1, BLVRB, C1QC, C4BPA, CA2, CACYBP, CAD, CAPG, CAT, CES1, CFD, CFH, CKAP4, COL1A2, COL4A2, COL6A6, COPB1, CSE1L, CSTA, CTSG, DCLK1, DDX39B, DHX15, DHX9, DPP3, DSP, ECHDC1, EEF1G, EFTUD2, EIF4A1, EIF4G1, EPB41L2, EPRS, EZR, F12, FAH, FAM129B, FBL, FBLN5, FBN1, FUS, GAPDH, GBE1, H…
Cancer, Gastrointestinal Disease, Organismal Injury and Abnormalities	Tongue cancer	0.000174			4	EZR, HSP90AA1, HSP90B1, TUBB4B
Cancer, Gastrointestinal Disease, Organismal Injury and Abnormalities	Intestinal carcinoma	0.000179			162	ACAD9, ACO1, ADD1, AFM, AGL, AGT, AHSG, AKR1C1/AKR1C2, ALAD, ALDH2, ALDH3A2, ALDH4A1, AMBP, ANK1, API5, APOB, ARCN1, BLVRB, C1QC, C4BPA, CA2, CACYBP, CAD, CAPG, CAT, CES1, CFD, CFH, CKAP4, COL1A2, COL4A2, COL6A6, COPB1, CSE1L, CTSG, DCLK1, DDX39B, DHX15, DHX9, DPP3, DSP, ECHDC1, EEF1G, EFTUD2, EIF4A1, EIF4G1, EPB41L2, EPRS, F12, FAH, FAM129B, FBL, FBLN5, FBN1, FUS, GAPDH, GBE1, HBD, HDGF, HDLBP, …
Hereditary Disorder, Organismal Injury and Abnormalities, Skeletal and Muscular Disorders	Hereditary myopathy	0.000184			20	CA1, CA2, CFL1, COL1A2, COL4A2, CRYAB, DSP, GARS, HNRNPA2B1, HSP90B1, HSPA5, HSPD1, ILK, LAMA4, LRPPRC, MATR3, SERPINH1, TPM1, TTR, TYMP
Hereditary Disorder, Neurological Disease, Organismal Injury and Abnormalities	Familial motor neuron disease	0.000184			7	EIF4G1, FUS, GARS, HNRNPA2B1, MATR3, NOP56, PON1
Cancer, Organismal Injury and Abnormalities	Lymphoid Cancer and Tumors	0.000187			47	ACTB, AGL, APOE, CAD, CFL1, COL1A2, COL4A2, CSE1L, DHX15, DSP, FAM129B, FBN1, FUS, GOT2, HMGB1, HNRNPA2B1, HNRNPM, HSP90AA1, HSP90B1, HSPA12A, HSPA5, IDH2, IMPDH2, KANK2, LAMB1, MCAM, MGLL, MYH11, NAMPT, NID2, NQO1, PARP1, PCBP1, PECAM1, PRKDC, RPSA, SARS, SERPINH1, SNRPD3, SORD, SSB, TNC, TNS1, TPM1, TUBB4B, XPO1, XRCC6
Hematological Disease, Immunological Disease	Lymphoproliferative disorder	0.000187			47	AGL, CAD, CFL1, COL1A2, COL4A2, CSE1L, DSP, EPHX1, FAM129B, FBN1, FUS, GOT2, HMGB1, HNRNPA2B1, HNRNPM, HSP90AA1, HSP90B1, HSPA12A, HSPA5, IDH2, IMPDH2, KANK2, LAMB1, MCAM, MGLL, MYH11, NAMPT, NID2, NPM1, NQO1, PARP1, PECAM1, PRKDC, RPL3, RPSA, SARS, SERPINH1, SNRPD3, SORD, SRSF1, SSB, TNC, TNS1, TPM1, TUBB4B, XPO1, XRCC6
Cell Cycle	Senescence of cells	0.000188		-0.404	11	AGT, CAT, LMNB1, ME1, ME2, NAMPT, NID2, NPM1, PARP1, PRKDC, SRSF1
Molecular Transport, RNA Trafficking	Transport of mRNA	0.000191			5	DDX39B, FUS, HNRNPA2B1, UPF1, XPO1
Cancer, Endocrine System Disorders, Organismal Injury and Abnormalities, Reproductive System Disease	Ovarian endometrioid carcinoma	0.000193			31	ACADS, AGL, AKR1C1/AKR1C2, APOB, CFH, COL1A2, COL4A2, COL6A6, EIF4G1, EPHX1, FUS, HNRNPA2B1, HNRNPM, HSP90AA1, HSP90B1, ITGA1, KNG1, LRPPRC, LTF, MYH9, PARP1, PCYOX1, PDIA4, RRBP1, SERPINA7, SORBS1, STOM, TUBB, TUBB4B, XPO1, XRCC5
Cancer, Organismal Injury and Abnormalities	Advanced malignant tumor	0.000193			26	AKR1C1/AKR1C2, AKR1C3, APOE, CALB2, CAPG, CFH, COL4A2, CRABP2, CSE1L, EIF4A1, FUS, HSP90AA1, HSP90B1, IDH2, IMPDH2, KRT18, LTF, MCAM, NPM1, NQO1, PARP1, RPL3, RRAS, S100A4, TUBB, TUBB4B
Cancer, Neurological Disease, Organismal Injury and Abnormalities	Central nervous system cancer	0.000195			22	ALAD, ALDH2, CALB2, COL1A2, COL4A2, GOT2, HNRNPA2B1, HSP90AA1, HSP90B1, HSPA5, IDH2, KANK2, MGLL, MYH11, MYH9, NPM1, PARP1, RPL5, S100A4, SORD, TNC, TUBB4B
Cancer, Hematological Disease, Organismal Injury and Abnormalities	Myeloid neoplasm	0.000205			42	ACTB, ALDH4A1, APOB, COL6A6, DHX9, EIF4A1, EIF4G1, EPHX1, F12, HBG1, HSPA5, HSPD1, IARS, IDH2, IMPDH2, IPO7, KRT18, MGLL, MYH9, NPM1, NQO1, PARP1, PDIA3, PGLYRP2, PRKDC, RPL13, RPL3, RPL4, RPL5, RPL6, RPS24, RPS3A, RPS4X, RRBP1, RUVBL2, SARS, SERPIND1, SRSF1, TNC, TUBA1B, TUBB4B, XPO1
Ophthalmic Disease, Organismal Injury and Abnormalities	Exfoliative glaucoma	0.000205			4	APOD, CA1, CA2, FBN1
Infectious Diseases, Organismal Development	Growth of virus	0.000205		1.103	4	ARCN1, CSE1L, PLG, SSB
Cancer, Organismal Injury and Abnormalities	Liquid tumor	0.00021			51	ACTB, AGL, ALDH4A1, APOB, CFL1, COL1A2, COL6A6, DHX9, EIF4A1, EIF4G1, EPHX1, F12, FAM129B, HBG1, HNRNPA2B1, HSP90AA1, HSP90B1, HSPA5, HSPD1, IARS, IDH2, IMPDH2, IPO7, KRT18, MGLL, MYH9, NAMPT, NPM1, NQO1, PARP1, PDIA3, PGLYRP2, PRKDC, RPL13, RPL3, RPL4, RPL5, RPL6, RPS24, RPS3A, RPS4X, RRBP1, RUVBL2, SARS, SERPIND1, SNRPD3, SRSF1, TNC, TUBA1B, TUBB4B, XPO1
Endocrine System Disorders, Gastrointestinal Disease, Inflammatory Disease, Inflammatory Response, Organismal Injury and Abnormalities	Chronic pancreatitis	0.000213			5	CAPG, GC, HSPA5, P4HB, TYMP
Endocrine System Disorders, Gastrointestinal Disease, Metabolic Disease, Organismal Injury and Abnormalities	Diabetes mellitus	0.000218			26	ACO1, ACSL1, AGT, AHSG, AKR1C3, ALDH2, AMBP, APOB, APOD, APOE, CA1, CA2, COL1A2, COL4A2, DDX39B, FABP4, FAH, HSPA5, IMPDH2, MAOA, MYO1B, PECAM1, PON1, SERPIND1, TNC, TUBB
Cellular Compromise	Stress response of cells	0.000219		0.339	6	ALDH3A2, CAT, HSP90B1, HSPA5, NAMPT, NQO1
Cancer, Neurological Disease, Organismal Injury and Abnormalities	Glioma cancer	0.000228			17	ALAD, ALDH2, COL1A2, COL4A2, HNRNPA2B1, HSP90AA1, HSP90B1, HSPA5, IDH2, MGLL, MYH9, NPM1, PARP1, RPL5, S100A4, TNC, TUBB4B
Cell-To-Cell Signaling and Interaction, Hematological System Development and Function, Immune Cell Trafficking	Adhesion of immune cells	0.000231		-1.347	10	APOE, APOH, CFH, CTSG, EZR, ITGA6, LTF, MCAM, PECAM1, TNC
Cardiovascular Disease, Cell Death and Survival, Connective Tissue Disorders, Hematological Disease, Organismal Injury and Abnormalities	Hemolytic anemia	0.000236			6	ANK1, CFH, IMPDH2, SLC4A1, SPTA1, SPTB
Cancer, Organismal Injury and Abnormalities, Reproductive System Disease	Uterine tumor	0.000238			80	ACSL1, AGT, AKR1C1/AKR1C2, ALDH4A1, ANK1, APOB, APOD, ARCN1, C1QC, C4BPA, CA1, CA2, CAD, CALB2, CES1, CFH, COL4A2, COPB1, CRABP2, CSE1L, DCLK1, DHX9, DSP, EIF4G1, EPB41L2, EPRS, FBLN5, FBN1, GBE1, GFPT1, HDLBP, HNRNPF, HNRNPL, HNRNPU, HSP90AA1, HSP90B1, HSPB6, HSPD1, IDH2, ITGA1, ITGA6, KHSRP, KRT18, KRT19, LAMA4, LAMB1, LTF, MAOA, MGLL, MYH11, MYO1C, NOP56, NPM1, PARP1, PARVA, PCBP1, PDIA3, PITH…
Cancer, Organismal Injury and Abnormalities, Reproductive System Disease	Uterine cancer	0.000245			77	ACSL1, AGT, AKR1C1/AKR1C2, ALDH4A1, ANK1, APOB, APOD, ARCN1, C1QC, C4BPA, CA1, CA2, CAD, CALB2, CES1, COL4A2, COPB1, CRABP2, CSE1L, DCLK1, DHX9, DSP, EIF4G1, EPB41L2, EPRS, FBLN5, FBN1, GBE1, GFPT1, HDLBP, HNRNPF, HNRNPL, HNRNPU, HSP90AA1, HSP90B1, HSPB6, HSPD1, IDH2, ITGA1, ITGA6, KHSRP, KRT18, KRT19, LAMA4, LAMB1, LTF, MGLL, MYH11, MYO1C, NOP56, NPM1, PARP1, PARVA, PCBP1, PDIA3, PITHD1, PLG, PO…
Organismal Injury and Abnormalities, Reproductive System Disease	Benign pelvic disease	0.00025			22	ACTB, APOE, C4BPA, CFH, CRABP2, EZR, FBN1, IGHG2, ITGA1, ITGA6, LAMA4, LTF, MAOA, MGLL, ORM2, PARVA, PON1, RALB, RPL9, SORBS1, TNC, XRCC6
Cell-To-Cell Signaling and Interaction	Attachment of cells	0.000254		-0.728	6	C1QBP, ILK, ITGA1, ITGA6, RALB, RPSA
Cancer, Organismal Injury and Abnormalities	Genitourinary carcinoma	0.000255			130	ACADS, ACSL1, ACTB, AFM, AGL, AGT, AKR1C1/AKR1C2, ALAD, ALDH2, ALDH4A1, AMBP, ANK1, API5, APOB, APOE, ARCN1, ASPH, BLVRB, C1QC, C4BPA, CA1, CA2, CAD, CALB2, CES1, CFH, CKAP4, COL1A2, COL4A2, COL6A6, COPB1, CRABP2, CSE1L, DCLK1, DHX9, DSP, EEF1G, EFTUD2, EIF4G1, EPB41L2, EPHX1, EPRS, FAM129B, FBL, FBLN5, FBN1, FUS, GBE1, GC, GFPT1, GOT2, HBD, HDLBP, HNRNPA2B1, HNRNPF, HNRNPH1, HNRNPK, HNRNPL, HNRN…
Connective Tissue Development and Function, Tissue Morphology	Quantity of adipose tissue	0.000261			5	APOB, APOE, CFD, GFPT1, LIPE
Cell-To-Cell Signaling and Interaction, Inflammatory Response	Immune response of leukocytes	0.000265		-1.834	7	APCS, APOE, CFH, HMGB1, IGHA2, IGHG3, NPM1
Cell-To-Cell Signaling and Interaction	Response of myeloid cells	0.000273	Decreased	-2.416	6	APCS, CFH, HMGB1, IGHA2, IGHG3, NPM1
Cellular Movement, Hematological System Development and Function, Immune Cell Trafficking	Cell movement of leukocytes	0.000275		-1.432	14	AGT, C1QBP, CFH, CTSG, EZR, HMGB1, HSPD1, ITGA6, KNG1, MCAM, MYH9, NPM1, PECAM1, PLG
Cancer, Organismal Injury and Abnormalities, Reproductive System Disease	Endometrial cancer	0.000282			72	ACSL1, AGT, AKR1C1/AKR1C2, ALDH4A1, ANK1, APOB, APOD, ARCN1, C1QC, C4BPA, CA1, CA2, CAD, CES1, COL4A2, COPB1, CRABP2, CSE1L, DCLK1, DHX9, DSP, EIF4G1, EPB41L2, EPRS, FBLN5, FBN1, GBE1, GFPT1, HDLBP, HNRNPF, HNRNPL, HNRNPU, HSP90AA1, HSP90B1, HSPB6, HSPD1, IDH2, ITGA1, ITGA6, KHSRP, KRT18, LAMA4, LAMB1, LTF, MGLL, MYH11, MYO1C, NOP56, NPM1, PARP1, PARVA, PCBP1, PDIA3, PITHD1, PLG, PON1, PRKDC, RPL…
Cell Cycle	Interaction of DNA	0.000288		-0.593	15	AGT, APOH, CAT, CFL1, FUS, GFPT1, HMGB1, ILK, LTF, PARP1, PLG, PRKDC, SFPQ, TRIM28, XRCC6
Cancer, Gastrointestinal Disease, Hepatic System Disease, Organismal Injury and Abnormalities	Liver carcinoma	0.000288			99	ACAD9, ACO1, ACSL1, ACTB, ADD1, AGT, AKR1C1/AKR1C2, ALAD, ALDH2, ALDH4A1, ANK1, APCS, API5, APOB, APOE, ASPH, CA2, CACYBP, CAD, CALB2, CAPG, COL1A2, COL4A2, COL6A6, COPG1, CSE1L, DCLK1, DDX39B, DPP3, EIF4A1, EPHX1, EPRS, F12, FAM129B, FBN1, GARS, GBE1, GC, HDLBP, HNRNPA2B1, HNRNPH1, HNRNPK, HNRNPM, HNRNPUL1, HSP90AA1, HSP90B1, HSPA5, HSPA8, HSPD1, HYOU1, IARS, IDH2, ILF2, ILF3, IMPDH2, IPO7, ITGA…
Cancer, Organismal Injury and Abnormalities	Primary solid tumor	0.000292			16	ALAD, CSE1L, FABP4, GOT2, HSP90AA1, HSP90B1, ILF2, ILF3, KANK2, LTF, MGLL, MYH11, PARP1, SORD, TNC, TUBB4B
Cell-To-Cell Signaling and Interaction	Binding of lymphoma cell lines	0.000294		-0.128	6	APOE, FBLN5, ITGA6, NCL, PECAM1, TNC
Cancer, Gastrointestinal Disease, Organismal Injury and Abnormalities	Oral tumor	0.000316			36	ASPH, CAD, COL4A2, CRYAB, CSTA, DHX15, DSP, EZR, HNRNPD, HNRNPH1, HNRNPM, HSP90AA1, HSP90B1, HSPB6, IARS, ILF3, ITGA6, KANK2, LAMA4, LRG1, LRPPRC, MAOA, MATR3, ME1, ME2, MGLL, NCL, NPM1, PARP1, PCBP1, SFPQ, SPTA1, SYNCRIP, TNC, TPM1, TUBB4B
Free Radical Scavenging	Synthesis of reactive oxygen species	0.000325		0.369	12	AGT, ALDH2, APOE, CAT, CFH, CRYAB, HMGB1, HNRNPK, ITGA6, LTF, NAMPT, NQO1
Cancer, Organismal Injury and Abnormalities, Tumor Morphology	Progression of carcinoma	0.000333			7	APOE, COL1A2, FUS, HSP90AA1, HSP90B1, PARP1, TUBB4B
Cancer, Organismal Injury and Abnormalities	Advanced BRCA mutation positive malignant solid tumor	0.00034			3	HSP90AA1, HSP90B1, PARP1
Cancer, Organismal Injury and Abnormalities	Advanced BRCA1 mutation positive cancer	0.00034			3	HSP90AA1, HSP90B1, PARP1
Cancer, Organismal Injury and Abnormalities	Advanced BRCA1 mutation positive solid tumor	0.00034			3	HSP90AA1, HSP90B1, PARP1
Cancer, Organismal Injury and Abnormalities	Advanced BRCA2 mutation positive cancer	0.00034			3	HSP90AA1, HSP90B1, PARP1
Cancer, Organismal Injury and Abnormalities	Advanced BRCA2 mutation positive solid tumor	0.00034			3	HSP90AA1, HSP90B1, PARP1
Hematological System Development and Function	Fibrinolysis	0.00034			3	APOH, F12, PLG
Cancer, Organismal Injury and Abnormalities	Metastatic BRCA2 mutation positive solid tumor	0.00034			3	HSP90AA1, HSP90B1, PARP1
Endocrine System Disorders, Metabolic Disease	Metabolic syndrome X	0.000356			8	ACSL1, CA1, CA2, CAT, FABP4, GBE1, LIPE, S100A4
Cancer, Gastrointestinal Disease, Organismal Injury and Abnormalities	Colorectal neoplasia	0.000366			115	ACAD9, ACADS, ADD1, AFM, AGL, AHSG, AKR1C1/AKR1C2, AKR1C3, ALDH2, ANK1, API5, APOB, C4BPA, CA1, CA2, CACYBP, CAD, CAPG, CAT, CES1, CFH, CFL1, CKAP4, COL4A2, COL6A6, COPB1, CRABP2, CRYAB, CSE1L, CTSG, DCLK1, DDX39B, DHX15, DHX9, EIF4A1, EIF4G1, EPB41L2, F12, FAH, FBL, FBN1, FUS, GBE1, HDGF, HDLBP, HMGB1, HNRNPA2B1, HNRNPH1, HNRNPL, HNRNPM, HNRNPUL1, HRG, HSP90AA1, HSP90B1, HSPA12A, HSPA8, HSPD1, I…
Cancer, Organismal Injury and Abnormalities	Adenoma	0.000369			18	APCS, APOE, CA1, CA2, CALB2, CFH, CRYAB, HSP90AA1, HSP90B1, IGHA2, ITGA6, KRT19, MCAM, PARP1, RRAS, SORD, SRSF1, TUBB4B
Cancer, Gastrointestinal Disease, Organismal Injury and Abnormalities	Advanced esophagogastric junction cancer	0.00037			4	HSP90AA1, HSP90B1, PARP1, TUBB4B
Cancer, Gastrointestinal Disease, Hepatic System Disease, Organismal Injury and Abnormalities	Liver cholangiocarcinoma	0.00037			4	HSP90AA1, HSP90B1, IDH2, KRT19
DNA Replication, Recombination, and Repair	Repair of DNA	0.000387		0.531	12	DHX9, EIF4G1, FUS, HMGB1, HNRNPU, NPM1, PARP1, PRKDC, TRIM28, UPF1, XRCC5, XRCC6
Cell Death and Survival, Organismal Injury and Abnormalities	Apoptosis of vascular endothelial cells	0.000388		0.084	6	ALDH2, HSPA5, HSPD1, MCAM, PARP1, PLG
Infectious Diseases	Infection of tumor cell lines	0.000389	Increased	2.112	19	APOE, ARCN1, CA2, COPB1, COPG1, FBL, HMGB1, HNRNPF, HNRNPK, HNRNPU, HSP90B1, LARS, NOP56, PARVA, PDIA3, RAB6A, RALB, SSB, XPO1
Cancer, Neurological Disease, Organismal Injury and Abnormalities	Primary central nervous system tumor	0.00039			8	ALAD, GOT2, HSP90AA1, HSP90B1, KANK2, MYH11, SORD, TUBB4B
Cancer, Gastrointestinal Disease, Organismal Injury and Abnormalities	Large intestine carcinoma	0.000398			160	ACAD9, ACO1, ADD1, AFM, AGL, AGT, AHSG, AKR1C1/AKR1C2, ALAD, ALDH2, ALDH3A2, ALDH4A1, AMBP, ANK1, API5, APOB, ARCN1, BLVRB, C1QC, C4BPA, CA2, CACYBP, CAD, CAPG, CAT, CES1, CFD, CFH, CKAP4, COL1A2, COL4A2, COL6A6, COPB1, CSE1L, CTSG, DCLK1, DDX39B, DHX15, DHX9, DPP3, DSP, ECHDC1, EEF1G, EFTUD2, EIF4A1, EIF4G1, EPB41L2, EPRS, F12, FAH, FAM129B, FBL, FBLN5, FBN1, FUS, GAPDH, GBE1, HBD, HDGF, HDLBP, …
Organismal Injury and Abnormalities, Respiratory Disease	Acute lung injury	0.000415			7	AHSG, APOH, CTSG, F12, GAPDH, MGLL, NAMPT
Cellular Movement	Cell movement of sarcoma cell lines	0.000415		1.741	7	CAT, FBLN5, HNRNPK, ILK, KNG1, PARVA, TNC
Organismal Survival	Organismal death	0.00042		-0.707	17	ACTB, AKR1C3, CFL1, EIF4A1, HMGB1, HNRNPD, HNRNPK, HSP90AA1, IDH2, ILF2, NQO1, RAB6A, RPL4, RPL6, S100A4, TNC, TYMP
Cancer, Gastrointestinal Disease, Organismal Injury and Abnormalities	Adenoid cystic carcinoma of parotid gland	0.000421			2	HSP90AA1, HSP90B1
Cancer, Organismal Injury and Abnormalities, Respiratory Disease	Advanced stage primary laryngeal cancer	0.000421			2	HSP90AA1, HSP90B1
Gene Expression, RNA Post-Transcriptional Modification	Binding of tRNA	0.000421			2	RAN, SSB
Cell Morphology, Cellular Function and Maintenance	Chaperone mediated autophagy	0.000421			2	HSP90AA1, HSPA8
Endocrine System Development and Function, Lipid Metabolism, Molecular Transport, Small Molecule Biochemistry	Concentration of aldosterone	0.000421			2	AGT, KNG1
Gastrointestinal Disease, Hepatic System Disease, Organismal Injury and Abnormalities	Cryptogenic liver disease	0.000421			2	KRT18, S100A4
Cancer, Connective Tissue Disorders, Organismal Injury and Abnormalities, Respiratory Disease, Skeletal and Muscular Disorders	Ethmoid sinus adenocarcinoma	0.000421			2	HSP90AA1, HSP90B1
Cancer, Organismal Injury and Abnormalities, Reproductive System Disease	FIGO stage IIA2 cervical cancer	0.000421			2	HSP90AA1, HSP90B1
Cancer, Organismal Injury and Abnormalities	High risk occult primary cancer of head and neck	0.000421			2	HSP90AA1, HSP90B1
Cancer, Connective Tissue Disorders, Organismal Injury and Abnormalities, Respiratory Disease, Skeletal and Muscular Disorders	High risk squamous cell cancer of the ethmoid sinus	0.000421			2	HSP90AA1, HSP90B1
Cancer, Organismal Injury and Abnormalities, Respiratory Disease	High risk squamous cell cancer of the glottis	0.000421			2	HSP90AA1, HSP90B1
Cancer, Gastrointestinal Disease, Organismal Injury and Abnormalities, Respiratory Disease	High risk squamous cell cancer of the hypopharynx	0.000421			2	HSP90AA1, HSP90B1
Cancer, Gastrointestinal Disease, Organismal Injury and Abnormalities	High risk squamous cell cancer of the lip	0.000421			2	HSP90AA1, HSP90B1
Cancer, Connective Tissue Disorders, Developmental Disorder, Gastrointestinal Disease, Neurological Disease, Organismal Injury and Abnormalities, Respiratory Disease, Skeletal and Muscular Disorders	High risk squamous cell cancer of the maxillary sinus	0.000421			2	HSP90AA1, HSP90B1
Cancer, Gastrointestinal Disease, Organismal Injury and Abnormalities, Respiratory Disease	High risk squamous cell cancer of the oropharynx	0.000421			2	HSP90AA1, HSP90B1
Cancer, Organismal Injury and Abnormalities, Respiratory Disease	High risk squamous cell cancer of the supraglottis	0.000421			2	HSP90AA1, HSP90B1
Cellular Function and Maintenance	Homeostasis of red blood cells	0.000421			2	RPS17, RPS24
Cancer, Organismal Injury and Abnormalities, Reproductive System Disease	Invasive cervical adenocarcinoma	0.000421			2	HSP90AA1, HSP90B1
Cancer, Organismal Injury and Abnormalities, Respiratory Disease	Locally advanced glottis cancer	0.000421			2	HSP90AA1, HSP90B1
Cancer, Organismal Injury and Abnormalities, Respiratory Disease	Locally advanced supraglottis cancer	0.000421			2	HSP90AA1, HSP90B1
Cancer, Endocrine System Disorders, Organismal Injury and Abnormalities, Reproductive System Disease	Metastatic testicular cancer	0.000421			2	HSP90AA1, HSP90B1
Organismal Injury and Abnormalities, Reproductive System Disease	Pregnancy in diabetics	0.000421			2	CA1, CA2
Cancer, Organismal Injury and Abnormalities, Reproductive System Disease	Primary cervical adenosquamous carcinoma	0.000421			2	HSP90AA1, HSP90B1
Cancer, Organismal Injury and Abnormalities, Reproductive System Disease	Primary cervical squamous cell carcinoma	0.000421			2	HSP90AA1, HSP90B1
Cancer, Organismal Injury and Abnormalities, Respiratory Disease	Resectable glottis cancer	0.000421			2	HSP90AA1, HSP90B1
Cancer, Organismal Injury and Abnormalities, Respiratory Disease	Resectable supraglottis cancer	0.000421			2	HSP90AA1, HSP90B1
Cancer, Organismal Injury and Abnormalities	Secondary neoplasm of peritoneum	0.000421			2	HSP90AA1, HSP90B1
Cellular Assembly and Organization	Stabilization of intermediate filaments	0.000421			2	DSP, KRT18
Cancer, Organismal Injury and Abnormalities, Respiratory Disease	Stage 3 inoperable non-small cell lung cancer	0.000421			2	HSP90AA1, HSP90B1
Cancer, Organismal Injury and Abnormalities, Reproductive System Disease	Stage IA cervical cancer	0.000421			2	HSP90AA1, HSP90B1
Cancer, Organismal Injury and Abnormalities, Reproductive System Disease	Stage IB1 cervical cancer	0.000421			2	HSP90AA1, HSP90B1
Cancer, Organismal Injury and Abnormalities, Reproductive System Disease	Stage IB2 cervical cancer	0.000421			2	HSP90AA1, HSP90B1
Cancer, Organismal Injury and Abnormalities, Reproductive System Disease	Stage IB2-IVA invasive cervical squamous cell carcinoma	0.000421			2	HSP90AA1, HSP90B1
Cancer, Organismal Injury and Abnormalities, Reproductive System Disease	Stage IB2-IVA primary cervical adenocarcinoma	0.000421			2	HSP90AA1, HSP90B1
Cancer, Organismal Injury and Abnormalities, Respiratory Disease	Stage IV ALK mutation negative EGFR mutation negative nonsquamous non-small cell lung carcinoma	0.000421			2	HSP90AA1, HSP90B1
Cancer, Gastrointestinal Disease, Organismal Injury and Abnormalities, Respiratory Disease	TNM stage T2-4 nasopharyngeal cancer	0.000421			2	HSP90AA1, HSP90B1
Cancer, Organismal Injury and Abnormalities, Respiratory Disease	TNM stage T3 glottis cancer	0.000421			2	HSP90AA1, HSP90B1
Cancer, Endocrine System Disorders, Gastrointestinal Disease, Organismal Injury and Abnormalities	BRCA1 mutation positive pancreatic adenocarcinoma	0.000438			3	HSP90AA1, HSP90B1, PARP1
Cancer, Endocrine System Disorders, Gastrointestinal Disease, Organismal Injury and Abnormalities	BRCA2 mutation positive pancreatic adenocarcinoma	0.000438			3	HSP90AA1, HSP90B1, PARP1
Dermatological Diseases and Conditions, Organismal Injury and Abnormalities	Chronic skin disorder	0.000439			9	ALDH3A2, APOE, C1QBP, CRABP2, GARS, GOT2, HSPA8, MCAM, ME1
Endocrine System Disorders, Metabolic Disease	Insulin resistance	0.000439			9	ACSL1, CA1, CA2, CAT, FABP4, GBE1, IMPDH2, LIPE, S100A4
Cancer, Neurological Disease, Organismal Injury and Abnormalities	Glioblastoma	0.000443			16	ALDH2, COL1A2, COL4A2, HNRNPA2B1, HSP90AA1, HSP90B1, HSPA5, IDH2, MGLL, MYH9, NPM1, PARP1, RPL5, S100A4, TNC, TUBB4B
Cell Death and Survival	Cell viability of tumor cell lines	0.000456		1.789	27	APOE, CA2, CAT, CSE1L, DPP3, EIF4A1, EIF4G1, FBL, HMGB1, HNRNPUL1, HSP90B1, HSPA5, ILK, ITGA6, KRT19, LMNB1, MCAM, NAMPT, P4HB, PARP1, PRKDC, RPL24, RPSA, S100A4, TRIM28, TYMP, XPO1
Cell-To-Cell Signaling and Interaction, Hematological System Development and Function	Activation of blood cells	0.000459		-0.493	12	APOE, CTSG, GC, HMGB1, HRG, HSPD1, IGHG3, KNG1, PECAM1, PLG, RAB6A, TNC
Cellular Development, Cellular Growth and Proliferation	Cell proliferation of breast cancer cell lines	0.000466		0.906	18	ACTB, C1QBP, CAT, CSE1L, HNRNPK, HSPA5, ILF3, ILK, KNG1, KRT19, NQO1, PDIA3, PECAM1, S100A4, TNC, TPM1, TRIM28, YWHAQ
Cellular Movement, Hematological System Development and Function, Immune Cell Trafficking	Cell movement of mononuclear leukocytes	0.000472		-1.436	11	AGT, CTSG, EZR, HMGB1, HSPD1, ITGA6, KNG1, MCAM, MYH9, PECAM1, PLG
Cancer, Hematological Disease, Immunological Disease, Organismal Injury and Abnormalities	Peripheral T-cell lymphoma	0.000475			9	COL1A2, COL4A2, FBN1, HSP90AA1, HSP90B1, LAMB1, TNS1, TPM1, TUBB4B
Cancer, Gastrointestinal Disease, Organismal Injury and Abnormalities	Colorectal cancer	0.000502			113	ACAD9, ACADS, ADD1, AFM, AGL, AHSG, AKR1C1/AKR1C2, AKR1C3, ALDH2, ANK1, API5, APOB, C4BPA, CA1, CA2, CACYBP, CAD, CAPG, CAT, CES1, CFH, CFL1, CKAP4, COL4A2, COL6A6, COPB1, CRABP2, CRYAB, CSE1L, CTSG, DCLK1, DDX39B, DHX15, DHX9, EIF4A1, EIF4G1, EPB41L2, F12, FAH, FBL, FBN1, FUS, GBE1, HDGF, HDLBP, HMGB1, HNRNPA2B1, HNRNPH1, HNRNPL, HNRNPM, HNRNPUL1, HRG, HSP90AA1, HSP90B1, HSPA12A, HSPA8, HSPD1, I…
Cancer, Endocrine System Disorders, Organismal Injury and Abnormalities, Reproductive System Disease	Advanced ovarian tumor	0.00051			8	CALB2, CFH, HSP90AA1, HSP90B1, MCAM, PARP1, RRAS, TUBB4B
DNA Replication, Recombination, and Repair	DNA damage	0.00051		-1.117	8	AGT, CAT, EIF4G1, GAPDH, NQO1, PARP1, PRKDC, XRCC5
Cancer, Gastrointestinal Disease, Hepatic System Disease, Organismal Injury and Abnormalities	Biliary tract cancer	0.000527			13	AMBP, GC, HSP90AA1, HSP90B1, IDH2, KNG1, KRT19, LAMB1, MYH11, NQO1, PRKDC, RPL4, RPL9
Cancer, Organismal Injury and Abnormalities	Neoplasia of cells	0.000532			84	ADD1, AGT, ALAD, ANP32A, APOB, ASPH, CA1, CA2, CAD, CALB2, COL1A2, COL4A2, COL6A6, CSTA, DCLK1, DHX15, DHX9, DPP3, DSP, ECHDC1, EEF1G, EFTUD2, EIF4G1, EIF6, EPB41L2, EZR, FBLN5, FBN1, HDLBP, HMGB1, HNRNPA2B1, HNRNPD, HNRNPH1, HNRNPM, HSP90AA1, HSP90B1, HSPA5, HSPB6, IARS, IDH2, ILF3, IMPDH2, ITGA6, KANK2, KHSRP, KRT18, LAMA4, LAMB1, LRG1, LRPPRC, LTF, MAOA, MATR3, MCAM, ME1, ME2, MGLL, MYH11, MYH…
Cancer, Gastrointestinal Disease, Organismal Injury and Abnormalities	Oral cancer	0.000542			12	CRYAB, CSTA, EZR, HSP90AA1, HSP90B1, ITGA6, LAMA4, MGLL, NPM1, TNC, TPM1, TUBB4B
Cancer, Organismal Injury and Abnormalities, Reproductive System Disease	Nonmetastatic triple negative breast adenocarcinoma	0.000545			4	HSP90AA1, HSP90B1, PARP1, TUBB4B
Organismal Injury and Abnormalities	Fibrin clot	0.000553			3	APOH, F12, PLG
Cardiovascular System Development and Function, Hematological System Development and Function	Systolic pressure	0.000553			3	ALDH2, APOB, PON1
Metabolic Disease	Enzymopathy	0.000557			12	ACAD9, ALDH3A2, ALDH4A1, CA2, CES1, COL1A2, FAH, IMPDH2, LRPPRC, MAOA, TPI1, TYMP
Cancer, Hematological Disease, Immunological Disease, Organismal Injury and Abnormalities	Lymphoma	0.000559			35	CAD, COL1A2, COL4A2, CSE1L, DSP, FBN1, FUS, GOT2, HMGB1, HNRNPM, HSP90AA1, HSP90B1, HSPA12A, IDH2, IMPDH2, KANK2, LAMB1, MCAM, MGLL, MYH11, NID2, PARP1, PECAM1, PRKDC, RPSA, SARS, SERPINH1, SORD, SSB, TNC, TNS1, TPM1, TUBB4B, XPO1, XRCC6
Lipid Metabolism, Small Molecule Biochemistry	Fatty acid metabolism	0.00056	Decreased	-2.03	14	ACAD9, ACSL1, AGT, AKR1C1/AKR1C2, AKR1C3, APOB, APOE, APOH, EPHX1, HSPA8, KNG1, LTF, ME1, PON1
Hematological Disease	Hemorrhagic disease	0.00056		0.492	10	F12, HSPA5, IMPDH2, LTF, MGLL, MYH9, PLG, RPL3, RPL5, SERPINF2
Free Radical Scavenging	Generation of reactive oxygen species	0.000567		1.074	7	AGT, ALDH2, CAT, CFH, CRYAB, ITGA6, NAMPT
Dermatological Diseases and Conditions, Organismal Injury and Abnormalities	Chronic psoriasis	0.00058			8	ALDH3A2, APOE, C1QBP, CRABP2, GARS, GOT2, HSPA8, ME1
Cardiovascular Disease, Hereditary Disorder, Organismal Injury and Abnormalities, Skeletal and Muscular Disorders	Familial dilated cardiomyopathy	0.000584			5	CRYAB, DSP, ILK, LAMA4, TPM1
Cancer, Organismal Injury and Abnormalities, Reproductive System Disease	Locally advanced breast cancer	0.000584			5	HSP90AA1, HSP90B1, PARP1, TUBB, TUBB4B
Metabolic Disease	Disorder of lipid metabolism	0.000594			9	ACAD9, ACADS, APOB, APOE, FABP4, FBN1, IMPDH2, LIPE, PON1
Cancer, Organismal Injury and Abnormalities	Cancer of cells	0.000595			83	ADD1, AGT, ALAD, ANP32A, APOB, ASPH, CA1, CA2, CAD, CALB2, COL1A2, COL4A2, COL6A6, CSTA, DCLK1, DHX15, DHX9, DPP3, DSP, ECHDC1, EEF1G, EFTUD2, EIF4G1, EIF6, EPB41L2, EZR, FBN1, HDLBP, HMGB1, HNRNPA2B1, HNRNPD, HNRNPH1, HNRNPM, HSP90AA1, HSP90B1, HSPA5, HSPB6, IARS, IDH2, ILF3, IMPDH2, ITGA6, KANK2, KHSRP, KRT18, LAMA4, LAMB1, LRG1, LRPPRC, LTF, MAOA, MATR3, MCAM, ME1, ME2, MGLL, MYH11, MYH9, MYO1…
Cardiovascular Disease, Organismal Injury and Abnormalities, Skeletal and Muscular Disorders	Hypertrophic cardiomyopathy	0.000596			7	CRYAB, DSP, ILK, LAMA4, TPM1, TTR, TYMP
Cancer, Organismal Injury and Abnormalities	BRCA mutation positive malignant solid tumor	0.000615			4	HSP90AA1, HSP90B1, PARP1, TUBB4B
Cancer, Organismal Injury and Abnormalities	BRCA2 mutation positive cancer	0.000615			4	HSP90AA1, HSP90B1, PARP1, TUBB4B
Cancer, Organismal Injury and Abnormalities	BRCA2 mutation positive solid tumor	0.000615			4	HSP90AA1, HSP90B1, PARP1, TUBB4B
Cancer, Endocrine System Disorders, Organismal Injury and Abnormalities, Reproductive System Disease	Undifferentiated ovarian carcinoma	0.000615			4	HSP90AA1, HSP90B1, PARP1, TUBB4B
Neurological Disease, Organismal Injury and Abnormalities, Psychological Disorders, Skeletal and Muscular Disorders	Parkinson's disease	0.00062			12	APOD, APOE, CRYAB, CSE1L, EIF4G1, LTF, RAN, RPL13, RPL3, RPS3A, RPS4X, TUBA1B
Cancer, Neurological Disease, Organismal Injury and Abnormalities	Central nervous system solid tumor	0.000624			35	AKR1C1/AKR1C2, ALAD, ALDH2, ARCN1, CA1, CA2, CALB2, CAT, COL1A2, COL4A2, GOT2, HNRNPA2B1, HSP90AA1, HSP90B1, HSPA5, HSPA8, HYOU1, IDH2, IMPDH2, KANK2, LTF, MGLL, MYH11, MYH9, NPM1, PARP1, PLG, PRKDC, RPL5, S100A4, SORD, SPTA1, TNC, TUBB4B, YWHAQ
Cell Morphology, Cellular Function and Maintenance, DNA Replication, Recombination, and Repair	Double-stranded DNA break repair of cells	0.000633		-1.624	5	NPM1, PARP1, PRKDC, XRCC5, XRCC6
Organismal Injury and Abnormalities, Reproductive System Disease	Disorder of pregnancy	0.000639			18	AGT, ALDH3A2, APOH, CA1, CA2, CFH, EPHX1, HSP90AA1, HSP90B1, ILK, MAOA, NANS, PARP1, PLG, SERPINH1, SYNCRIP, TNC, TUBB4B
Cancer, Gastrointestinal Disease, Hepatic System Disease, Organismal Injury and Abnormalities	Bile duct carcinoma	0.000654			11	AMBP, GC, HSP90AA1, HSP90B1, IDH2, KNG1, KRT19, LAMB1, MYH11, RPL4, RPL9
Protein Degradation, Protein Synthesis	Catabolism of protein	0.000657		-0.194	16	APCS, ASPH, C4BPA, COPG1, CRYAB, CSTA, CTSG, DPP3, HSP90AA1, HSPA8, HSPD1, KNG1, MYH9, PCYOX1, PLG, RPL5
Cardiovascular Disease, Organismal Injury and Abnormalities	Peripheral vascular disease	0.00067			16	APOB, APOE, APOH, CA1, CA2, CACYBP, CAPG, CFH, CKAP4, COL1A2, PLG, RPL9, RRBP1, RUVBL2, SERPIND1, TUBB4B
Cancer, Gastrointestinal Disease, Organismal Injury and Abnormalities	Oral cavity carcinoma	0.000673			11	CSTA, EZR, HSP90AA1, HSP90B1, ITGA6, LAMA4, MGLL, NPM1, TNC, TPM1, TUBB4B
Cardiovascular Disease, Organismal Injury and Abnormalities, Skeletal and Muscular Disorders	Primary dilated cardiomyopthy	0.000685			5	CRYAB, DSP, ILK, LAMA4, TPM1
Cardiovascular Disease, Hereditary Disorder, Organismal Injury and Abnormalities	Catecholaminergic polymorphic ventricular tachycardia type 1	0.000685			3	DSP, LAMA4, TPM1
Cellular Compromise, Lipid Metabolism, Small Molecule Biochemistry	Peroxidation of lipid	0.000685			3	CAT, CFH, PON1
Post-Translational Modification, Protein Folding	Refolding of protein	0.000685			3	HSP90AA1, HSPA8, HSPD1
DNA Replication, Recombination, and Repair	Double-stranded DNA break repair	0.00069		-0.971	7	FUS, NPM1, PARP1, PRKDC, TRIM28, XRCC5, XRCC6
Cancer, Organismal Injury and Abnormalities, Reproductive System Disease	HER2 negative hormone receptor negative invasive breast cancer	0.00069			4	HSP90AA1, HSP90B1, PARP1, TUBB4B
Cancer, Organismal Injury and Abnormalities, Reproductive System Disease	HER2 negative invasive breast adenocarcinoma	0.00069			4	HSP90AA1, HSP90B1, PARP1, TUBB4B
Organismal Injury and Abnormalities, Renal and Urological Disease	Kidney stones	0.00069			4	AHSG, CA1, CA2, PLG
Cancer, Organismal Injury and Abnormalities	Metastatic BRCA1 mutation positive solid tumor	0.00069			4	HSP90AA1, HSP90B1, PARP1, TUBB4B
Cancer, Organismal Injury and Abnormalities	Transitional cell carcinoma of the genitourinary tract	0.00069			4	HSP90AA1, HSP90B1, PARP1, TUBB4B
Cancer, Endocrine System Disorders, Organismal Injury and Abnormalities, Reproductive System Disease	Mixed ovarian carcinoma	0.000718			29	ACADS, AGL, AKR1C1/AKR1C2, APOB, CFH, COL1A2, COL4A2, COL6A6, EIF4G1, EPHX1, FUS, HNRNPA2B1, HNRNPM, ITGA1, KNG1, LRPPRC, LTF, MYH9, PARP1, PCYOX1, PDIA4, RRBP1, SERPINA7, SORBS1, STOM, TUBB, TUBB4B, XPO1, XRCC5
Cancer, Organismal Injury and Abnormalities, Reproductive System Disease	HER2-negative breast cancer	0.000724			10	HSP90AA1, HSP90B1, LAMB1, NCL, NQO1, PARP1, PLG, S100A4, TUBB, TUBB4B
Cellular Movement, Hematological System Development and Function, Immune Cell Trafficking	Migration of mononuclear leukocytes	0.000737	Decreased	-2.167	9	AGT, CTSG, EZR, HSPD1, ITGA6, MCAM, MYH9, PECAM1, PLG
Cancer, Endocrine System Disorders, Organismal Injury and Abnormalities, Reproductive System Disease	Advanced ovarian cancer	0.000743			8	CALB2, CFH, HSP90AA1, HSP90B1, MCAM, PARP1, RRAS, TUBB4B
Cancer, Organismal Injury and Abnormalities, Reproductive System Disease	Female genital tract serous carcinoma	0.000755			16	APOD, APOE, CA2, CALB2, CFH, FBLN5, HSP90AA1, HSP90B1, HSPB6, KRT18, LAMA4, MCAM, MYH11, PARP1, RRAS, TUBB4B
Cell Death and Survival	Killing of cells	0.000759	Decreased	-2.592	7	CFH, HNRNPK, HRG, HSPA5, LTF, PARP1, RALB
Inflammatory Response	Immune response of cells	0.000765		-1.764	12	AGT, AHSG, APCS, APOE, CFH, GAPDH, HMGB1, HSP90B1, IGHA2, IGHG3, NPM1, PECAM1
Cancer, Organismal Injury and Abnormalities	BRCA1 mutation positive carcinoma	0.000772			4	HSP90AA1, HSP90B1, PARP1, TUBB4B
Cancer, Endocrine System Disorders, Organismal Injury and Abnormalities, Reproductive System Disease	Metastatic ovarian tumor	0.000772			4	HSP90AA1, HSP90B1, PARP1, TUBB4B
Cardiovascular System Development and Function, Cell-To-Cell Signaling and Interaction	Binding of vascular endothelial cells	0.000796		-0.996	7	C1QBP, CTSG, HMGB1, ITGA6, MCAM, PECAM1, PLG
Cancer, Hematological Disease, Immunological Disease, Neurological Disease, Organismal Injury and Abnormalities	Primary central nervous system lymphoma	0.000796			7	GOT2, HSP90AA1, HSP90B1, KANK2, MYH11, SORD, TUBB4B
Molecular Transport	Nuclear export of molecule	0.000798			5	DDX39B, HNRNPA2B1, RAN, UPF1, XPO1
Lipid Metabolism, Small Molecule Biochemistry, Vitamin and Mineral Metabolism	Metabolism of terpenoid	0.000805			8	AKR1C1/AKR1C2, AKR1C3, APOB, APOE, CES1, HSPA8, ITGA6, RETSAT
Infectious Diseases, Organismal Development	Growth of Influenza A virus	0.000836			3	ARCN1, CSE1L, PLG
Cancer, Hematological Disease, Immunological Disease, Organismal Injury and Abnormalities	Acute myeloid leukemia with cuplike nuclei	0.000836			2	IDH2, NPM1
Infectious Diseases	Binding of Hepatitis C virus	0.000836			2	APOE, SSB
Ophthalmic Disease, Organismal Injury and Abnormalities	Ectopia lentis	0.000836			2	ASPH, FBN1
Cancer, Connective Tissue Disorders, Organismal Injury and Abnormalities, Skeletal and Muscular Disorders	Enchondroma	0.000836			2	HMGB1, IDH2
Tissue Development	Formation of elastic fibers	0.000836			2	FBLN5, MYH11
Cancer, Gastrointestinal Disease, Organismal Injury and Abnormalities	Inoperable anal cancer	0.000836			2	HSP90AA1, HSP90B1
Cancer, Gastrointestinal Disease, Organismal Injury and Abnormalities	Locally advanced HER2 positive esophageal adenocarcinoma	0.000836			2	HSP90AA1, HSP90B1
Cancer, Gastrointestinal Disease, Organismal Injury and Abnormalities	Metastatic HER2 positive esophageal adenocarcinoma	0.000836			2	HSP90AA1, HSP90B1
Cancer, Gastrointestinal Disease, Organismal Injury and Abnormalities	Metastatic anal carcinoma	0.000836			2	HSP90AA1, HSP90B1
Small Molecule Biochemistry	Production of NADPH	0.000836			2	ME1, ME2
Cancer, Gastrointestinal Disease, Organismal Injury and Abnormalities	Recurrent HER2 positive esophageal adenocarcinoma	0.000836			2	HSP90AA1, HSP90B1
Cancer, Gastrointestinal Disease, Organismal Injury and Abnormalities	Recurrent HER2 positive gastric adenocarcinoma	0.000836			2	HSP90AA1, HSP90B1
Cancer, Gastrointestinal Disease, Organismal Injury and Abnormalities	Recurrent HER2 positive gastroesophageal junction adenocarcinoma	0.000836			2	HSP90AA1, HSP90B1
Endocrine System Development and Function, Small Molecule Biochemistry	Reduction of hormone	0.000836			2	AKR1C1/AKR1C2, AKR1C3
Cancer, Gastrointestinal Disease, Organismal Injury and Abnormalities, Respiratory Disease	Stage I squamous cell carcinoma of nasopharynx	0.000836			2	HSP90AA1, HSP90B1
Cancer, Gastrointestinal Disease, Organismal Injury and Abnormalities, Respiratory Disease	Stage I undifferentiated nasopharyngeal carcinoma	0.000836			2	HSP90AA1, HSP90B1
Cancer, Gastrointestinal Disease, Organismal Injury and Abnormalities, Respiratory Disease	Stage II squamous cell carcinoma of nasopharynx	0.000836			2	HSP90AA1, HSP90B1
Cancer, Gastrointestinal Disease, Organismal Injury and Abnormalities, Respiratory Disease	Stage II undifferentiated nasopharyngeal carcinoma	0.000836			2	HSP90AA1, HSP90B1
Cancer, Organismal Injury and Abnormalities, Reproductive System Disease	Stage II-III basal-like breast cancer	0.000836			2	HSP90AA1, HSP90B1
Cancer, Organismal Injury and Abnormalities, Reproductive System Disease	Stage II-III invasive non-metastatic breast cancer	0.000836			2	HSP90AA1, HSP90B1
Cancer, Gastrointestinal Disease, Organismal Injury and Abnormalities, Respiratory Disease	Stage III squamous cell carcinoma of nasopharynx	0.000836			2	HSP90AA1, HSP90B1
Cancer, Gastrointestinal Disease, Organismal Injury and Abnormalities, Respiratory Disease	Stage III undifferentiated nasopharyngeal carcinoma	0.000836			2	HSP90AA1, HSP90B1
Cancer, Gastrointestinal Disease, Organismal Injury and Abnormalities, Respiratory Disease	Stage IV squamous cell carcinoma of nasopharynx	0.000836			2	HSP90AA1, HSP90B1
Cancer, Gastrointestinal Disease, Organismal Injury and Abnormalities, Respiratory Disease	Stage IV undifferentiated nasopharyngeal carcinoma	0.000836			2	HSP90AA1, HSP90B1
Cancer, Gastrointestinal Disease, Organismal Injury and Abnormalities, Respiratory Disease	Stage IVA recurrent nasopharyngeal carcinoma	0.000836			2	HSP90AA1, HSP90B1
Cancer, Organismal Injury and Abnormalities, Reproductive System Disease	Stage IVB cervical carcinoma	0.000836			2	HSP90AA1, HSP90B1
Cancer, Gastrointestinal Disease, Organismal Injury and Abnormalities	Symptomatic stage metastatic anal cancer	0.000836			2	HSP90AA1, HSP90B1
Cancer, Gastrointestinal Disease, Organismal Injury and Abnormalities	Symptomatic stage recurrent anal cancer	0.000836			2	HSP90AA1, HSP90B1
Cancer, Gastrointestinal Disease, Organismal Injury and Abnormalities, Respiratory Disease	TNM stage N2c oropharyngeal carcinoma	0.000836			2	HSP90AA1, HSP90B1
Cancer, Gastrointestinal Disease, Organismal Injury and Abnormalities, Respiratory Disease	TNM stage N3 oropharyngeal carcinoma	0.000836			2	HSP90AA1, HSP90B1
Cancer, Gastrointestinal Disease, Organismal Injury and Abnormalities, Respiratory Disease	TNM stage T4 oropharyngeal carcinoma	0.000836			2	HSP90AA1, HSP90B1
Cancer, Gastrointestinal Disease, Organismal Injury and Abnormalities	Unresectable HER2 positive esophageal adenocarcinoma	0.000836			2	HSP90AA1, HSP90B1
Cardiovascular Disease, Dermatological Diseases and Conditions, Organismal Injury and Abnormalities	Venous stasis syndrome	0.000836			2	PLG, SERPIND1
Cancer, Hematological Disease, Organismal Injury and Abnormalities	Lymphoid cancer	0.000859			44	AGL, APOE, CAD, CFL1, COL1A2, COL4A2, CSE1L, DSP, FAM129B, FBN1, FUS, GOT2, HMGB1, HNRNPA2B1, HNRNPM, HSP90AA1, HSP90B1, HSPA12A, HSPA5, IDH2, IMPDH2, KANK2, LAMB1, MCAM, MGLL, MYH11, NAMPT, NID2, NQO1, PARP1, PECAM1, PRKDC, RPSA, SARS, SERPINH1, SNRPD3, SORD, SSB, TNC, TNS1, TPM1, TUBB4B, XPO1, XRCC6
Cancer, Organismal Injury and Abnormalities, Respiratory Disease	EGFR exon 19 deletion negative non-squamous non-small cell lung carcinoma	0.000861			4	HSP90AA1, HSP90B1, PARP1, TUBB4B
Cancer, Developmental Disorder, Endocrine System Disorders, Organismal Injury and Abnormalities, Reproductive System Disease	Sex cord stromal tumor	0.000861			4	CALB2, HSP90AA1, HSP90B1, TUBB4B
Cancer, Organismal Injury and Abnormalities, Respiratory Disease	Unresectable non-small cell lung carcinoma	0.000861			4	HSP90AA1, HSP90B1, PARP1, TUBB4B
Cancer, Organismal Injury and Abnormalities	Primary tumor	0.000865			16	CSE1L, FABP4, GOT2, HSP90AA1, HSP90B1, IDH2, ILF2, ILF3, KANK2, LTF, MGLL, MYH11, PARP1, SORD, TNC, TUBB4B
Cell Death and Survival	Cell death of cervical cancer cell lines	0.000891		-1.47	15	API5, APOB, CAT, DHX9, EZR, FAM129B, HNRNPH1, HNRNPK, KRT18, PARP1, PARVA, PRKDC, RALB, RPS24, SRSF1
Cancer, Organismal Injury and Abnormalities, Reproductive System Disease	HER2 negative hormone receptor negative breast cancer	0.000907			9	HSP90AA1, HSP90B1, LAMB1, NCL, NQO1, PARP1, PLG, S100A4, TUBB4B
Cellular Function and Maintenance	Endocytosis by eukaryotic cells	0.000941		-0.8	8	APCS, CFH, EPB41L2, HMGB1, HSP90AA1, NPM1, RUVBL2, SFPQ
Cancer, Organismal Injury and Abnormalities, Respiratory Disease	EGFR L858R mutation negative non-squamous non small cell lung carcinoma	0.000956			4	HSP90AA1, HSP90B1, PARP1, TUBB4B
Cancer, Organismal Injury and Abnormalities, Reproductive System Disease	Invasive hormone receptor negative breast carcinoma	0.000956			4	HSP90AA1, HSP90B1, PARP1, TUBB4B
Cancer, Organismal Injury and Abnormalities	Squamous-cell carcinoma	0.000956			77	ADD1, AGT, ALAD, ANP32A, APOB, ASPH, CA1, CA2, CAD, CALB2, COL1A2, COL4A2, COL6A6, CSTA, DCLK1, DHX15, DHX9, DPP3, DSP, ECHDC1, EEF1G, EFTUD2, EIF4G1, EIF6, EPB41L2, EZR, FBN1, HDLBP, HNRNPD, HNRNPH1, HNRNPM, HSP90AA1, HSP90B1, HSPA5, HSPB6, IARS, IDH2, ILF3, ITGA6, KANK2, KHSRP, KRT18, LAMA4, LRG1, LRPPRC, LTF, MAOA, MATR3, MCAM, ME1, ME2, MGLL, MYH11, MYH9, MYO1C, NCL, NPM1, PARP1, PCBP1, PRKDC…
Cell Morphology, Cellular Function and Maintenance	Autophagy	0.000964		-1.03	13	CAT, CRYAB, CYB5A, EIF4G1, HMGB1, HSP90AA1, HSPA8, KRT18, LARS, PLG, PRKDC, XPO1, YWHAQ
Cancer, Organismal Injury and Abnormalities	CTNNB1 negative solid tumor	0.00101			3	HSP90AA1, HSP90B1, TUBB4B
Cancer, Neurological Disease, Organismal Injury and Abnormalities	MYC amplification negative MYCN amplification negative medulloblastoma	0.00101			3	HSP90AA1, HSP90B1, TUBB4B
Cancer, Organismal Injury and Abnormalities, Respiratory Disease	Stage IB lung adenocarcinoma	0.00101			3	HSP90AA1, HSP90B1, TUBB4B
Cancer, Gastrointestinal Disease, Organismal Injury and Abnormalities	Stage II locally advanced esophageal squamous cell carcinoma	0.00101			3	HSP90AA1, HSP90B1, TUBB4B
Cancer, Gastrointestinal Disease, Organismal Injury and Abnormalities	Stage II squamous cell carcinoma of middle third of esophagus	0.00101			3	HSP90AA1, HSP90B1, TUBB4B
Cancer, Gastrointestinal Disease, Organismal Injury and Abnormalities	Stage II stage II esophageal squamous cell carcinoma	0.00101			3	HSP90AA1, HSP90B1, TUBB4B
Cancer, Gastrointestinal Disease, Organismal Injury and Abnormalities	Stage III locally advanced esophageal squamous cell carcinoma	0.00101			3	HSP90AA1, HSP90B1, TUBB4B
Cancer, Gastrointestinal Disease, Organismal Injury and Abnormalities	Stage III squamous cell carcinoma of middle third of esophagus	0.00101			3	HSP90AA1, HSP90B1, TUBB4B
Cancer, Gastrointestinal Disease, Organismal Injury and Abnormalities	Stage III stage III esophageal squamous cell carcinoma	0.00101			3	HSP90AA1, HSP90B1, TUBB4B
Cancer, Organismal Injury and Abnormalities, Respiratory Disease	Stage IIIA lung squamous cell carcinoma	0.00101			3	HSP90AA1, HSP90B1, TUBB4B
Cancer, Organismal Injury and Abnormalities, Respiratory Disease	Stage IIIB advanced lung squamous cell carcinoma	0.00101			3	HSP90AA1, HSP90B1, TUBB4B
Cancer, Gastrointestinal Disease, Organismal Injury and Abnormalities, Respiratory Disease	TNM stage T1-4N2-3M0 nasopharyngeal carcinoma	0.00101			3	HSP90AA1, HSP90B1, TUBB4B
Cancer, Gastrointestinal Disease, Organismal Injury and Abnormalities	TNM stage T4aN0M0 squamous cell carcinoma of middle third of esophagus	0.00101			3	HSP90AA1, HSP90B1, TUBB4B
Cancer, Organismal Injury and Abnormalities, Respiratory Disease	Unresectable, advanced non-small cell lung cancer	0.00101			3	HSP90AA1, HSP90B1, TUBB4B
Cancer, Gastrointestinal Disease, Hepatic System Disease, Organismal Injury and Abnormalities	Liver tumor	0.00104			157	ACAD9, ACO1, ACSL1, ACTB, ADD1, AFM, AGT, AHSG, AKR1C1/AKR1C2, AKR1C3, ALAD, ALDH2, ALDH4A1, AMBP, ANK1, ANP32A, APCS, API5, APOB, APOE, APOH, ASPH, C1QC, C4BPA, CA2, CACYBP, CAD, CALB2, CAPG, CAT, CES1, CKAP4, COL1A2, COL4A2, COL6A6, COPB1, COPG1, CSE1L, DCLK1, DDX39B, DHX15, DHX9, DPP3, DSP, EFTUD2, EIF4A1, EIF4G1, EPB41L2, EPHX1, EPRS, EZR, F12, FAH, FAM129B, FBLN5, FBN1, FUS, GARS, GBE1, GC, …
Lipid Metabolism, Small Molecule Biochemistry, Vitamin and Mineral Metabolism	Steroid metabolism	0.00105			7	AKR1C1/AKR1C2, AKR1C3, APOB, APOE, CES1, HSPA8, ITGA6
Cancer, Organismal Injury and Abnormalities	Metastasis	0.00106			21	AKR1C1/AKR1C2, AKR1C3, APOE, CAPG, COL4A2, CRABP2, CSE1L, EIF4A1, FUS, HSP90AA1, HSP90B1, IDH2, IMPDH2, KRT18, LTF, NPM1, NQO1, PARP1, S100A4, TUBB, TUBB4B
Cancer, Gastrointestinal Disease, Organismal Injury and Abnormalities	Salivary gland adenocarcinoma	0.00106			4	HSP90AA1, HSP90B1, LAMA4, TNC
Cancer, Neurological Disease, Organismal Injury and Abnormalities	Supratentorial glioma	0.00106			4	ALAD, HSP90AA1, HSP90B1, TUBB4B
Respiratory Disease	Lower respiratory tract disorder	0.00109			12	APOB, CA1, CA2, CTSG, EPHX1, HSPA8, ILF2, ILF3, LTF, PON1, SPTA1, TTR
Infectious Diseases	Infection of cervical cancer cell lines	0.00109	Increased	2.66	16	ARCN1, CA2, COPB1, COPG1, FBL, HNRNPF, HNRNPK, HNRNPU, LARS, NOP56, PARVA, PDIA3, RAB6A, RALB, SSB, XPO1
Developmental Disorder, Hereditary Disorder, Metabolic Disease, Organismal Injury and Abnormalities	Autosomal recessive inborn error of metabolism	0.00109			7	AGL, ALAD, CTSG, FAH, GBE1, LTF, TTR
Cancer, Gastrointestinal Disease, Organismal Injury and Abnormalities	Upper gastrointestinal tract tumor	0.00111			71	ACO1, AGT, AHSG, ALDH2, APOB, APOE, ARCN1, ASPH, C1QC, CAD, CFH, COL1A2, COL4A2, COL6A6, CRYAB, CSTA, DDX39B, DHX15, DSP, EEF1G, EZR, FBN1, FUS, HDGF, HDLBP, HNRNPD, HNRNPH1, HNRNPL, HNRNPM, HSP90AA1, HSP90B1, HSPA12A, HSPB6, IARS, ILF3, ITGA6, KANK2, LAMA4, LRG1, LRPPRC, MAOA, MATR3, ME1, ME2, MGLL, MYH9, NCL, NID2, NPM1, NQO1, ORM2, P4HB, PARP1, PCBP1, PLG, PRKDC, RAN, RETSAT, RPL18A, SARS, SER…
Embryonic Development, Hair and Skin Development and Function, Organ Development, Organismal Development, Tissue Development	Formation of skin	0.00114			8	ALDH3A2, COL1A2, CRABP2, CSTA, DSP, ITGA1, ITGA6, KRT18
Cellular Assembly and Organization, Cellular Function and Maintenance	Organization of filaments	0.00114			6	COL1A2, DSP, MYO1B, RRBP1, SERPINF2, SPTA1
Cancer, Organismal Injury and Abnormalities	Connective or soft tissue tumor	0.00115			35	ANK1, APOB, CALB2, CFH, COL1A2, COL4A2, CRABP2, EFTUD2, EIF4G1, EZR, FABP4, FBN1, FUS, HMGB1, HSP90AA1, HSP90B1, HYOU1, IDH2, IMPDH2, ITGA1, LAMB1, LIPE, LRPPRC, MAOA, MYH9, MYO1B, MYO1C, PARP1, PLG, PRKDC, RPL9, RPS3A, TNC, TUBB4B, XPO1
Cellular Movement, Connective Tissue Development and Function	Cell movement of fibroblasts	0.00117		-0.985	4	AGT, APOE, F12, FBN1
Cancer, Gastrointestinal Disease, Hepatic System Disease, Organismal Injury and Abnormalities	Biliary tract carcinoma	0.00117			12	AMBP, GC, HSP90AA1, HSP90B1, IDH2, KNG1, KRT19, LAMB1, MYH11, PRKDC, RPL4, RPL9
Cancer, Hematological Disease, Immunological Disease, Organismal Injury and Abnormalities	Lymphoproliferative malignancy	0.00119			43	AGL, CAD, CFL1, COL1A2, COL4A2, CSE1L, DSP, FAM129B, FBN1, FUS, GOT2, HMGB1, HNRNPA2B1, HNRNPM, HSP90AA1, HSP90B1, HSPA12A, HSPA5, IDH2, IMPDH2, KANK2, LAMB1, MCAM, MGLL, MYH11, NAMPT, NID2, NQO1, PARP1, PECAM1, PRKDC, RPSA, SARS, SERPINH1, SNRPD3, SORD, SSB, TNC, TNS1, TPM1, TUBB4B, XPO1, XRCC6
Cancer, Organismal Injury and Abnormalities	Abdominal adenocarcinoma	0.00119			152	ACAD9, ACADS, ACO1, ACSL1, ADD1, AFM, AGL, AGT, AHSG, AKR1C1/AKR1C2, ALDH2, ALDH4A1, AMBP, ANK1, ANP32A, API5, APOB, APOD, APOE, ARCN1, BLVRB, C1QC, C4BPA, CA1, CA2, CACYBP, CAD, CALB2, CES1, CFH, CKAP4, COL1A2, COL4A2, COL6A6, COPB1, CRABP2, CSE1L, CTSG, DCLK1, DDX39B, DHX15, DHX9, DSP, EIF4A1, EIF4G1, EPB41L2, EPHX1, EPRS, FAH, FBL, FBLN5, FBN1, FUS, GAPDH, GBE1, GC, GFPT1, GOT2, HBD, HDGF, HDL…
Gene Expression, RNA Post-Transcriptional Modification	Binding of RNA	0.0012			3	ACO1, RAN, SSB
Cancer, Organismal Injury and Abnormalities, Respiratory Disease	EGFR exon 18 mutation positive EGFR T790M mutation negative non-small-cell lung cancer	0.0012			3	HSP90AA1, HSP90B1, TUBB4B
Cancer, Organismal Injury and Abnormalities, Respiratory Disease	EGFR exon 19 mutation positive EGFR T790M mutation negative non-small-cell lung cancer	0.0012			3	HSP90AA1, HSP90B1, TUBB4B
Cancer, Organismal Injury and Abnormalities, Respiratory Disease	EGFR exon 19 mutation positive EGFR resistance mutation negative nonsquamous non-small cell lung cancer	0.0012			3	HSP90AA1, HSP90B1, TUBB4B
Cancer, Organismal Injury and Abnormalities, Respiratory Disease	EGFR exon 21 mutation positive EGFR T790M mutation negative non-small-cell lung cancer	0.0012			3	HSP90AA1, HSP90B1, TUBB4B
Cancer, Organismal Injury and Abnormalities, Reproductive System Disease	FIGO stage III endometrial clear cell carcinoma	0.0012			3	HSP90AA1, HSP90B1, TUBB4B
Cancer, Organismal Injury and Abnormalities, Reproductive System Disease	FIGO stage III endometrial undifferentiated carcinoma	0.0012			3	HSP90AA1, HSP90B1, TUBB4B
Cancer, Endocrine System Disorders, Organismal Injury and Abnormalities, Reproductive System Disease	FIGO stage III uterine papillary serous carcinoma	0.0012			3	HSP90AA1, HSP90B1, TUBB4B
Cancer, Organismal Injury and Abnormalities, Reproductive System Disease	Metastatic endometrial carcinosarcoma	0.0012			3	HSP90AA1, HSP90B1, TUBB4B
Cancer, Organismal Injury and Abnormalities, Reproductive System Disease	Recurrent endometrial carcinosarcoma	0.0012			3	HSP90AA1, HSP90B1, TUBB4B
Cancer, Endocrine System Disorders, Organismal Injury and Abnormalities, Reproductive System Disease	Recurrent testicular nonseminomatous germ cell tumor	0.0012			3	HSP90AA1, HSP90B1, TUBB4B
Cancer, Organismal Injury and Abnormalities, Reproductive System Disease	Stage I endometrial clear cell carcinoma	0.0012			3	HSP90AA1, HSP90B1, TUBB4B
Cancer, Organismal Injury and Abnormalities, Reproductive System Disease	Stage I endometrial serous carcinoma	0.0012			3	HSP90AA1, HSP90B1, TUBB4B
Cancer, Organismal Injury and Abnormalities, Reproductive System Disease	Stage I lymph node negative invasive cervical cancer	0.0012			3	HSP90AA1, HSP90B1, TUBB4B
Cancer, Organismal Injury and Abnormalities, Reproductive System Disease	Stage IB1 cervical adenosquamous carcinoma	0.0012			3	HSP90AA1, HSP90B1, TUBB4B
Cancer, Organismal Injury and Abnormalities, Reproductive System Disease	Stage IB1 cervical squamous cell carcinoma	0.0012			3	HSP90AA1, HSP90B1, TUBB4B
Cancer, Hematological Disease, Immunological Disease, Organismal Injury and Abnormalities, Reproductive System Disease	Stage IB1 node positive cervical adenocarcinoma	0.0012			3	HSP90AA1, HSP90B1, TUBB4B
Cancer, Organismal Injury and Abnormalities, Reproductive System Disease	Stage IB2 cervical adenocarcinoma	0.0012			3	HSP90AA1, HSP90B1, TUBB4B
Cancer, Organismal Injury and Abnormalities, Reproductive System Disease	Stage IB2 cervical adenosquamous carcinoma	0.0012			3	HSP90AA1, HSP90B1, TUBB4B
Cancer, Organismal Injury and Abnormalities, Reproductive System Disease	Stage IB2 cervical squamous cell carcinoma	0.0012			3	HSP90AA1, HSP90B1, TUBB4B
Cancer, Organismal Injury and Abnormalities, Reproductive System Disease	Stage IB2-IVA locally advanced squamous cell cervical carcinoma	0.0012			3	HSP90AA1, HSP90B1, TUBB4B
Cancer, Organismal Injury and Abnormalities, Respiratory Disease	Stage II EGFR exon 18 activating mutation positive EGFR T790M mutation negative non-squamous non-small-cell lung cancer	0.0012			3	HSP90AA1, HSP90B1, TUBB4B
Cancer, Organismal Injury and Abnormalities, Respiratory Disease	Stage II EGFR exon 19 activating mutation positive EGFR T790M mutation negative non-squamous non-small-cell lung cancer	0.0012			3	HSP90AA1, HSP90B1, TUBB4B
Cancer, Organismal Injury and Abnormalities, Respiratory Disease	Stage II EGFR exon 20 activating mutation positive EGFR T790M mutation negative non-squamous non-small-cell lung cancer	0.0012			3	HSP90AA1, HSP90B1, TUBB4B
Cancer, Organismal Injury and Abnormalities, Respiratory Disease	Stage II EGFR exon 20 mutation positive EGFR resistance mutation negative nonsquamous non-small cell lung cancer	0.0012			3	HSP90AA1, HSP90B1, TUBB4B
Cancer, Organismal Injury and Abnormalities, Respiratory Disease	Stage II EGFR exon 21 activating mutation positive EGFR T790M mutation negative non-squamous non-small-cell lung cancer	0.0012			3	HSP90AA1, HSP90B1, TUBB4B
Cancer, Organismal Injury and Abnormalities, Reproductive System Disease	Stage II endometrial clear cell carcinoma	0.0012			3	HSP90AA1, HSP90B1, TUBB4B
Cancer, Organismal Injury and Abnormalities, Reproductive System Disease	Stage II endometrial serous carcinoma	0.0012			3	HSP90AA1, HSP90B1, TUBB4B
Cancer, Organismal Injury and Abnormalities, Reproductive System Disease	Stage IIA cervical adenocarcinoma	0.0012			3	HSP90AA1, HSP90B1, TUBB4B
Cancer, Organismal Injury and Abnormalities, Reproductive System Disease	Stage IIA cervical adenosquamous carcinoma	0.0012			3	HSP90AA1, HSP90B1, TUBB4B
Cancer, Organismal Injury and Abnormalities, Reproductive System Disease	Stage IIA cervical squamous cell carcinoma	0.0012			3	HSP90AA1, HSP90B1, TUBB4B
Cancer, Organismal Injury and Abnormalities, Reproductive System Disease	Stage IIA lymph node negative invasive cervical cancer	0.0012			3	HSP90AA1, HSP90B1, TUBB4B
Cancer, Organismal Injury and Abnormalities, Reproductive System Disease	Stage IIB cervical adenocarcinoma	0.0012			3	HSP90AA1, HSP90B1, TUBB4B
Cancer, Organismal Injury and Abnormalities, Reproductive System Disease	Stage IIB cervical adenosquamous carcinoma	0.0012			3	HSP90AA1, HSP90B1, TUBB4B
Cancer, Organismal Injury and Abnormalities, Reproductive System Disease	Stage IIB cervical squamous cell carcinoma	0.0012			3	HSP90AA1, HSP90B1, TUBB4B
Cancer, Gastrointestinal Disease, Organismal Injury and Abnormalities	Stage IIB esophageal carcinoma	0.0012			3	HSP90AA1, HSP90B1, TUBB4B
Cancer, Gastrointestinal Disease, Organismal Injury and Abnormalities	Stage IIB gastro-esophageal junction carcinoma	0.0012			3	HSP90AA1, HSP90B1, TUBB4B
Cancer, Organismal Injury and Abnormalities, Reproductive System Disease	Stage IIB lymph node negative invasive cervical cancer	0.0012			3	HSP90AA1, HSP90B1, TUBB4B
Cancer, Organismal Injury and Abnormalities, Respiratory Disease	Stage III laryngeal verrucous carcinoma	0.0012			3	HSP90AA1, HSP90B1, TUBB4B
Cancer, Gastrointestinal Disease, Organismal Injury and Abnormalities, Respiratory Disease	Stage III oropharyngeal squamous cell carcinoma	0.0012			3	HSP90AA1, HSP90B1, TUBB4B
Cancer, Gastrointestinal Disease, Organismal Injury and Abnormalities, Respiratory Disease	Stage III squamous cell cancer of the hypopharynx	0.0012			3	HSP90AA1, HSP90B1, TUBB4B
Cancer, Gastrointestinal Disease, Organismal Injury and Abnormalities	Stage III verrucous carcinoma of oral cavity	0.0012			3	HSP90AA1, HSP90B1, TUBB4B
Cancer, Gastrointestinal Disease, Organismal Injury and Abnormalities, Respiratory Disease	Stage III-IVB non-keratinizing nasopharyngeal carcinoma	0.0012			3	HSP90AA1, HSP90B1, TUBB4B
Cancer, Organismal Injury and Abnormalities, Respiratory Disease	Stage IIIA EGFR exon 18 activating mutation positive EGFR T790M mutation negative non-squamous non-small-cell lung cancer	0.0012			3	HSP90AA1, HSP90B1, TUBB4B
Cancer, Organismal Injury and Abnormalities, Respiratory Disease	Stage IIIA EGFR exon 19 activating mutation positive EGFR T790M mutation negative non-squamous non-small-cell lung cancer	0.0012			3	HSP90AA1, HSP90B1, TUBB4B
Cancer, Organismal Injury and Abnormalities, Respiratory Disease	Stage IIIA EGFR exon 20 activating mutation positive EGFR T790M mutation negative non-squamous non-small-cell lung cancer	0.0012			3	HSP90AA1, HSP90B1, TUBB4B
Cancer, Organismal Injury and Abnormalities, Respiratory Disease	Stage IIIA EGFR exon 20 mutation positive EGFR resistance mutation negative nonsquamous non-small cell lung cancer	0.0012			3	HSP90AA1, HSP90B1, TUBB4B
Cancer, Organismal Injury and Abnormalities, Respiratory Disease	Stage IIIA EGFR exon 21 activating mutation positive EGFR T790M mutation negative non-squamous non-small-cell lung cancer	0.0012			3	HSP90AA1, HSP90B1, TUBB4B
Cancer, Organismal Injury and Abnormalities, Respiratory Disease	Stage IIIB EGFR exon 18 activating mutation positive EGFR T790M mutation negative non-squamous non-small-cell lung cancer	0.0012			3	HSP90AA1, HSP90B1, TUBB4B
Cancer, Organismal Injury and Abnormalities, Respiratory Disease	Stage IIIB EGFR exon 19 activating mutation positive EGFR T790M mutation negative non-squamous non-small-cell lung cancer	0.0012			3	HSP90AA1, HSP90B1, TUBB4B
Cancer, Organismal Injury and Abnormalities, Respiratory Disease	Stage IIIB EGFR exon 20 activating mutation positive EGFR T790M mutation negative non-squamous non-small-cell lung cancer	0.0012			3	HSP90AA1, HSP90B1, TUBB4B
Cancer, Organismal Injury and Abnormalities, Respiratory Disease	Stage IIIB EGFR exon 21 activating mutation positive EGFR T790M mutation negative non-squamous non-small-cell lung cancer	0.0012			3	HSP90AA1, HSP90B1, TUBB4B
Cancer, Organismal Injury and Abnormalities, Reproductive System Disease	Stage IIIB cervical adenocarcinoma	0.0012			3	HSP90AA1, HSP90B1, TUBB4B
Cancer, Organismal Injury and Abnormalities, Reproductive System Disease	Stage IIIB cervical squamous cell carcinoma	0.0012			3	HSP90AA1, HSP90B1, TUBB4B
Cancer, Gastrointestinal Disease, Organismal Injury and Abnormalities, Respiratory Disease	Stage IV squamous cell cancer of the hypopharynx	0.0012			3	HSP90AA1, HSP90B1, TUBB4B
Cancer, Organismal Injury and Abnormalities, Reproductive System Disease	Stage IVA cervical adenocarcinoma	0.0012			3	HSP90AA1, HSP90B1, TUBB4B
Cancer, Organismal Injury and Abnormalities, Reproductive System Disease	Stage IVA cervical adenosquamous carcinoma	0.0012			3	HSP90AA1, HSP90B1, TUBB4B
Cancer, Organismal Injury and Abnormalities, Reproductive System Disease	Stage IVA cervical squamous cell carcinoma	0.0012			3	HSP90AA1, HSP90B1, TUBB4B
Cancer, Organismal Injury and Abnormalities, Reproductive System Disease	Stage IVA endometrial clear cell carcinoma	0.0012			3	HSP90AA1, HSP90B1, TUBB4B
Cancer, Organismal Injury and Abnormalities, Reproductive System Disease	Stage IVA endometrial undifferentiated carcinoma	0.0012			3	HSP90AA1, HSP90B1, TUBB4B
Cancer, Organismal Injury and Abnormalities, Respiratory Disease	Stage IVA laryngeal verrucous carcinoma	0.0012			3	HSP90AA1, HSP90B1, TUBB4B
Cancer, Gastrointestinal Disease, Organismal Injury and Abnormalities, Respiratory Disease	Stage IVA oropharyngeal squamous cell carcinoma	0.0012			3	HSP90AA1, HSP90B1, TUBB4B
Cancer, Endocrine System Disorders, Organismal Injury and Abnormalities, Reproductive System Disease	Stage IVA uterine papillary serous carcinoma	0.0012			3	HSP90AA1, HSP90B1, TUBB4B
Cancer, Gastrointestinal Disease, Organismal Injury and Abnormalities	Stage IVA verrucous carcinoma of oral cavity	0.0012			3	HSP90AA1, HSP90B1, TUBB4B
Cancer, Organismal Injury and Abnormalities, Respiratory Disease	Stage IVB laryngeal verrucous carcinoma	0.0012			3	HSP90AA1, HSP90B1, TUBB4B
Cancer, Gastrointestinal Disease, Organismal Injury and Abnormalities, Respiratory Disease	Stage IVB oropharyngeal squamous cell carcinoma	0.0012			3	HSP90AA1, HSP90B1, TUBB4B
Cancer, Gastrointestinal Disease, Organismal Injury and Abnormalities	Stage IVB verrucous carcinoma of oral cavity	0.0012			3	HSP90AA1, HSP90B1, TUBB4B
Cancer, Hematological Disease, Organismal Injury and Abnormalities	Lymphocytic neoplasm	0.00121			43	AGL, CAD, CFL1, COL1A2, COL4A2, CSE1L, DSP, FAM129B, FBN1, FUS, GOT2, HMGB1, HNRNPA2B1, HNRNPM, HSP90AA1, HSP90B1, HSPA12A, HSPA5, IDH2, IMPDH2, KANK2, LAMB1, MCAM, MGLL, MYH11, NAMPT, NID2, NQO1, PARP1, PECAM1, PRKDC, RPSA, SARS, SERPINH1, SNRPD3, SORD, SSB, TNC, TNS1, TPM1, TUBB4B, XPO1, XRCC6
Lipid Metabolism, Molecular Transport, Small Molecule Biochemistry	Concentration of lipid	0.00121		-1.069	10	AGT, APOB, APOD, APOE, CFD, HSPA5, KNG1, NAMPT, PON1, PRKAR2B
Cardiovascular System Development and Function, Cell-To-Cell Signaling and Interaction	Binding of endothelial cells	0.00122		-1.332	8	C1QBP, CTSG, HMGB1, ITGA1, ITGA6, MCAM, PECAM1, PLG
Cancer, Hematological Disease, Immunological Disease, Organismal Injury and Abnormalities	Myeloid leukemia	0.00123			35	ACTB, ALDH4A1, APOB, COL6A6, DHX9, EIF4A1, EIF4G1, EPHX1, F12, HBG1, HSPA5, HSPD1, IARS, IDH2, IMPDH2, IPO7, KRT18, MGLL, NPM1, NQO1, PARP1, PRKDC, RPL3, RPL6, RPS24, RPS3A, RPS4X, RRBP1, RUVBL2, SARS, SERPIND1, SRSF1, TNC, TUBA1B, TUBB4B
Cell-To-Cell Signaling and Interaction, Cellular Growth and Proliferation	Stimulation of cells	0.00126	Decreased	-2.414	6	AGT, CAT, CTSG, KNG1, S100A4, SPTB

## Sheet: Networks_PTxANT
© 2000-2018 QIAGEN. All rights reserved.
Networks (PTxANT)
ID	Top Diseases and Functions	Score	Focus Molecules	Molecules in Network
1	Cellular Movement, Hematological Disease, Immunological Disease	48	30	ACTB, CA2, CDK4/6, CFL1, CSTA, ERK1/2, FUS, HMGB1, HNRNPD, HNRNPH1, HNRNPL, Hsp90, HSP90AA1, HSPA8, HSPD1, ILK, IPO7, KHSRP, MYH9, MYH11, MYO1C, PARVA, PDIA3, Rnr, Rock, RPL13, RPS24, SLC4A1, TNC, TNS1, TPI1, TPM1, TUBA1B, TUBB, TUBB4B
2	Cell Death and Survival, Connective Tissue Disorders, Inflammatory Disease	48	30	Akt, ANP32A, APCS, APOB, APOE, COL1A2, COL4A2, Collagen Alpha1, CRYAB, CSE1L, DNA-PK, FABP4, FBN1, GCN1, HSP90B1, HSPA5, HYOU1, KRT19, LDL, LIPE, MCAM, MGLL, NAMPT, p85 (pik3r), PDIA4, PECAM1, PLG, PON1, PRKAR2B, RPL6, S100A10, SERPINF2, SORBS1, TTR, XPO1
3	Cell Morphology, Cellular Function and Maintenance, DNA Replication, Recombination, and Repair	38	26	AKR1C1/AKR1C2, APOH, C1QBP, CAT, Creb, DHX9, DPP3, FAM129B, FBL, GAPDH, Gsk3, HIST1H4A, Histone h3, Histone h4, HNRNPK, HNRNPU, HNRNPUL1, ILF2, ILF3, LTF, NCL, NFkB (complex), NOP56, NQO1, PARP, PARP1, PI3K (family), PRKDC, RPA, RUVBL2, S100A4, SPTA1, Top2, XRCC5, XRCC6
4	Cancer, Hematological Disease, Organismal Injury and Abnormalities	38	26	ALDH3A2, ANK1, API5, APOD, EEF1G, EIF4A1, EIF4G1, ERK, IDH2, IMPDH2, ITGA1, ITGA6, LAMA4, Laminin (complex), LMNB1, Mek, NPM1, P-TEFb, P38 MAPK, PI3K (complex), Pkc(s), RPL3, RPL4, RPL5, RPL9, RPL18A, RPS17, RPS3A, RPS4X, RPSA, SRSF1, TCF, TCR, TRIM28, VARS
5	RNA Post-Transcriptional Modification, Cancer, Endocrine System Disorders	32	23	ACADS, AGTR1, AHSG, C1QBP, C4BPA, CACYBP, CAD, CTNNB1, CYB5A, DDX39B, GARS, GBE1, HDLBP, HNF1A, HNRNPF, KPNB1, LONP1, LRRC59, P4HB, PABPC4, PDIA3, RGS3, RPL4, RPL7A, RPS17, RPS4X, RPTOR, SARS, SIAH1, SNRK, SRSF1, TARS, TPM3, TUBA1A, YWHAQ
6	Infectious Diseases, Cell Cycle, Cellular Growth and Proliferation	19	16	ACSL1, ADORA2B, AKR1C3, ANK1, AR, ARCN1, ASPH, BAG3, BCL2, CKAP4, COPB1, COPB2, COPG1, CXCL8, DHCR24, HDAC8, HNRNPM, HSPB6, MAN1B1, MAOA, MYO1B, NUPR1, PCYOX1, PGR, PROS1, RASSF2, RETSAT, RIN2, RRAS, SACM1L, SERPINA7, SIAH2, SP1, TMED9, TREM1
7	Cellular Assembly and Organization, Cellular Function and Maintenance, Nervous System Development and Function	17	15	26s Proteasome, Actin, ADARB2, BCR (complex), CALB2, CAPG, CFH, CRABP2, DSC2, DSP, estrogen receptor, EZR, F12, FSH, GPRC5B, HBG1, HDGF, HRG, ICAM2, IgG, Jnk, KRT8, KRT18, Lh, MSN, RAB2A, RAN, RDX, RNA polymerase II, SFPQ, SSB, TMEM8B, TPM1, TROVE2, TUBG1
8	RNA Post-Transcriptional Modification, Hereditary Disorder, Neurological Disease	17	15	AIMP1, AIMP2, ANG, DCLK1, DHX15, EFTUD2, EPRS, GFPT1, GRB2, GSN, HAMP, HNRNPA1, HNRNPA2B1, IARS, KARS, KMT2E, LARS, MARS, MATR3, mir-7, MXI1, NTRK3, ORM2, PABPC1, PDGFRB, QARS, RARS, RTRAF, SERPINA1, SMN1/SMN2, SMNDC1, SNRNP200, STOM, SYNCRIP, THRA
9	Small Molecule Biochemistry, Cell Death and Survival, Cellular Growth and Proliferation	15	14	AGAP2, CDK5, CES1, DDX17, DROSHA, HDAC8, Hsp70, JUN, KANK2, LRG1, LRPPRC, LTBP1, ME1, ME2, mediator, miR-125b-5p (and other miRNAs w/seed CCCUGAG), miR-145-5p (and other miRNAs w/seed UCCAGUU), MTDH, NQO1, PADI4, PGLYRP2, PNN, POLR1A, RALB, RPL7A, SERPINB5, SMG5, SMG6, SNRPD3, SPTB, TEP1, TERT, TP53, UPF1, XRCC5
10	Cellular Movement, Hematological System Development and Function, Immune Cell Trafficking	15	14	ACHE, ADORA2B, ALDH2, AMBP, C1QC, CALCA, CCL5, CCL18, CD40, CD44, CFD, CTSC, CTSG, DIO1, DPP4, EIF6, EPB41L2, GC, IFNG, IGHE, IGHG2, IGHG3, LAMB1, MAGEA3/MAGEA6, MSN, NCR3, Nr1h, PCBP1, PLAU, PLG, RACK1, SPI1, TNF, TYMP, WNT5A
11	Carbohydrate Metabolism, Cellular Movement, Lipid Metabolism	11	11	ACO1, ACO2, ADD1, AGT, ALB, BRD4, CAV1, CEBPA, CTSB, CYP1A1, EPHX1, ESR1, GOT2, H1FX, HBD, HEXIM1, IL1B, KNG1, LIN28B, MAPK1, METTL7A, NCOA2, NMI, NOS3, NR0B2, Nr1h, PLA2G6, PTX3, SAA1, SCARB1, SERPIND1, SERPINH1, SLC2A4, SORD, SP100
12	Cell-To-Cell Signaling and Interaction, Cellular Compromise, Cellular Function and Maintenance	1	1	FCAR, IGHA2
13	Developmental Disorder, Hereditary Disorder, Metabolic Disease	1	1	ACAD9, CRBN
14	Cellular Compromise, Cancer, Organismal Injury and Abnormalities	1	1	CA1, LIN28B
15	Cellular Assembly and Organization, Cardiovascular Disease, Neurological Disease	1	1	collagen, RRBP1
16	Cellular Growth and Proliferation, Cancer, Organismal Injury and Abnormalities	1	1	FAM213A, miR-483-3p (miRNAs w/seed CACUCCU)
17	Developmental Disorder, Gastrointestinal Disease, Hematological Disease	1	1	AGL, CD79A
18	Connective Tissue Disorders, Dermatological Diseases and Conditions, Developmental Disorder	1	1	FBLN5, NRXN1
19	Antimicrobial Response, Inflammatory Response	1	1	IGHV3-21, IGHV4-39, IGKV3-20
20	Cellular Compromise, Embryonic Development, Nervous System Development and Function	1	1	MYO5A, PKD1, RAB6A, VPS13B

## Sheet: Canonical.Pathways_LNxNCT
© 2000-2018 QIAGEN. All rights reserved.
Canonical pathways (LNxNCT)
Ingenuity Canonical Pathways	-log(p-value)	Ratio	z-score	Molecules
Acute Phase Response Signaling	24.4	0.172	-1.604	SERPING1, APOH, AMBP, SERPINA3, F2, HNRNPK, SERPIND1, C4A/C4B, ITIH2, ITIH4, APCS, CFB, SERPINA1, AGT, TTR, HPX, RRAS, AHSG, SERPINF2, PLG, HP, APOA1, TF, ORM1, C4BPA, ORM2, HRG, CRABP2, FGA
LXR/RXR Activation	17.8	0.174	-4.583	KNG1, APOE, TTR, HPX, APOB, APOH, AMBP, AHSG, SERPINF2, C4A/C4B, PON1, APOA1, TF, ORM1, ITIH4, ORM2, SERPINA1, GC, FGA, APOD, AGT
FXR/RXR Activation	17.5	0.168		KNG1, APOE, TTR, HPX, APOB, APOH, AMBP, AHSG, SERPINF2, C4A/C4B, PON1, APOA1, TF, ORM1, ITIH4, ORM2, SERPINA1, GC, FGA, APOD, AGT
Complement System	12.5	0.306	0.333	C4A/C4B, CFD, SERPING1, C4BPA, CFI, CFB, C8B, C1QC, C8A, CFH, C1QBP
Coagulation System	11.1	0.286	0.632	PLG, KNG1, F12, SERPINC1, SERPINA5, SERPINA1, FGA, F2, SERPINF2, SERPIND1
EIF2 Signaling	10.8	0.0896	1.897	RPL24, RPL4, RPS3A, RRAS, RPL3, ACTB, EIF4G1, RPL7A, HSPA5, RPL13, EIF4G2, EIF4A1, RPL10, RPL5, RPL6, RPS12, RPS3, RPS17, RPSA
Clathrin-mediated Endocytosis Signaling	8.55	0.0808		APOE, ACTR2, APOB, ACTB, F2, HSPA8, PON1, APOA1, ACTR3, TF, ORM1, ARPC2, ARPC3, ORM2, SERPINA1, APOD
tRNA Charging	6.48	0.184		LARS, GARS, HARS, TARS, SARS, IARS, EPRS
Intrinsic Prothrombin Activation Pathway	5.02	0.146	-1.342	COL1A2, KNG1, F12, SERPINC1, FGA, F2
Systemic Lupus Erythematosus Signaling	4.82	0.0553		KNG1, IGHG3, RRAS, EFTUD2, HNRNPA2B1, IGHG4, SNRNP200, C8B, C8A, IGHG1, SNRPD3, IGHG2
DNA Double-Strand Break Repair by Non-Homologous End Joining	4.71	0.286		PRKDC, XRCC6, XRCC5, PARP1
Atherosclerosis Signaling	4.67	0.0726		COL1A2, APOE, PON1, APOA1, APOB, ORM1, ORM2, SERPINA1, APOD
Extrinsic Prothrombin Activation Pathway	4.46	0.25		F12, SERPINC1, FGA, F2
Integrin Signaling	4.22	0.0519	0.302	RAC2, ACTR2, PARVA, ACTR3, RRAS, ACTB, ARPC2, ILK, ITGA6, ARPC3, ITGA1
Actin Cytoskeleton Signaling	4.05	0.0498	1.265	KNG1, RAC2, ACTR2, ACTR3, RRAS, EZR, ACTB, ARPC2, ARPC3, MYH11, F2
Ethanol Degradation IV	3.96	0.19		ALDH4A1, ALDH2, CAT, ACSL1
Regulation of eIF4 and p70S6K Signaling	3.93	0.0584		EIF4G2, RPS3A, RRAS, EIF4A1, RPS3, RPS12, EIF4G1, RPS17, RPSA
Fcγ Receptor-mediated Phagocytosis in Macrophages and Monocytes	3.85	0.0753	2.646	RAC2, ACTR2, ACTR3, EZR, ACTB, ARPC2, ARPC3
Hematopoiesis from Pluripotent Stem Cells	3.82	0.119		IGHG3, IGHG4, IGHA1, IGHG1, IGHG2
Agrin Interactions at Neuromuscular Junction	3.78	0.0896	-0.447	RAC2, RRAS, ACTB, ITGA6, LAMB1, ITGA1
Primary Immunodeficiency Signaling	3.72	0.114		IGHG3, IGHG4, IGHA1, IGHG1, IGHG2
Epithelial Adherens Junction Signaling	3.43	0.0559		ACTR2, ACTR3, RRAS, SORBS1, ACTB, ARPC2, ARPC3, MYH11
IL-12 Signaling and Production in Macrophages	3.41	0.0556		APOE, PON1, APOA1, APOB, ORM1, ORM2, SERPINA1, APOD
Oxidized GTP and dGTP Detoxification	3.36	0.667		DDX6, RUVBL2
Neuroprotective Role of THOP1 in Alzheimer's Disease	3.35	0.0625	-1	PLG, KNG1, CFD, PRKAR2B, CTSG, SERPINA3, AGT
Ethanol Degradation II	3.23	0.125		ADH5, ALDH4A1, ALDH2, ACSL1
Actin Nucleation by ARP-WASP Complex	3.23	0.0893	1.342	ACTR2, ACTR3, RRAS, ARPC2, ARPC3
Production of Nitric Oxide and Reactive Oxygen Species in Macrophages	3.21	0.0466	-2.333	APOE, PON1, APOA1, APOB, ORM1, CAT, ORM2, SERPINA1, APOD
Regulation of Actin-based Motility by Rho	3.19	0.0698	2.449	RAC2, ACTR2, ACTR3, ACTB, ARPC2, ARPC3
mTOR Signaling	3.14	0.0457		EIF4G2, RPS3A, RRAS, EIF4A1, RPS3, RPS12, EIF4G1, RPS17, RPSA
Telomere Extension by Telomerase	3.14	0.2		XRCC6, HNRNPA2B1, XRCC5
Noradrenaline and Adrenaline Degradation	3.08	0.114		ADH5, ALDH4A1, ALDH2, MAOA
Granzyme B Signaling	3.05	0.188		PRKDC, LMNB1, PARP1
Aldosterone Signaling in Epithelial Cells	2.98	0.0479		HSPA8, HSP90B1, CRYAB, HSP90AA1, HSPD1, HSPA5, HSPB6, HSPA12A
RAN Signaling	2.97	0.176		CSE1L, TNPO1, XPO1
Oxidative Ethanol Degradation III	2.97	0.176		ALDH4A1, ALDH2, ACSL1
Remodeling of Epithelial Adherens Junctions	2.9	0.0758	2	ACTR2, ACTR3, ACTB, ARPC2, ARPC3
Ephrin Receptor Signaling	2.89	0.0462	0.707	RAC2, ACTR2, ACTR3, RRAS, SORBS1, ARPC2, GNA11, ARPC3
Putrescine Degradation III	2.82	0.158		ALDH4A1, ALDH2, MAOA
Protein Ubiquitination Pathway	2.81	0.0379		USO1, HSPA8, HSP90B1, CRYAB, HSP90AA1, HSPD1, HSPA5, HSPB6, PSMC5, HSPA12A
Autoimmune Thyroid Disease Signaling	2.78	0.0952		IGHG3, IGHG4, IGHG1, IGHG2
Caveolar-mediated Endocytosis Signaling	2.76	0.0704		ACTB, ITGA6, COPE, ITGA1, COPB1
Tryptophan Degradation X (Mammalian, via Tryptamine)	2.76	0.15		ALDH4A1, ALDH2, MAOA
Allograft Rejection Signaling	2.56	0.0833		IGHG3, IGHG4, IGHG1, IGHG2
Rac Signaling	2.52	0.0517	1.342	ACTR2, ACTR3, RRAS, ARPC2, ARPC3, ANK1
Gluconeogenesis I	2.47	0.12		ME2, GAPDH, ME1
RhoA Signaling	2.42	0.0492	2.449	ACTR2, ACTR3, EZR, ACTB, ARPC2, ARPC3
Superoxide Radicals Degradation	2.4	0.25		NQO1, CAT
LPS/IL-1 Mediated Inhibition of RXR Function	2.38	0.0383		ALDH4A1, APOE, ALDH2, CAT, FABP4, XPO1, ACSL1, MAOA
Communication between Innate and Adaptive Immune Cells	2.37	0.0575		IGHG3, IGHG4, IGHA1, IGHG1, IGHG2
Sertoli Cell-Sertoli Cell Junction Signaling	2.27	0.0405		PRKAR2B, RRAS, SORBS1, ACTB, SPTB, ILK, SPTA1
GP6 Signaling Pathway	2.27	0.0458	-2.449	COL1A2, LAMA4, LAMB1, COL4A2, FGA, COL6A6
Dopamine Degradation	2.25	0.1		ALDH4A1, ALDH2, MAOA
RhoGDI Signaling	2.23	0.0398	-2.449	ACTR2, ACTR3, EZR, ACTB, ARPC2, GNA11, ARPC3
Xenobiotic Metabolism Signaling	2.19	0.033		ALDH4A1, ALDH2, HSP90B1, CES1, RRAS, NQO1, CAT, HSP90AA1, MAOA
TR/RXR Activation	2.16	0.051		HP, AKR1C1/AKR1C2, AKR1C3, ME1, FGA
Serotonin Degradation	2.11	0.0625		ADH5, ALDH4A1, ALDH2, MAOA
RAR Activation	2.09	0.0374		PRKAR2B, AKR1C3, ACTB, CRABP2, RPL7A, PSMC5, PARP1
Virus Entry via Endocytic Pathways	2.08	0.049		RAC2, RRAS, ACTB, ITGA6, ITGA1
B Cell Receptor Signaling	2.08	0.0372		RAC2, IGHG3, RRAS, IGHG4, IGHA1, IGHG1, IGHG2
Glycogen Degradation II	2.05	0.167		PGM1, TYMP
Urate Biosynthesis/Inosine 5'-phosphate Degradation	1.98	0.154		NT5E, IMPDH2
Bile Acid Biosynthesis, Neutral Pathway	1.98	0.154		AKR1C1/AKR1C2, AKR1C3
Retinol Biosynthesis	1.96	0.0789		CES1, AKR1C3, LIPE
Paxillin Signaling	1.95	0.0455		PARVA, RRAS, ACTB, ITGA6, ITGA1
Acetyl-CoA Biosynthesis III (from Citrate)	1.91	1		ACLY
Glycogen Degradation III	1.91	0.143		PGM1, TYMP
Phenylalanine Degradation IV (Mammalian, via Side Chain)	1.91	0.143		ALDH2, MAOA
Methylglyoxal Degradation III	1.91	0.143		AKR1C1/AKR1C2, AKR1C3
Triacylglycerol Degradation	1.9	0.075		CES1, LIPE, MGLL
Mechanisms of Viral Exit from Host Cells	1.87	0.0732		ACTB, XPO1, LMNB1
Histamine Degradation	1.85	0.133		ALDH4A1, ALDH2
eNOS Signaling	1.8	0.0364	-2	KNG1, HSPA8, HSP90B1, PRKAR2B, HSP90AA1, HSPA5
Role of Tissue Factor in Cancer	1.8	0.0417		RRAS, GNA11, ITGA6, FGA, F2
fMLP Signaling in Neutrophils	1.77	0.041	1.342	ACTR2, ACTR3, RRAS, ARPC2, ARPC3
PPARα/RXRα Activation	1.77	0.0357	-1.342	HSP90B1, APOA1, PRKAR2B, RRAS, GNA11, HSP90AA1
Pyrimidine Ribonucleotides De Novo Biosynthesis	1.76	0.0667		AK1, CAD, DHX9
PI3K/AKT Signaling	1.76	0.0407	-0.447	HSP90B1, YWHAG, RRAS, ILK, HSP90AA1
Germ Cell-Sertoli Cell Junction Signaling	1.76	0.0355		RAC2, RRAS, SORBS1, ACTB, ILK, ITGA6
γ-linolenate Biosynthesis II (Animals)	1.75	0.118		CYB5A, ACSL1
Purine Nucleotides Degradation II (Aerobic)	1.7	0.111		NT5E, IMPDH2
Fatty Acid α-oxidation	1.7	0.111		ALDH4A1, ALDH2
Uridine-5'-phosphate Biosynthesis	1.62	0.5		CAD
Formaldehyde Oxidation II (Glutathione-dependent)	1.62	0.5		ADH5
Aryl Hydrocarbon Receptor Signaling	1.59	0.0368		ALDH4A1, ALDH2, HSP90B1, NQO1, HSP90AA1
Endoplasmic Reticulum Stress Pathway	1.57	0.0952		HSP90B1, HSPA5
Unfolded protein response	1.55	0.0556		HSPA8, HSP90B1, HSPA5
CDK5 Signaling	1.5	0.0408		PRKAR2B, RRAS, ITGA6, LAMB1
Signaling by Rho Family GTPases	1.46	0.0279	2.449	ACTR2, ACTR3, EZR, ACTB, ARPC2, GNA11, ARPC3
PRPP Biosynthesis I	1.44	0.333		PRPS2
NADH Repair	1.44	0.333		GAPDH
Proline Degradation	1.44	0.333		ALDH4A1
4-hydroxyproline Degradation I	1.44	0.333		ALDH4A1
Nitric Oxide Signaling in the Cardiovascular System	1.37	0.037	0	KNG1, HSP90B1, PRKAR2B, HSP90AA1
Heme Degradation	1.32	0.25		BLVRB
Phenylethylamine Degradation I	1.32	0.25		ALDH2
Melatonin Degradation II	1.32	0.25		MAOA
Arginine Degradation I (Arginase Pathway)	1.32	0.25		ALDH4A1
N-acetylglucosamine Degradation II	1.32	0.25		NAGK
Acetate Conversion to Acetyl-CoA	1.32	0.25		ACSL1
Sirtuin Signaling Pathway	1.23	0.0247	1.134	PRKDC, XRCC6, TRIM28, NQO1, ACLY, XRCC5, PARP1
Tetrapyrrole Biosynthesis II	1.23	0.2		ALAD
CMP-N-acetylneuraminate Biosynthesis I (Eukaryotes)	1.23	0.2		NAGK
Tyrosine Degradation I	1.23	0.2		FAH
Ephrin B Signaling	1.22	0.0411		RAC2, GNA11, HNRNPK
Hypoxia Signaling in the Cardiovascular System	1.22	0.0411		HSP90B1, NQO1, HSP90AA1
Phagosome Formation	1.2	0.0325		IGHG3, IGHG4, IGHG1, IGHG2
Agranulocyte Adhesion and Diapedesis	1.19	0.0284		EZR, ACTB, ITGA6, ITGA1, MYH11
CD28 Signaling in T Helper Cells	1.16	0.0315	2	ACTR2, ACTR3, ARPC2, ARPC3
Selenocysteine Biosynthesis II (Archaea and Eukaryotes)	1.15	0.167		SARS
UDP-N-acetyl-D-glucosamine Biosynthesis II	1.15	0.167		GFPT1
Glycogen Biosynthesis II (from UDP-D-Glucose)	1.15	0.167		GBE1
Cdc42 Signaling	1.14	0.031	2	ACTR2, ACTR3, ARPC2, ARPC3
Hepatic Fibrosis / Hepatic Stellate Cell Activation	1.13	0.0273		COL1A2, COL4A2, MYH11, COL6A6, AGT
Dendritic Cell Maturation	1.12	0.027	-2.236	COL1A2, IGHG3, IGHG4, IGHG1, IGHG2
p70S6K Signaling	1.12	0.0305		YWHAG, RRAS, F2, AGT
Insulin Receptor Signaling	1.06	0.0292	1	PRKAR2B, RRAS, LIPE, ACLY
ILK Signaling	1.06	0.0259	-1	PARVA, ACTB, ILK, MYH11, DSP
Neuregulin Signaling	1.06	0.0349		HSP90B1, RRAS, HSP90AA1
NF-κB Activation by Viruses	1.05	0.0345		RRAS, ITGA6, ITGA1
Salvage Pathways of Pyrimidine Deoxyribonucleotides	1.03	0.125		TYMP
Calcium Signaling	1.02	0.0253		PRKAR2B, TPM3, TPM1, ASPH, MYH11
Pyrimidine Ribonucleotides Interconversion	1.02	0.0465		AK1, DHX9
Reelin Signaling in Neurons	0.99	0.0326		APOE, ITGA6, ITGA1
PPAR Signaling	0.99	0.0326		HSP90B1, RRAS, HSP90AA1
Heme Biosynthesis II	0.981	0.111		ALAD
GDP-glucose Biosynthesis	0.981	0.111		PGM1
Leukocyte Extravasation Signaling	0.968	0.0243	0.447	RAC2, EZR, ACTB, ITGA6, ITGA1
Prostate Cancer Signaling	0.959	0.0316		HSP90B1, RRAS, HSP90AA1
Glucose and Glucose-1-phosphate Degradation	0.938	0.1		PGM1
Oleate Biosynthesis II (Animals)	0.938	0.1		CYB5A
Glucocorticoid Receptor Signaling	0.93	0.0208		HSPA8, HSP90B1, RRAS, ACTB, HSP90AA1, HSPA5, AGT
FAK Signaling	0.93	0.0306		RRAS, ACTB, TNS1
Cell Cycle: G2/M DNA Damage Checkpoint Regulation	0.921	0.0408		PRKDC, YWHAG
AMPK Signaling	0.91	0.0233		AK1, PRKAR2B, ACTB, LIPE, RAB6A
Purine Nucleotides De Novo Biosynthesis II	0.899	0.0909		IMPDH2
SAPK/JNK Signaling	0.882	0.0291		RAC2, RRAS, HNRNPK
Androgen Biosynthesis	0.864	0.0833		AKR1C3
Guanosine Nucleotides Degradation III	0.864	0.0833		NT5E
BER pathway	0.864	0.0833		PARP1
IGF-1 Signaling	0.856	0.0283		PRKAR2B, YWHAG, RRAS
Mitochondrial Dysfunction	0.845	0.0242		CAT, CYB5A, ACO1, MAOA
Regulation of Cellular Mechanics by Calpain Protease	0.84	0.0364		RRAS, EZR
Telomerase Signaling	0.839	0.0278		HSP90B1, RRAS, HSP90AA1
Fatty Acid Activation	0.832	0.0769		ACSL1
γ-glutamyl Cycle	0.802	0.0714		ANPEP
Phospholipase C Signaling	0.796	0.0213	-2.236	IGHG3, RRAS, IGHG4, IGHG1, IGHG2
Retinoic acid Mediated Apoptosis Signaling	0.792	0.0339		CRABP2, PARP1
G Beta Gamma Signaling	0.789	0.0263		PRKAR2B, RRAS, GNA11
Adenosine Nucleotides Degradation II	0.775	0.0667		NT5E
Synaptic Long Term Potentiation	0.751	0.0252		PRKAR2B, RRAS, GNA11
PTEN Signaling	0.751	0.0252		RAC2, RRAS, ILK
Axonal Guidance Signaling	0.751	0.018		RAC2, ACTR2, ACTR3, PRKAR2B, RRAS, ARPC2, GNA11, ARPC3
Glutaryl-CoA Degradation	0.749	0.0625		CA1
Mitotic Roles of Polo-Like Kinase	0.747	0.0317		HSP90B1, HSP90AA1
Endometrial Cancer Signaling	0.737	0.0312		RRAS, ILK
Renin-Angiotensin Signaling	0.737	0.0248		PRKAR2B, RRAS, AGT
Netrin Signaling	0.727	0.0308		RAC2, PRKAR2B
Granzyme A Signaling	0.726	0.0588		ANP32A
Mitochondrial L-carnitine Shuttle Pathway	0.726	0.0588		ACSL1
ERK5 Signaling	0.717	0.0303		YWHAG, RRAS
Cellular Effects of Sildenafil (Viagra)	0.702	0.0238		PRKAR2B, ACTB, MYH11
NRF2-mediated Oxidative Stress Response	0.695	0.0211		RRAS, ACTB, NQO1, CAT
Ubiquinol-10 Biosynthesis (Eukaryotic)	0.682	0.0526		ECHDC1
The Visual Cycle	0.682	0.0526		AKR1C3
Myc Mediated Apoptosis Signaling	0.678	0.0286		YWHAG, RRAS
Glioma Invasiveness Signaling	0.678	0.0286		PLG, RRAS
Maturity Onset Diabetes of Young (MODY) Signaling	0.663	0.05		GAPDH
MSP-RON Signaling Pathway	0.66	0.0278		F12, ACTB
GPCR-Mediated Integration of Enteroendocrine Signaling Exemplified by an L Cell	0.66	0.0278		PRKAR2B, GNA11
ERK/MAPK Signaling	0.648	0.0201		RAC2, PRKAR2B, YWHAG, RRAS
NAD Salvage Pathway II	0.644	0.0476		NT5E
BMP signaling pathway	0.643	0.027		PRKAR2B, RRAS
Androgen Signaling	0.637	0.0221		PRKAR2B, GNA11, HSP90AA1
Dopamine Receptor Signaling	0.626	0.0263		PRKAR2B, MAOA
Pyrimidine Deoxyribonucleotides De Novo Biosynthesis I	0.61	0.0435		AK1
Hereditary Breast Cancer Signaling	0.608	0.0213		NPM1, RRAS, ACTB
Glutathione-mediated Detoxification	0.594	0.0417		ANPEP
TCA Cycle II (Eukaryotic)	0.594	0.0417		ACO1
Tryptophan Degradation III (Eukaryotic)	0.594	0.0417		CA1
Glycolysis I	0.594	0.0417		GAPDH
α-Adrenergic Signaling	0.557	0.0235		PRKAR2B, RRAS
Apoptosis Signaling	0.53	0.0225		RRAS, PARP1
Sonic Hedgehog Signaling	0.524	0.0345		PRKAR2B
Fatty Acid β-oxidation I	0.512	0.0333		ACSL1
IL-1 Signaling	0.51	0.0217		PRKAR2B, GNA11
Death Receptor Signaling	0.51	0.0217		ACTB, PARP1
Role of Macrophages, Fibroblasts and Endothelial Cells in Rheumatoid Arthritis	0.508	0.0165		IGHG3, RRAS, IGHG4, IGHG1, IGHG2
GNRH Signaling	0.5	0.0185		PRKAR2B, RRAS, GNA11
Retinoate Biosynthesis I	0.5	0.0323		AKR1C3
Tight Junction Signaling	0.482	0.0181		PRKAR2B, ACTB, MYH11
Granulocyte Adhesion and Diapedesis	0.482	0.0181		EZR, ITGA6, ITGA1
Melanocyte Development and Pigmentation Signaling	0.474	0.0204		PRKAR2B, RRAS
Oncostatin M Signaling	0.467	0.0294		RRAS
DNA Methylation and Transcriptional Repression Signaling	0.467	0.0294		HIST1H4A
VEGF Signaling	0.463	0.02		RRAS, ACTB
UVA-Induced MAPK Signaling	0.436	0.019		RRAS, PARP1
Role of NFAT in Regulation of the Immune Response	0.421	0.0166		RRAS, GNA11, XPO1
Thyroid Cancer Signaling	0.42	0.0256		RRAS
Estrogen Biosynthesis	0.42	0.0256		AKR1C3
GPCR-Mediated Nutrient Sensing in Enteroendocrine Cells	0.406	0.018		PRKAR2B, GNA11
Role of p14/p19ARF in Tumor Suppression	0.395	0.0238		NPM1
Serotonin Receptor Signaling	0.395	0.0238		MAOA
Stearate Biosynthesis I (Animals)	0.387	0.0233		ACSL1
UVC-Induced MAPK Signaling	0.387	0.0233		RRAS
Gap Junction Signaling	0.385	0.0157		PRKAR2B, RRAS, ACTB
HIF1α Signaling	0.383	0.0172		RRAS, HSP90AA1
Role of Oct4 in Mammalian Embryonic Stem Cell Pluripotency	0.372	0.0222		PARP1
Fc Epsilon RI Signaling	0.37	0.0168		RAC2, RRAS
Natural Killer Cell Signaling	0.366	0.0167		RAC2, RRAS
Gαi Signaling	0.366	0.0167		PRKAR2B, RRAS
Thrombin Signaling	0.352	0.0149		RRAS, GNA11, F2
Cancer Drug Resistance By Drug Efflux	0.345	0.0204		RRAS
Amyloid Processing	0.339	0.02		PRKAR2B
Estrogen Receptor Signaling	0.334	0.0156		PRKDC, RRAS
Phototransduction Pathway	0.332	0.0196		PRKAR2B
14-3-3-mediated Signaling	0.327	0.0154		YWHAG, RRAS
CREB Signaling in Neurons	0.326	0.0143		PRKAR2B, RRAS, GNA11
P2Y Purigenic Receptor Signaling Pathway	0.316	0.015		PRKAR2B, RRAS
Transcriptional Regulatory Network in Embryonic Stem Cells	0.315	0.0185		HIST1H4A
autophagy	0.315	0.0185		CTSG
Melanoma Signaling	0.309	0.0182		RRAS
Gα12/13 Signaling	0.309	0.0148		RRAS, F2
Heparan Sulfate Biosynthesis (Late Stages)	0.293	0.0172		LIPE
Molecular Mechanisms of Cancer	0.29	0.0129		PRKDC, RAC2, PRKAR2B, RRAS, GNA11
CNTF Signaling	0.283	0.0167		RRAS
Ovarian Cancer Signaling	0.282	0.014		PRKAR2B, RRAS
Superpathway of Melatonin Degradation	0.278	0.0164		MAOA
PXR/RXR Activation	0.269	0.0159		PRKAR2B
Cardiac Hypertrophy Signaling	0.266	0.0129		PRKAR2B, RRAS, GNA11
IL-2 Signaling	0.264	0.0156		RRAS
Thrombopoietin Signaling	0.26	0.0154		RRAS
Heparan Sulfate Biosynthesis	0.26	0.0154		LIPE
Cell Cycle: G1/S Checkpoint Regulation	0.26	0.0154		RPL5
Eicosanoid Signaling	0.26	0.0154		AKR1C3
Opioid Signaling Pathway	0.257	0.0127		RAC2, PRKAR2B, RRAS
Relaxin Signaling	0.25	0.013		PRKAR2B, GNA11
PKCθ Signaling in T Lymphocytes	0.25	0.013		RAC2, RRAS
ErbB2-ErbB3 Signaling	0.247	0.0147		RRAS
Chemokine Signaling	0.247	0.0147		RRAS
IL-10 Signaling	0.243	0.0145		BLVRB
Role of JAK1 and JAK3 in γc Cytokine Signaling	0.243	0.0145		RRAS
Melatonin Signaling	0.239	0.0143		PRKAR2B
Role of MAPK Signaling in the Pathogenesis of Influenza	0.239	0.0143		RRAS
ErbB4 Signaling	0.239	0.0143		RRAS
Antiproliferative Role of Somatostatin Receptor 2	0.228	0.0137		RRAS
GM-CSF Signaling	0.228	0.0137		RRAS
CXCR4 Signaling	0.225	0.0122		RRAS, GNA11
STAT3 Pathway	0.224	0.0135		RRAS
IL-15 Signaling	0.217	0.0132		RRAS
GDNF Family Ligand-Receptor Interactions	0.217	0.0132		RRAS
VDR/RXR Activation	0.214	0.013		PSMC5
Angiopoietin Signaling	0.214	0.013		RRAS
Non-Small Cell Lung Cancer Signaling	0.214	0.013		RRAS
Neurotrophin/TRK Signaling	0.214	0.013		RRAS
FcγRIIB Signaling in B Lymphocytes	0.207	0.0127		RRAS
Estrogen-Dependent Breast Cancer Signaling	0.207	0.0127		RRAS
Regulation of IL-2 Expression in Activated and Anergic T Lymphocytes	0.207	0.0127		RRAS
Role of BRCA1 in DNA Damage Response	0.204	0.0125		ACTB
Erythropoietin Signaling	0.201	0.0123		RRAS
Renal Cell Carcinoma Signaling	0.201	0.0123		RRAS
Macropinocytosis Signaling	0.201	0.0123		RRAS

## Sheet: Diseases.Functions_LNxNCT
© 2000-2018 QIAGEN. All rights reserved.
Diseases and functions annotation (LNxNCT)
Categories	Diseases or Functions Annotation	p-Value	Predicted Activation State	Activation z-score	# Molecules	Molecules
Neurological Disease, Organismal Injury and Abnormalities, Psychological Disorders	Dementia	9.86e-18			47	ACLY, ACTB, AFM, AGT, ALDH2, ANP32A, APOA1, APOB, APOD, APOE, BGN, C4A/C4B, CA1, CA2, CFB, CFD, DHX9, EPRS, F12, F2, GAPDH, GC, HBA1/HBA2, HNRNPA2B1, HNRNPU, HP, HPX, HRG, HSPA5, HSPD1, IGHA2, IGHG1, IGKC, KNG1, MAOA, MYH11, NQO1, PLG, PON1, PRKAR2B, PRKDC, RAB6A, SERPINA1, SERPINA3, SERPINC1, TF, TTR
Metabolic Disease	Amyloidosis	3.31e-16			44	ACLY, ACTB, AFM, AGT, ALDH2, ANP32A, APOA1, APOD, APOE, BGN, C4A/C4B, CFB, CFD, DHX9, EPRS, F12, FGA, GAPDH, GC, HBA1/HBA2, HNRNPA2B1, HNRNPU, HP, HPX, HRG, HSPA5, HSPD1, IGHA2, IGHG1, IGKC, KNG1, MAOA, MYH11, NQO1, PLG, PON1, PRKAR2B, PRKDC, RAB6A, SERPINA1, SERPINA3, SERPINC1, TF, TTR
Metabolic Disease, Neurological Disease, Organismal Injury and Abnormalities, Psychological Disorders	Alzheimer disease	3.7e-16			43	ACLY, ACTB, AFM, AGT, ALDH2, ANP32A, APOA1, APOD, APOE, BGN, C4A/C4B, CFB, CFD, DHX9, EPRS, F12, GAPDH, GC, HBA1/HBA2, HNRNPA2B1, HNRNPU, HP, HPX, HRG, HSPA5, HSPD1, IGHA2, IGHG1, IGKC, KNG1, MAOA, MYH11, NQO1, PLG, PON1, PRKAR2B, PRKDC, RAB6A, SERPINA1, SERPINA3, SERPINC1, TF, TTR
Cell Death and Survival	Cell death	9.22e-15		-1.853	87	ADH5, AGT, AK1, AKR1C3, ALDH2, ANK1, ANPEP, API5, APOA1, APOB, APOE, C1QBP, C4A/C4B, C8A, C8B, CAT, CFB, CFH, CFI, COL4A2, CRABP2, CRYAB, CSE1L, CTSG, CYB5A, DHX9, DSP, EIF4G1, EIF4G2, EZR, F2, GAPDH, GBE1, GNA11, HBA1/HBA2, HBB, HNRNPH1, HNRNPK, HP, HRG, HSP90AA1, HSP90B1, HSPA5, HSPA8, HSPD1, HYOU1, IGHG1, IGHG3, IGKC, ILF2, ILK, IMPDH2, ITGA6, KANK2, LMNB1, LTF, MAOA, MCAM, NCL, NPM1, NQO1, NT…
Cellular Movement	Migration of cells	8.94e-14		-0.785	59	AGT, ANPEP, APOA1, APOE, ARPC2, ASPH, C1QBP, C4A/C4B, CAT, CFH, COL4A2, CRYAB, CSE1L, CTSG, DSP, EZR, F12, F2, FBLN2, FBLN5, FGA, GNA11, HARS, HDGF, HNRNPA2B1, HNRNPK, HRG, HSP90AA1, HSPA5, HSPD1, IGHG1, ILF3, ILK, IPO7, ITGA1, ITGA6, KNG1, LAMB1, MCAM, MYO1C, NCL, NPM1, ORM1, PARVA, PLG, RAC2, RUVBL2, S100A10, S100A4, SARS, SERPINA1, SERPINA3, SERPINA5, SERPINC1, SERPIND1, TNC, TNS1, TPM1, TPM3
Hereditary Disorder, Organismal Injury and Abnormalities	Autosomal dominant disease	4.36e-13			56	ACLY, ACTB, AGT, ALDH2, ANK1, APOA1, APOB, APOE, BGN, CA1, CA2, CFB, CFI, COL1A2, COL4A2, CRYAB, DSP, EFTUD2, EIF4G1, F12, F2, FBLN5, FBN1, FGA, FUS, GARS, GNA11, HARS, HBA1/HBA2, HBB, HBG1, HNRNPA2B1, HNRNPK, HNRNPU, HRG, HSPD1, ITIH4, LAMA4, LMNB1, MYH11, NOP56, RPL5, RPS17, RPSA, SERPINA3, SERPINC1, SERPIND1, SERPING1, SLC4A1, SNRNP200, SPTA1, SPTB, TNC, TPM1, TPM3, TTR
Cellular Movement	Cell movement	6.35e-13		-1.065	62	AGT, ANPEP, APOA1, APOE, ARPC2, ASPH, C1QBP, C4A/C4B, CAT, CFH, COL4A2, CRYAB, CSE1L, CTSG, DSP, EZR, F12, F2, FBLN2, FBLN5, FBN1, FGA, GC, GNA11, HARS, HDGF, HNRNPA2B1, HNRNPK, HRG, HSP90AA1, HSPA5, HSPD1, IGHG1, ILF3, ILK, IPO7, ITGA1, ITGA6, KNG1, LAMB1, MCAM, MYO1C, NCL, NPM1, ORM1, PARVA, PLG, RAC2, RUVBL2, S100A10, S100A4, SARS, SERPINA1, SERPINA3, SERPINA5, SERPINC1, SERPIND1, SRSF1, TNC, …
Infectious Diseases	Viral Infection	8.96e-13		1.885	64	ACSL1, ACTR2, ACTR3, ANPEP, APCS, APOA1, APOB, APOE, ARPC3, BGN, C4A/C4B, CA2, CAD, CES1, CFI, COPB1, CRYAB, CSE1L, DCLK1, DDX6, DHX15, DHX9, F12, F2, FBL, FBN1, FGA, GAPDH, HBA1/HBA2, HBG1, HNRNPF, HNRNPH1, HNRNPK, HNRNPU, HP, HSP90AA1, HSP90B1, HSPA5, HSPD1, IGKC, ILF3, IMPDH2, LARS, LTF, MCAM, MGLL, NCL, NOP56, PARVA, PGM1, PLG, PSMC5, RAB6A, RPL3, RPL5, RPSA, RUVBL2, S100A4, SERPINA1, SERPINA…
Cell Death and Survival, Connective Tissue Disorders, Hematological Disease, Organismal Injury and Abnormalities	Hemolysis	1.14e-12			14	AK1, ANK1, C4A/C4B, C8A, C8B, CFB, CFH, CFI, HBA1/HBA2, HBB, IMPDH2, SLC4A1, SPTA1, SPTB
RNA Post-Transcriptional Modification	Processing of RNA	1.25e-12		0.391	23	C1QBP, DDX39B, DHX15, DHX9, EFTUD2, FUS, HBB, HNRNPA2B1, HNRNPF, HNRNPH1, HNRNPK, HNRNPL, HNRNPM, HNRNPU, NPM1, RPL5, RPS17, SARS, SFPQ, SNRNP200, SNRPD3, SRSF1, SYNCRIP
Cardiovascular Disease, Cell Death and Survival, Connective Tissue Disorders, Hematological Disease, Hereditary Disorder, Organismal Injury and Abnormalities	Familial hemolytic anemia	6.04e-12			10	AK1, ANK1, CFB, CFH, CFI, HBA1/HBA2, HBB, SLC4A1, SPTA1, SPTB
Neurological Disease, Skeletal and Muscular Disorders	Neuromuscular disease	2e-11			43	ACTB, AFM, AGT, AK1, ALDH2, APOD, APOE, C4A/C4B, COPE, CRYAB, CSE1L, EIF4G1, GAPDH, GFPT1, HNRNPU, HP, HSP90AA1, HSP90B1, HSPA5, IGFALS, IMPDH2, ITIH4, LAMB1, LRG1, LTF, NPM1, PARP1, PON1, RAB6A, RPL13, RPL3, RPL5, RPS3A, SERPINA1, SERPINA3, SERPINF2, SERPING1, SRSF1, STOM, TF, TNC, TPM3, XRCC6
Cell-To-Cell Signaling and Interaction	Binding of blood cells	6.48e-11		-0.746	21	APCS, APOE, APOH, C4A/C4B, CFH, CTSG, EZR, F12, F2, FGA, ITGA1, ITGA6, KNG1, LTF, MCAM, NT5E, ORM1, SERPINA1, SERPING1, SLC4A1, TNC
Cardiovascular Disease, Cell Death and Survival, Connective Tissue Disorders, Hematological Disease, Organismal Injury and Abnormalities	Hemolytic anemia	7.72e-11			12	AK1, ANK1, C4A/C4B, CFB, CFH, CFI, HBA1/HBA2, HBB, IMPDH2, SLC4A1, SPTA1, SPTB
Cell Death and Survival	Cytolysis	8.56e-11		-0.867	17	AK1, ANK1, C4A/C4B, C8A, C8B, CFB, CFH, CFI, HBA1/HBA2, HBB, IGHG1, IGHG3, IGKC, IMPDH2, SLC4A1, SPTA1, SPTB
Cancer, Organismal Injury and Abnormalities, Reproductive System Disease	Tumorigenesis of reproductive tract	1.26e-10			120	ACADS, ACSL1, ACTR2, ACTR3, AFM, AGT, AKR1C1/AKR1C2, ALDH4A1, ANK1, ANPEP, APOA1, APOB, APOD, APOE, APOH, C1QC, C4A/C4B, C4BPA, C8A, C8B, CA1, CA2, CAD, CALB2, CES1, CFB, CFH, COL1A2, COL4A2, COL6A6, COPB1, COPE, CRABP2, CSE1L, DCLK1, DDX6, DHX9, DSP, EIF4G1, EPRS, F2, FABP4, FBL, FBLN2, FBLN5, FBN1, FGA, FUS, GAPDH, GBE1, GC, GFPT1, GNA11, HARS, HBA1/HBA2, HBB, HDLBP, HNRNPA2B1, HNRNPF, HNRNPL, …
Cancer, Organismal Injury and Abnormalities, Reproductive System Disease	Female genital neoplasm	1.35e-10			120	ACADS, ACSL1, ACTR2, ACTR3, AFM, AGT, AKR1C1/AKR1C2, ALDH4A1, ANK1, ANPEP, APOA1, APOB, APOD, APOE, APOH, C1QC, C4A/C4B, C4BPA, C8A, C8B, CA1, CA2, CAD, CALB2, CES1, CFB, CFH, COL1A2, COL4A2, COL6A6, COPB1, COPE, CRABP2, CSE1L, DCLK1, DDX6, DHX9, DSP, EIF4G1, EPRS, F2, FABP4, FBL, FBLN2, FBLN5, FBN1, FGA, FUS, GAPDH, GBE1, GC, GFPT1, GNA11, HARS, HBA1/HBA2, HBB, HDLBP, HNRNPA2B1, HNRNPF, HNRNPL, …
Cancer, Organismal Injury and Abnormalities, Reproductive System Disease	Female genital tract cancer	1.52e-10			117	ACADS, ACSL1, ACTR2, ACTR3, AFM, AGT, AKR1C1/AKR1C2, ALDH4A1, ANK1, ANPEP, APOA1, APOB, APOD, APOE, APOH, C1QC, C4A/C4B, C4BPA, C8A, C8B, CA1, CA2, CAD, CALB2, CES1, CFB, CFH, COL1A2, COL4A2, COL6A6, COPB1, COPE, CRABP2, CSE1L, DCLK1, DHX9, DSP, EIF4G1, EPRS, F2, FABP4, FBL, FBLN2, FBLN5, FBN1, FGA, FUS, GAPDH, GBE1, GC, GFPT1, HARS, HBA1/HBA2, HBB, HDLBP, HNRNPA2B1, HNRNPF, HNRNPL, HNRNPM, HNRNP…
RNA Post-Transcriptional Modification	Splicing of RNA	1.61e-10			16	C1QBP, DDX39B, DHX9, EFTUD2, FUS, HNRNPA2B1, HNRNPF, HNRNPH1, HNRNPL, HNRNPM, HNRNPU, SFPQ, SNRNP200, SNRPD3, SRSF1, SYNCRIP
Cell-To-Cell Signaling and Interaction	Adhesion of blood cells	1.93e-10		-0.744	19	APCS, APOE, APOH, C4A/C4B, CFH, CTSG, EZR, F2, FGA, ITGA1, ITGA6, LTF, MCAM, NT5E, ORM1, SERPINA1, SERPING1, SLC4A1, TNC
Inflammatory Disease	Chronic inflammatory disorder	2.82e-10			49	ACLY, ACO1, ACSL1, AGT, AHSG, APOA1, APOE, BGN, C4A/C4B, CA1, CA2, CAPG, CFB, CFH, COL1A2, DDX39B, ECHDC1, F2, FABP4, GC, HBA1/HBA2, HP, HSP90B1, HSPA5, HSPA8, HSPD1, IGHG1, IGHG4, IGKC, IMPDH2, LTF, MAOA, MCAM, MGLL, MYO1C, PARP1, PLG, PON1, RPS3, RPSA, S100A10, S100A4, SERPINC1, SNRNP200, SPTA1, TF, TNC, TRIM28, TYMP
Cancer, Organismal Injury and Abnormalities, Reproductive System Disease	Breast or ovarian cancer	3.06e-10			108	ACADS, ACTR2, AFM, AGT, AK1, AKR1C1/AKR1C2, AKR1C3, ANK1, ANPEP, APOA1, APOB, APOE, APOH, BGN, C4A/C4B, C8B, CAD, CALB2, CES1, CFB, CFH, COL1A2, COL4A2, COL6A6, COPE, CRABP2, CRYAB, CSE1L, DCLK1, DDX39B, DHX15, DSP, EFTUD2, EIF4A1, EIF4G1, EPRS, F2, FABP4, FAM129A, FBL, FBLN2, FBLN5, FBN1, FGA, FUS, GAPDH, GBE1, GC, HBA1/HBA2, HBB, HNRNPA2B1, HNRNPM, HP, HPX, HSP90AA1, HSP90B1, HSPA5, HSPD1, ILF2…
Cardiovascular Disease, Hereditary Disorder, Organismal Injury and Abnormalities	Familial cardiovascular disease	5.37e-10			24	AGT, APOA1, APOB, APOE, BGN, CA2, CFB, CFH, CFI, COL1A2, CRYAB, DSP, EFTUD2, F12, F2, FBN1, ILK, ITIH4, LAMA4, MYH11, NT5E, SERPINC1, TPM1, TTR
Developmental Disorder, Hereditary Disorder, Immunological Disease, Organismal Injury and Abnormalities	Complement component deficiency	6.39e-10			7	C1QC, C4A/C4B, C8A, C8B, CFB, CFD, SERPING1
Cardiovascular Disease, Hematological Disease, Organismal Injury and Abnormalities	Anemia	2.91e-09			20	AK1, ANK1, C4A/C4B, CAT, CFB, CFH, CFI, HBA1/HBA2, HBB, IMPDH2, MGLL, NQO1, PLG, RPL5, RPS17, SERPINC1, SLC4A1, SPTA1, SPTB, TF
Neurological Disease, Organismal Injury and Abnormalities, Psychological Disorders	Disorder of basal ganglia	3.3e-09			35	ACTB, AFM, AK1, ALDH2, APOD, APOE, C4A/C4B, CA2, COPE, CRYAB, CSE1L, EIF4G1, GAPDH, HNRNPU, HP, HSP90AA1, HSPA5, IGFALS, ITIH4, LAMB1, LRG1, LTF, NPM1, PARP1, PON1, RAB6A, RPL13, RPL3, RPS3A, SERPINA1, SERPINA3, SERPINF2, STOM, TPM3, XRCC6
Neurological Disease	Movement Disorders	3.73e-09			39	ACTB, AFM, AK1, ALDH2, APOD, APOE, C4A/C4B, CA1, CA2, COPE, CRYAB, CSE1L, EIF4G1, FUS, GAPDH, HNRNPU, HP, HSP90AA1, HSPA5, IGFALS, ITIH4, LAMB1, LRG1, LTF, MAOA, NOP56, NPM1, PARP1, PON1, RAB6A, RPL13, RPL3, RPS3A, SERPINA1, SERPINA3, SERPINF2, STOM, TPM3, XRCC6
Metabolic Disease	Glucose metabolism disorder	3.8e-09			38	ACO1, ACSL1, AGT, AHSG, AKR1C3, ALDH2, AMBP, APOA1, APOB, APOD, APOE, C4A/C4B, CA1, CA2, CAT, CFB, COL1A2, COL4A2, DDX39B, F2, FABP4, FAH, GBE1, HBA1/HBA2, HBB, HP, HSPA5, IMPDH2, LIPE, MAOA, PGM1, PON1, RAC2, S100A4, SERPINC1, SERPIND1, TF, TNC
Cell Death and Survival	Apoptosis	4.58e-09		-1.563	62	AGT, ALDH2, ANPEP, API5, APOE, C1QBP, CAT, CFH, COL4A2, CRABP2, CRYAB, CSE1L, CTSG, CYB5A, DHX9, DSP, EIF4G1, EIF4G2, EZR, F2, GAPDH, GNA11, HNRNPH1, HNRNPK, HRG, HSP90AA1, HSP90B1, HSPA5, HSPA8, HSPD1, HYOU1, ILK, ITGA6, KANK2, LMNB1, LTF, MAOA, MCAM, NCL, NPM1, NQO1, NT5E, PARP1, PARVA, PLG, PRKAR2B, PRKDC, RAC2, RPL10, RPS3, RPS3A, S100A4, SERPINA3, SERPINC1, SFPQ, SRSF1, TF, TNC, TRIM28, TYMP…
Organismal Injury and Abnormalities	Blood clot	4.87e-09			14	APOH, CFB, CFH, CFI, F12, F2, FGA, HRG, KNG1, PLG, PON1, SERPINA5, SERPINC1, SERPINF2
Immunological Disease	Immunodeficiency	5.06e-09			19	C1QC, C4A/C4B, C8A, C8B, CFB, CFD, CFH, CFI, F2, FGA, IGKC, IMPDH2, LTF, MGLL, NPM1, ORM1, PRKDC, RAC2, SERPING1
Cardiovascular Disease, Developmental Disorder, Hematological Disease, Organismal Injury and Abnormalities	Congenital anemia	5.91e-09			11	ANK1, CAT, HBA1/HBA2, HBB, IMPDH2, NQO1, RPL5, RPS17, SLC4A1, SPTA1, SPTB
Cardiovascular System Development and Function, Organismal Development	Angiogenesis	8.31e-09		-0.098	27	AGT, ANPEP, APOE, APOH, COL1A2, COL4A2, CRYAB, F12, F2, FABP4, FBLN2, HRG, HSPA5, HSPB6, IGHG1, ITGA1, KNG1, MCAM, NCL, ORM1, PLG, RPSA, RRAS, SARS, SERPINC1, SERPIND1, TNC
Immunological Disease	Systemic autoimmune syndrome	9.64e-09			43	ACLY, ACO1, ACSL1, AGT, AHSG, ALDH2, APOA1, APOE, BGN, C4A/C4B, CA1, CA2, CAT, CFB, COL1A2, CTSG, DDX39B, ECHDC1, FABP4, HBA1/HBA2, HP, HSP90B1, HSPA8, HSPD1, IGHG1, IGKC, IMPDH2, LTF, MAOA, MGLL, MYO1C, PARP1, PGM1, PON1, RPS3, RPSA, S100A10, SERPINC1, SNRNP200, SPTA1, SRSF1, TNC, TRIM28
Cancer, Endocrine System Disorders, Organismal Injury and Abnormalities, Reproductive System Disease	Ovarian cancer	1.23e-08			57	ACADS, ACTR2, AFM, AKR1C1/AKR1C2, ANPEP, APOA1, APOB, APOE, APOH, C4A/C4B, C8B, CAD, CALB2, CFB, CFH, COL1A2, COL4A2, COL6A6, DCLK1, EIF4G1, F2, FABP4, FBL, FUS, GAPDH, GC, HNRNPA2B1, HNRNPM, HP, HPX, HSP90AA1, HSP90B1, ITGA1, KNG1, LRPPRC, LTF, MCAM, PARP1, PDIA4, PLG, PRKDC, RRAS, SERPINA1, SERPINA5, SERPINA7, SERPINC1, SERPING1, SNRNP200, SORBS1, STOM, TF, TNPO1, TPM1, TPM3, TTR, XPO1, XRCC5
Cardiovascular Disease, Cell Death and Survival, Connective Tissue Disorders, Developmental Disorder, Hematological Disease, Organismal Injury and Abnormalities	Congenital hemolytic anemia	1.4e-08			6	ANK1, HBA1/HBA2, HBB, SLC4A1, SPTA1, SPTB
Endocrine System Disorders, Organismal Injury and Abnormalities	Benign thyroid nodule	1.91e-08			8	AHSG, APCS, APOA1, GC, HSPA5, HSPA8, PDIA4, TTR
Cell-To-Cell Signaling and Interaction, Hematological System Development and Function, Inflammatory Response	Aggregation of blood platelets	2.21e-08		-0.922	11	ACTB, CES1, CFH, CSRP1, F12, F2, FGA, HBB, ILK, KNG1, PLG
Cell-To-Cell Signaling and Interaction, Hematological System Development and Function	Aggregation of blood cells	2.21e-08		-0.264	12	ACTB, APCS, CES1, CFH, CSRP1, F12, F2, FGA, HBB, ILK, KNG1, PLG
Cell Death and Survival	Necrosis	4.75e-08		-0.756	63	ADH5, AGT, ALDH2, ANPEP, API5, APOA1, APOB, APOE, CAT, CFH, COL4A2, CRABP2, CRYAB, CSE1L, CTSG, CYB5A, DHX9, DSP, EIF4G2, EZR, F2, GAPDH, GBE1, GNA11, HNRNPH1, HNRNPK, HSP90AA1, HSPA5, HSPA8, HSPD1, HYOU1, ILF2, ILK, ITGA6, KANK2, LMNB1, LTF, MAOA, MCAM, NCL, NPM1, NQO1, NT5E, PARP1, PARVA, PLG, PRKAR2B, PRKDC, RAC2, RPS3A, S100A4, SERPINA3, SERPINC1, SFPQ, SRSF1, TF, TNC, TRIM28, TYMP, XPO1, XRC…
Cell-To-Cell Signaling and Interaction, Hematological System Development and Function, Immune Cell Trafficking	Adhesion of immune cells	5.04e-08		-0.57	15	APOE, APOH, CFH, CTSG, EZR, F2, FGA, ITGA6, LTF, MCAM, NT5E, ORM1, SERPINA1, SERPING1, TNC
RNA Post-Transcriptional Modification	Processing of mRNA	6.26e-08			13	C1QBP, DDX39B, DHX15, DHX9, EFTUD2, HBB, HNRNPA2B1, HNRNPL, HNRNPM, HNRNPU, SFPQ, SNRNP200, SRSF1
Hereditary Disorder, Neurological Disease, Organismal Injury and Abnormalities, Psychological Disorders, Skeletal and Muscular Disorders	Huntington's Disease	6.69e-08			26	ACTB, AFM, AK1, ALDH2, APOE, C4A/C4B, CRYAB, GAPDH, HNRNPU, HP, HSP90AA1, HSPA5, IGFALS, ITIH4, LAMB1, LRG1, NPM1, PARP1, PON1, RAB6A, SERPINA1, SERPINA3, SERPINF2, STOM, TPM3, XRCC6
Cancer, Organismal Injury and Abnormalities	Genitourinary tumor	7.25e-08	Decreased	-2	157	ACADS, ACLY, ACO1, ACSL1, ACTB, ACTR2, ACTR3, AFM, AGT, AKR1C1/AKR1C2, AKR1C3, ALAD, ALDH2, ALDH4A1, AMBP, ANK1, ANPEP, API5, APOA1, APOB, APOD, APOE, APOH, ARPC2, ASPH, BGN, BLVRB, C1QC, C4A/C4B, C4BPA, C8A, C8B, CA1, CA2, CAD, CALB2, CES1, CFB, CFH, CFI, COL1A2, COL4A2, COL6A6, COPB1, COPE, CRABP2, CSE1L, DCLK1, DDX6, DHX9, DSP, EFHD2, EFTUD2, EIF4G1, EIF4G2, EPRS, F2, FABP4, FBL, FBLN2, FBLN5,…
Connective Tissue Disorders, Organismal Injury and Abnormalities, Skeletal and Muscular Disorders	Non-traumatic arthropathy	9.05e-08			37	ACLY, ACO1, ACSL1, AHSG, APOA1, APOE, BGN, CA2, CFB, CRYAB, DDX39B, ECHDC1, FABP4, HBA1/HBA2, HP, HSP90B1, HSPA8, HSPD1, IGHG1, IGKC, LTF, MAOA, MGLL, MYO1C, NT5E, PARP1, PLG, PON1, RPS3, RPSA, S100A10, SERPINC1, SNRNP200, SPTA1, TF, TNC, TRIM28
Protein Synthesis	Metabolism of protein	9.48e-08		-1.691	29	AGT, APCS, APOA1, ASPH, C4BPA, CRYAB, CTSG, DDX6, EIF4G1, EIF4G2, EPRS, F2, GAPDH, HNRNPK, HSP90AA1, HSPA8, HSPD1, KNG1, NPM1, PLG, RPL10, RPL5, RPS3, RPS3A, SARS, SYNCRIP, TF, UBA6, UPF1
Cardiovascular Disease, Cell Death and Survival, Connective Tissue Disorders, Developmental Disorder, Hematological Disease, Hereditary Disorder, Organismal Injury and Abnormalities	Hereditary spherocytosis	1.06e-07			4	ANK1, SLC4A1, SPTA1, SPTB
Infectious Diseases	Infection of cells	1.24e-07	Increased	2.073	34	ACTR2, ACTR3, APCS, APOE, ARPC3, C1QBP, CA2, CAD, CFI, COPB1, CRYAB, DHX15, DHX9, F2, FBL, HNRNPF, HNRNPH1, HNRNPK, HNRNPU, HSP90B1, HSPA5, ILF3, LARS, LTF, MGLL, NOP56, PARVA, PGM1, PSMC5, RAB6A, RPL3, RPL5, SNRPD3, XPO1
Ophthalmic Disease, Organismal Injury and Abnormalities	Age-related macular degeneration	1.26e-07			8	APOE, CFB, CFH, CFI, FBLN2, FBLN5, SERPING1, TF
Cell-To-Cell Signaling and Interaction	Interaction of tumor cell lines	1.3e-07		-0.227	22	AGT, APOE, APOH, C1QBP, CFH, DSP, EZR, F2, FBLN5, FGA, ILK, ITGA6, KNG1, LTF, NCL, PARVA, RPSA, RRAS, S100A10, SERPINA5, SLC4A1, TNC
Cancer, Organismal Injury and Abnormalities	Urogenital cancer	1.44e-07	Decreased	-2	154	ACADS, ACLY, ACO1, ACSL1, ACTB, ACTR2, ACTR3, AFM, AGT, AKR1C1/AKR1C2, AKR1C3, ALAD, ALDH2, ALDH4A1, AMBP, ANK1, ANPEP, API5, APOA1, APOB, APOD, APOE, APOH, ARPC2, ASPH, BGN, BLVRB, C1QC, C4A/C4B, C4BPA, C8A, C8B, CA1, CA2, CAD, CALB2, CES1, CFB, CFH, CFI, COL1A2, COL4A2, COL6A6, COPB1, COPE, CRABP2, CSE1L, DCLK1, DHX9, DSP, EFHD2, EFTUD2, EIF4G1, EIF4G2, EPRS, F2, FABP4, FBL, FBLN2, FBLN5, FBN1,…
Cancer, Gastrointestinal Disease, Hepatic System Disease, Organismal Injury and Abnormalities	Hepatobiliary system cancer	1.48e-07			117	ACLY, ACO1, ACSL1, ACTB, ACTR2, ACTR3, AGT, AHSG, AKR1C1/AKR1C2, ALAD, ALDH2, ALDH4A1, AMBP, ANK1, ANPEP, APCS, API5, APOB, APOE, ASPH, C4BPA, C8A, CA2, CACYBP, CAD, CALB2, CAPG, CES1, CFB, COL1A2, COL4A2, COL6A6, CSE1L, DCLK1, DDX39B, EIF4A1, EIF4G2, EPRS, F12, F2, FBN1, FGA, GARS, GBE1, GC, HBA1/HBA2, HBB, HDLBP, HNRNPA2B1, HNRNPH1, HNRNPK, HNRNPM, HP, HPX, HSP90AA1, HSP90B1, HSPA5, HSPA8, HSPD…
Cardiovascular Disease, Hematological Disease, Organismal Injury and Abnormalities	Thrombus	1.61e-07			12	APOH, CFB, CFH, CFI, F2, FGA, HRG, KNG1, PLG, PON1, SERPINA5, SERPINC1
RNA Post-Transcriptional Modification	Splicing of mRNA	1.61e-07			10	C1QBP, DDX39B, DHX9, HNRNPA2B1, HNRNPL, HNRNPM, HNRNPU, SFPQ, SNRNP200, SRSF1
Hematological System Development and Function	Fibrinolysis	1.9e-07			5	APOH, F12, F2, FGA, PLG
Cancer, Gastrointestinal Disease, Hepatic System Disease, Organismal Injury and Abnormalities	Liver cancer	1.91e-07			115	ACLY, ACO1, ACSL1, ACTB, ACTR2, ACTR3, AGT, AHSG, AKR1C1/AKR1C2, ALAD, ALDH2, ALDH4A1, AMBP, ANK1, ANPEP, APCS, API5, APOB, APOE, ASPH, C4BPA, C8A, CA2, CACYBP, CAD, CALB2, CAPG, CES1, CFB, COL1A2, COL4A2, COL6A6, CSE1L, DCLK1, DDX39B, EIF4A1, EIF4G2, EPRS, F12, F2, FBN1, FGA, GARS, GBE1, GC, HBA1/HBA2, HBB, HDLBP, HNRNPA2B1, HNRNPH1, HNRNPK, HNRNPM, HP, HPX, HSP90AA1, HSP90B1, HSPA5, HSPA8, HSPD…
Neurological Disease	Progressive motor neuropathy	2.43e-07			27	ACTB, AGT, APOD, APOE, C4A/C4B, COL1A2, COPE, CRYAB, CSE1L, EIF4A1, EIF4G1, EZR, FUS, HSPA5, IMPDH2, LTF, MCAM, PON1, RPL13, RPL3, RPL5, RPS3A, S100A4, SERPINA3, SERPING1, TF, TNC
Neurological Disease	Progressive neurological disorder	2.64e-07			29	ACTB, AGT, APOD, APOE, C4A/C4B, COL1A2, COPE, CRYAB, CSE1L, EIF4A1, EIF4G1, EZR, FUS, HSP90AA1, HSP90B1, HSPA5, IMPDH2, LTF, MCAM, PON1, RPL13, RPL3, RPL5, RPS3A, S100A4, SERPINA3, SERPING1, TF, TNC
Cellular Movement, Immune Cell Trafficking	Leukocyte migration	2.76e-07		-1.505	20	AGT, APOA1, C1QBP, C4A/C4B, CFH, CTSG, EZR, F2, GNA11, HARS, HSPD1, ITGA6, KNG1, MCAM, NPM1, PLG, RAC2, SERPINA1, SERPINA3, SERPINC1
Connective Tissue Disorders, Inflammatory Disease, Organismal Injury and Abnormalities, Skeletal and Muscular Disorders	Rheumatic Disease	2.84e-07			42	ACLY, ACO1, ACSL1, ACTR3, AHSG, APOA1, APOE, APOH, BGN, CA2, CFB, CRYAB, CTSG, DDX39B, ECHDC1, FABP4, FBN1, HBA1/HBA2, HP, HSP90B1, HSPA8, HSPD1, IGHG1, IGKC, IMPDH2, LTF, MAOA, MGLL, MYO1C, PARP1, PLG, PON1, RPS3, RPSA, S100A10, SERPINC1, SNRNP200, SPTA1, SRSF1, TF, TNC, TRIM28
Endocrine System Disorders, Gastrointestinal Disease, Metabolic Disease, Organismal Injury and Abnormalities	Diabetes mellitus	2.87e-07			33	ACO1, ACSL1, AGT, AHSG, AKR1C3, ALDH2, AMBP, APOA1, APOB, APOD, APOE, C4A/C4B, CA1, CA2, CFB, COL1A2, COL4A2, DDX39B, FABP4, FAH, HBA1/HBA2, HBB, HP, HSPA5, IMPDH2, MAOA, PGM1, PON1, RAC2, SERPINC1, SERPIND1, TF, TNC
Cell-To-Cell Signaling and Interaction	Binding of tumor cell lines	3.25e-07		-0.227	21	AGT, APOE, APOH, C1QBP, CFH, DSP, F2, FBLN5, FGA, ILK, ITGA6, KNG1, LTF, NCL, PARVA, RPSA, RRAS, S100A10, SERPINA5, SLC4A1, TNC
Cellular Movement, Hematological System Development and Function, Immune Cell Trafficking	Cell movement of leukocytes	3.67e-07		-1.715	19	AGT, APOA1, C1QBP, CFH, CTSG, EZR, F2, GNA11, HARS, HSPD1, ITGA6, KNG1, MCAM, NPM1, PLG, RAC2, SERPINA1, SERPINA3, SERPINC1
Connective Tissue Disorders, Developmental Disorder, Hereditary Disorder, Organismal Injury and Abnormalities, Skeletal and Muscular Disorders	Marfan syndrome	4.02e-07			7	APCS, APOA1, COL1A2, FBN1, GC, HBB, MYH11
Molecular Transport	Transport of molecule	4.39e-07	Decreased	-2.173	36	ACO1, AFM, AGT, AKR1C1/AKR1C2, AKR1C3, ANP32A, APOA1, APOB, APOE, APOH, CA2, CTSG, DDX39B, EZR, F2, FBLN5, FGA, FUS, GAPDH, HBA1/HBA2, HBB, HNRNPA2B1, HSPA5, HSPA8, NPM1, PDIA4, PON1, SERPINA7, SLC4A1, SORBS1, TF, TNPO1, TTR, UPF1, USO1, XPO1
Hereditary Disorder, Organismal Injury and Abnormalities, Skeletal and Muscular Disorders	Autosomal dominant myopathy	4.65e-07			14	ACLY, BGN, CA1, CA2, COL1A2, COL4A2, CRYAB, DSP, GARS, HARS, HSPD1, LAMA4, TPM1, TTR
Cellular Movement	Cell movement of tumor cell lines	4.65e-07		-0.392	37	AGT, ANPEP, ARPC2, ASPH, C1QBP, CAT, CSE1L, DSP, EZR, F2, FBLN2, FBLN5, FGA, GC, GNA11, HDGF, HNRNPA2B1, HNRNPK, HSP90AA1, ILF3, ILK, IPO7, ITGA1, ITGA6, KNG1, MCAM, NCL, NPM1, PARVA, PLG, RUVBL2, S100A10, SERPINA1, SERPINA5, TNC, TPM1, TPM3
Organismal Injury and Abnormalities	Fibrin clot	4.71e-07			5	APOH, F12, F2, FGA, PLG
Cancer, Organismal Injury and Abnormalities	Breast or pancreatic cancer	4.82e-07			123	ACADS, ACO1, ACTR2, ACTR3, AFM, AGT, AK1, AKR1C1/AKR1C2, AKR1C3, ANK1, ANP32A, ANPEP, API5, APOA1, APOB, APOE, APOH, BGN, C4A/C4B, C8B, CAD, CALB2, CES1, CFB, CFH, CFI, COL1A2, COL4A2, COL6A6, COPE, CRABP2, CRYAB, CSE1L, DCLK1, DDX39B, DHX15, DHX9, DSP, EFTUD2, EIF4A1, EIF4G1, EPRS, F2, FABP4, FAM129A, FBL, FBLN2, FBLN5, FBN1, FGA, FUS, GAPDH, GBE1, GC, HBA1/HBA2, HBB, HNRNPA2B1, HNRNPL, HNRNPM, …
Protein Synthesis	Expression of protein	4.86e-07		-1.964	13	DDX6, EIF4G1, EIF4G2, EPRS, GAPDH, HNRNPK, PLG, RPL10, RPS3, RPS3A, SARS, SYNCRIP, UPF1
Cellular Movement	Migration of tumor cell lines	4.95e-07		0.248	33	AGT, ANPEP, ARPC2, ASPH, C1QBP, CAT, CSE1L, DSP, EZR, F2, FBLN2, FBLN5, FGA, GNA11, HDGF, HNRNPA2B1, HNRNPK, HSP90AA1, ILF3, ILK, IPO7, ITGA6, KNG1, MCAM, NCL, NPM1, PARVA, RUVBL2, S100A10, SERPINA1, SERPINA5, TNC, TPM3
Cell-To-Cell Signaling and Interaction	Aggregation of cells	5.17e-07		-0.637	13	ACTB, APCS, CES1, CFH, CSRP1, F12, F2, FGA, HBB, HNRNPA2B1, ILK, KNG1, PLG
Protein Synthesis	Translation of protein	5.19e-07		-1.964	12	DDX6, EIF4G1, EIF4G2, EPRS, GAPDH, HNRNPK, RPL10, RPS3, RPS3A, SARS, SYNCRIP, UPF1
Cancer, Gastrointestinal Disease, Organismal Injury and Abnormalities	Digestive system cancer	5.67e-07			206	ACADS, ACLY, ACO1, ACSL1, ACTB, ACTR2, ACTR3, AFM, AGT, AHSG, AKR1C1/AKR1C2, AKR1C3, ALAD, ALDH2, ALDH4A1, AMBP, ANK1, ANP32A, ANPEP, APCS, API5, APOB, APOE, ASPH, BGN, BLVRB, C1QC, C4BPA, C8A, C8B, CA1, CA2, CACYBP, CAD, CALB2, CAPG, CAT, CES1, CFB, CFD, CFH, CFI, COL1A2, COL4A2, COL6A6, COPB1, COPE, CRABP2, CRYAB, CSE1L, CTSG, DCLK1, DDX39B, DDX6, DHX15, DHX9, DRG1, DSP, ECHDC1, EFTUD2, EIF4A1,…
Cardiovascular System Development and Function, Organismal Development	Vasculogenesis	5.81e-07		-0.525	21	AGT, ANPEP, APOE, APOH, COL4A2, CRYAB, F12, F2, FABP4, HRG, HSPA5, IGHG1, ITGA1, KNG1, MCAM, ORM1, PLG, SARS, SERPINC1, SERPIND1, TNC
Protein Synthesis	Synthesis of protein	6.82e-07		-1.711	15	AGT, DDX6, EIF4G1, EIF4G2, EPRS, GAPDH, HNRNPK, NPM1, PLG, RPL10, RPS3, RPS3A, SARS, SYNCRIP, UPF1
Cancer, Organismal Injury and Abnormalities	Abdominal cancer	6.88e-07		-1.342	218	ACADS, ACLY, ACO1, ACSL1, ACTB, ACTR2, ACTR3, AFM, AGT, AHSG, AKR1C1/AKR1C2, AKR1C3, ALAD, ALDH2, ALDH4A1, AMBP, ANK1, ANP32A, ANPEP, APCS, API5, APOA1, APOB, APOD, APOE, APOH, ARPC2, ASPH, BGN, BLVRB, C1QC, C4A/C4B, C4BPA, C8A, C8B, CA1, CA2, CACYBP, CAD, CALB2, CAPG, CAT, CES1, CFB, CFD, CFH, CFI, COL1A2, COL4A2, COL6A6, COPB1, COPE, CRABP2, CRYAB, CSE1L, CTSG, DCLK1, DDX39B, DDX6, DHX15, DHX9,…
Infectious Diseases	Infection by RNA virus	6.9e-07	Increased	2.312	36	ACTR2, ACTR3, APCS, APOA1, APOE, ARPC3, C4A/C4B, CA2, CAD, CFI, COPB1, CRYAB, DHX15, DHX9, FBL, HBA1/HBA2, HNRNPF, HNRNPH1, HNRNPK, HNRNPU, HSP90B1, HSPA5, IMPDH2, LARS, LTF, MGLL, NOP56, PARVA, PGM1, PSMC5, RAB6A, RPL3, RPL5, S100A4, SNRPD3, XPO1
Cancer, Organismal Injury and Abnormalities, Reproductive System Disease	Female genital tract adenocarcinoma	7.99e-07			94	ACADS, ACSL1, ACTR2, AGT, AKR1C1/AKR1C2, ALDH4A1, ANK1, ANPEP, APOB, APOD, APOE, C1QC, C4A/C4B, C4BPA, C8A, C8B, CA1, CA2, CAD, CALB2, CES1, CFB, CFH, COL1A2, COL4A2, COL6A6, COPB1, COPE, CRABP2, CSE1L, DCLK1, DHX9, DSP, EIF4G1, EPRS, F2, FBL, FBLN5, FBN1, FGA, FUS, GBE1, GFPT1, HARS, HBB, HDLBP, HNRNPA2B1, HNRNPF, HNRNPL, HNRNPM, HNRNPU, HP, HSP90AA1, HSP90B1, HSPB6, HSPD1, ITGA1, ITGA6, ITIH2, …
Cancer, Organismal Injury and Abnormalities, Reproductive System Disease	Tumorigenesis of genital organ	8.98e-07			145	ACADS, ACLY, ACO1, ACSL1, ACTR2, ACTR3, AFM, AGT, AKR1C1/AKR1C2, AKR1C3, ALDH2, ALDH4A1, ANK1, ANPEP, API5, APOA1, APOB, APOD, APOE, APOH, ASPH, C1QC, C4A/C4B, C4BPA, C8A, C8B, CA1, CA2, CAD, CALB2, CES1, CFB, CFH, CFI, COL1A2, COL4A2, COL6A6, COPB1, COPE, CRABP2, CSE1L, DCLK1, DDX6, DHX9, DSP, EFHD2, EFTUD2, EIF4G1, EIF4G2, EPRS, F2, FABP4, FBL, FBLN2, FBLN5, FBN1, FGA, FUS, GAPDH, GBE1, GC, GFP…
Cancer, Organismal Injury and Abnormalities, Reproductive System Disease	Genital tumor	9.2e-07			145	ACADS, ACLY, ACO1, ACSL1, ACTR2, ACTR3, AFM, AGT, AKR1C1/AKR1C2, AKR1C3, ALDH2, ALDH4A1, ANK1, ANPEP, API5, APOA1, APOB, APOD, APOE, APOH, ASPH, C1QC, C4A/C4B, C4BPA, C8A, C8B, CA1, CA2, CAD, CALB2, CES1, CFB, CFH, CFI, COL1A2, COL4A2, COL6A6, COPB1, COPE, CRABP2, CSE1L, DCLK1, DDX6, DHX9, DSP, EFHD2, EFTUD2, EIF4G1, EIF4G2, EPRS, F2, FABP4, FBL, FBLN2, FBLN5, FBN1, FGA, FUS, GAPDH, GBE1, GC, GFP…
Cancer, Organismal Injury and Abnormalities	Pelvic tumor	1.01e-06			147	ACADS, ACLY, ACO1, ACSL1, ACTB, ACTR2, ACTR3, AFM, AGT, AKR1C1/AKR1C2, AKR1C3, ALAD, ALDH2, ALDH4A1, ANK1, ANPEP, API5, APOA1, APOB, APOD, APOE, APOH, ASPH, C1QC, C4A/C4B, C4BPA, C8A, C8B, CA1, CA2, CAD, CALB2, CES1, CFB, CFH, CFI, COL1A2, COL4A2, COL6A6, COPB1, COPE, CRABP2, CSE1L, DCLK1, DHX9, DSP, EFHD2, EFTUD2, EIF4G1, EIF4G2, EPRS, F2, FABP4, FBL, FBLN2, FBLN5, FBN1, FGA, FUS, GAPDH, GBE1, G…
Connective Tissue Disorders, Immunological Disease, Inflammatory Disease, Inflammatory Response, Organismal Injury and Abnormalities, Skeletal and Muscular Disorders	Rheumatoid arthritis	1.05e-06			32	ACLY, ACO1, ACSL1, AHSG, APOA1, APOE, BGN, CA2, CFB, DDX39B, ECHDC1, FABP4, HP, HSP90B1, HSPA8, HSPD1, IGHG1, IGKC, LTF, MAOA, MGLL, MYO1C, PARP1, PON1, RPS3, RPSA, S100A10, SERPINC1, SNRNP200, SPTA1, TNC, TRIM28
Neurological Disease	Chronic fatigue syndrome	1.35e-06			8	C4A/C4B, EIF4G1, HP, HPX, MGLL, ORM1, ORM2, SERPINA3
Cellular Development, Connective Tissue Development and Function, Tissue Development	Differentiation of bone cells	1.57e-06			11	CAT, DHX9, FAM213A, FBL, FBN1, HNRNPU, IARS, LTF, SNRNP200, SYNCRIP, TNC
Cancer, Organismal Injury and Abnormalities	Pelvic cancer	1.58e-06			146	ACADS, ACLY, ACO1, ACSL1, ACTB, ACTR2, ACTR3, AFM, AGT, AKR1C1/AKR1C2, AKR1C3, ALAD, ALDH2, ALDH4A1, ANK1, ANPEP, API5, APOA1, APOB, APOD, APOE, APOH, ASPH, C1QC, C4A/C4B, C4BPA, C8A, C8B, CA1, CA2, CAD, CALB2, CES1, CFB, CFH, CFI, COL1A2, COL4A2, COL6A6, COPB1, COPE, CRABP2, CSE1L, DCLK1, DHX9, DSP, EFHD2, EFTUD2, EIF4G1, EIF4G2, EPRS, F2, FABP4, FBL, FBLN2, FBLN5, FBN1, FGA, FUS, GAPDH, GBE1, G…
Gene Expression, Protein Synthesis	Translation of RNA	1.7e-06		-1.987	10	EIF4G1, EIF4G2, EPRS, GAPDH, RPL10, RPS3, RPS3A, SARS, SYNCRIP, UPF1
Connective Tissue Disorders, Hematological Disease, Organismal Injury and Abnormalities	Poikilocytosis	1.78e-06			3	SLC4A1, SPTA1, SPTB
Cancer, Organismal Injury and Abnormalities, Reproductive System Disease	Genital tract cancer	1.92e-06			142	ACADS, ACLY, ACO1, ACSL1, ACTR2, ACTR3, AFM, AGT, AKR1C1/AKR1C2, AKR1C3, ALDH2, ALDH4A1, ANK1, ANPEP, API5, APOA1, APOB, APOD, APOE, APOH, ASPH, C1QC, C4A/C4B, C4BPA, C8A, C8B, CA1, CA2, CAD, CALB2, CES1, CFB, CFH, CFI, COL1A2, COL4A2, COL6A6, COPB1, COPE, CRABP2, CSE1L, DCLK1, DHX9, DSP, EFHD2, EFTUD2, EIF4G1, EIF4G2, EPRS, F2, FABP4, FBL, FBLN2, FBLN5, FBN1, FGA, FUS, GAPDH, GBE1, GC, GFPT1, HA…
Cell-To-Cell Signaling and Interaction	Adhesion of tumor cell lines	2.03e-06		0.237	17	APOE, APOH, C1QBP, CFH, DSP, F2, FBLN5, FGA, ILK, ITGA6, KNG1, LTF, PARVA, RPSA, RRAS, SLC4A1, TNC
Connective Tissue Disorders, Inflammatory Disease, Inflammatory Response, Organismal Injury and Abnormalities, Skeletal and Muscular Disorders	Inflammation of joint	2.12e-06			36	ACLY, ACO1, ACSL1, AHSG, APOA1, APOE, BGN, CA2, CFB, CRYAB, DDX39B, ECHDC1, FABP4, HBA1/HBA2, HP, HSP90B1, HSPA8, HSPD1, IGHG1, IGKC, LTF, MAOA, MGLL, MYO1C, PARP1, PLG, PON1, RPS3, RPSA, S100A10, SERPINC1, SNRNP200, SPTA1, TF, TNC, TRIM28
Cell-To-Cell Signaling and Interaction, Hematological System Development and Function, Immune Cell Trafficking, Inflammatory Response	Activation of macrophages	2.58e-06		0	6	APOE, GC, HSPD1, KNG1, PLG, SERPING1
Cancer, Gastrointestinal Disease, Hepatic System Disease, Organismal Injury and Abnormalities	Cholangiocarcinoma	2.62e-06			9	AMBP, FGA, GC, HPX, HSP90AA1, HSP90B1, KNG1, RPL4, SERPINC1
Cell Death and Survival	Cell death of tumor cell lines	3.08e-06		-0.892	50	ADH5, API5, APOB, APOE, CAT, CFH, CRABP2, CRYAB, CSE1L, CTSG, CYB5A, DHX9, DSP, EIF4G2, EZR, GAPDH, GBE1, GNA11, HNRNPH1, HNRNPK, HSPA5, HSPA8, HSPD1, ILF2, ILK, ITGA6, KANK2, LMNB1, MAOA, NCL, NPM1, NQO1, NT5E, PARP1, PARVA, PLG, PRKAR2B, PRKDC, S100A4, SERPINA3, SFPQ, SRSF1, TF, TNC, TRIM28, TYMP, XPO1, XRCC5, XRCC6, YWHAG
Cellular Response to Therapeutics	Radiosensitivity of tumor cell lines	3.7e-06		1.271	6	ILK, NPM1, PARP1, PRKDC, XRCC5, XRCC6
Organismal Injury and Abnormalities, Renal and Urological Disease	Chronic kidney disease	3.79e-06			14	AGT, APOB, APOE, C4A/C4B, CA1, CA2, F2, HBA1/HBA2, HSP90AA1, IMPDH2, KNG1, NPM1, SERPINC1, TTR
Hematological Disease, Hereditary Disorder, Organismal Injury and Abnormalities	Hereditary thrombophilia	4.26e-06			4	F2, HRG, SERPINC1, SERPIND1
RNA Post-Transcriptional Modification	Alternative splicing of mRNA	4.4e-06			6	DHX9, HNRNPL, HNRNPM, HNRNPU, SFPQ, SRSF1
Cancer, Organismal Injury and Abnormalities, Reproductive System Disease	Uterine tumor	4.97e-06			88	ACSL1, ACTR3, AGT, AKR1C1/AKR1C2, ALDH4A1, ANK1, APOB, APOD, C1QC, C4BPA, C8A, C8B, CA1, CA2, CAD, CALB2, CES1, CFB, CFH, COL4A2, COPB1, COPE, CRABP2, CSE1L, DCLK1, DDX6, DHX9, DSP, EIF4G1, EPRS, FBLN2, FBLN5, FBN1, FGA, GBE1, GFPT1, GNA11, HARS, HBA1/HBA2, HBB, HDLBP, HNRNPF, HNRNPL, HNRNPU, HP, HSP90AA1, HSP90B1, HSPB6, HSPD1, ITGA1, ITGA6, ITIH2, ITIH4, LAMA4, LAMB1, LTF, MAOA, MGLL, MYH11, MY…
Cancer, Organismal Injury and Abnormalities, Reproductive System Disease	Tumorigenesis of genital tumor	4.99e-06			92	ACADS, ACSL1, ACTR2, AGT, AKR1C1/AKR1C2, ALDH4A1, ANK1, ANPEP, APOB, APOE, C1QC, C4A/C4B, C4BPA, C8A, C8B, CA1, CAD, CALB2, CES1, CFH, COL1A2, COL4A2, COL6A6, COPB1, COPE, CRABP2, CSE1L, DCLK1, DHX9, DSP, EIF4G1, EPRS, F2, FBL, FBLN2, FBN1, FGA, FUS, GBE1, GFPT1, HARS, HDLBP, HNRNPA2B1, HNRNPF, HNRNPL, HNRNPM, HNRNPU, HP, HSP90AA1, HSP90B1, HSPD1, ITGA1, ITGA6, ITIH2, ITIH4, KNG1, LAMA4, LAMB1, L…
Lipid Metabolism, Small Molecule Biochemistry, Vitamin and Mineral Metabolism	Steroid metabolism	5.07e-06		0.849	10	ACLY, AKR1C1/AKR1C2, AKR1C3, APOA1, APOB, APOE, CES1, HSPA8, ITGA6, SERPINA1
Lipid Metabolism, Small Molecule Biochemistry, Vitamin and Mineral Metabolism	Metabolism of terpenoid	5.56e-06		0.849	11	ACLY, AKR1C1/AKR1C2, AKR1C3, APOA1, APOB, APOE, CES1, HSPA8, ITGA6, RETSAT, SERPINA1
Free Radical Scavenging	Synthesis of reactive oxygen species	5.62e-06		-0.213	15	AGT, ALDH2, APOE, CAT, CFH, CRYAB, F2, HBA1/HBA2, HBB, HNRNPK, ITGA6, LTF, NQO1, RAC2, SERPINA1
Cancer, Organismal Injury and Abnormalities, Reproductive System Disease	Breast cancer	6.35e-06			76	AGT, AK1, AKR1C1/AKR1C2, AKR1C3, ANK1, ANPEP, APOA1, APOB, APOE, BGN, CES1, COL1A2, COL4A2, COPE, CRABP2, CRYAB, CSE1L, DDX39B, DHX15, DSP, EFTUD2, EIF4A1, EPRS, FAM129A, FBLN2, FBLN5, FBN1, FGA, FUS, GBE1, HBA1/HBA2, HBB, HNRNPM, HP, HPX, HSP90AA1, HSP90B1, HSPA5, HSPD1, ILF2, ILF3, ITIH4, LAMB1, LIPE, LTF, MCAM, MGLL, MYH11, NAGK, NCL, NID2, NQO1, NT5E, ORM1, PARP1, PARVA, PLG, PRKDC, RPL4, RPL…
Cell-To-Cell Signaling and Interaction	Interaction of lymphoma cell lines	6.45e-06		-0.78	8	APOE, EZR, F2, FBLN5, FGA, ITGA6, NCL, TNC
Developmental Disorder, Hereditary Disorder, Metabolic Disease, Neurological Disease, Organismal Injury and Abnormalities	Familial amyloidotic polyneuropathy	6.62e-06			4	APOA1, APOE, BGN, TTR
Cellular Assembly and Organization, Neurological Disease, Organismal Development, Tissue Development	Formation of amyloid fibrils	6.62e-06			4	APCS, APOE, CRYAB, TTR
Hematological Disease	Hemorrhagic disease	6.89e-06		0.492	13	C4A/C4B, F12, F2, HSPA5, IMPDH2, LTF, MGLL, PLG, RPL3, RPL5, SERPINA1, SERPINC1, SERPINF2
Cell Morphology, Cellular Function and Maintenance, DNA Replication, Recombination, and Repair	Double-stranded DNA break repair of prostate cancer cell lines	7.07e-06			3	PARP1, XRCC5, XRCC6
Cancer, Gastrointestinal Disease, Organismal Injury and Abnormalities, Tumor Morphology	Progression of gastric carcinoma	7.07e-06			3	APOE, COL1A2, FUS
Cardiovascular Disease, Dermatological Diseases and Conditions, Organismal Injury and Abnormalities	Venous stasis syndrome	7.07e-06			3	PLG, SERPINC1, SERPIND1
Dermatological Diseases and Conditions, Organismal Injury and Abnormalities	Psoriasis	7.13e-06			25	ANP32A, APOD, APOE, C1QBP, C4A/C4B, CFD, COL1A2, CRABP2, GAPDH, GARS, HBB, HSPA5, HSPA8, IGHG1, ITGA1, ITGA6, LTF, MCAM, ME1, PLG, SERPINF2, SYNCRIP, TF, TNC, TYMP
Cell-To-Cell Signaling and Interaction	Response of granulocytes	7.15e-06		-1.755	6	ANPEP, APCS, CFH, IGHA1, IGHA2, IGHG3
Endocrine System Disorders, Gastrointestinal Disease, Metabolic Disease, Organismal Injury and Abnormalities, Renal and Urological Disease	Diabetic nephropathy	7.28e-06			12	ACO1, AGT, AKR1C3, AMBP, APOD, APOE, CA1, CA2, HBB, IMPDH2, SERPINC1, SERPIND1
Endocrine System Disorders, Organismal Injury and Abnormalities	Benign thyroid disease	7.52e-06			9	AHSG, APCS, APOA1, APOB, GC, HSPA5, HSPA8, PDIA4, TTR
Cellular Development, Connective Tissue Development and Function, Skeletal and Muscular System Development and Function, Tissue Development	Differentiation of osteoblasts	7.52e-06			9	CAT, DHX9, FBL, HNRNPU, IARS, LTF, SNRNP200, SYNCRIP, TNC
Cancer, Organismal Injury and Abnormalities	Serous adenocarcinoma	7.79e-06			27	APOD, APOE, C4A/C4B, C8B, CA2, CALB2, CFB, CFH, DCLK1, F2, FBL, FBLN5, HBB, HSP90AA1, HSP90B1, HSPB6, LAMA4, MCAM, MGLL, MYH11, PARP1, PRKDC, RRAS, SERPINA7, SERPING1, SNRNP200, TNPO1
Cellular Development, Cellular Growth and Proliferation	Cell proliferation of tumor cell lines	8.26e-06	Increased	2.572	51	ACLY, ACTB, AGT, AKR1C3, APOB, ASPH, C1QBP, CACYBP, CAT, CSE1L, CTSG, DCLK1, EZR, F12, F2, FBLN2, FUS, GAPDH, HDGF, HNRNPA2B1, HNRNPK, HSP90AA1, HSPA5, HSPB6, IGKC, ILF2, ILF3, ILK, IPO7, ITGA1, KNG1, MGLL, NCL, NPM1, NQO1, PARP1, PLG, PRKAR2B, PRPS2, S100A10, S100A4, SFPQ, SNRNP200, TNC, TPM1, TRIM28, UBA6, XPO1, XRCC5, XRCC6, YWHAG
Inflammatory Response, Organismal Injury and Abnormalities	Inflammation of organ	8.31e-06			32	AGT, APOA1, APOB, APOE, BGN, C4A/C4B, CA1, CA2, CAPG, CAT, CFH, COL1A2, F2, FABP4, GC, HBA1/HBA2, HBB, HSPA5, IGHG1, IGHG4, IMPDH2, ITGA6, LTF, MCAM, MGLL, NAGK, S100A4, TF, TPM1, TPM3, TYMP, XRCC6
Cell Cycle	Interaction of DNA	8.64e-06		-1.79	18	AGT, APOH, CAT, F2, FUS, GFPT1, HP, ILK, LTF, PARP1, PLG, PRKDC, SERPINC1, SFPQ, TF, TRIM28, XRCC6, YWHAG
Cancer, Organismal Injury and Abnormalities, Reproductive System Disease	Uterine cancer	9.01e-06			84	ACSL1, ACTR3, AGT, AKR1C1/AKR1C2, ALDH4A1, ANK1, APOB, APOD, C1QC, C4BPA, C8A, C8B, CA1, CA2, CAD, CALB2, CES1, CFB, COL4A2, COPB1, COPE, CRABP2, CSE1L, DCLK1, DHX9, DSP, EIF4G1, EPRS, FBLN2, FBLN5, FBN1, FGA, GBE1, GFPT1, HARS, HBA1/HBA2, HBB, HDLBP, HNRNPF, HNRNPL, HNRNPU, HP, HSP90AA1, HSP90B1, HSPB6, HSPD1, ITGA1, ITGA6, ITIH2, ITIH4, LAMA4, LAMB1, LTF, MGLL, MYH11, MYO1C, NOP56, NPM1, ORM1, …
Cancer, Organismal Injury and Abnormalities	Tumorigenesis of adenocarcinoma	9.25e-06			75	ACADS, ACTR2, AFM, AKR1C1/AKR1C2, AMBP, ANK1, ANP32A, ANPEP, APOB, APOE, ARPC2, BGN, BLVRB, C4A/C4B, C8B, CALB2, CAT, CFH, COL1A2, COL4A2, COL6A6, CTSG, DCLK1, EIF4A1, EIF4G1, EIF4G2, EZR, F2, FBL, FUS, HBB, HBD, HNRNPA2B1, HNRNPM, HSP90AA1, HSP90B1, HSPA8, HSPD1, ILF2, ILF3, IMPDH2, ITGA1, ITIH2, KNG1, LAMA4, LRPPRC, LTF, MCAM, MYH11, NPM1, NQO1, PARP1, PCBP1, PDIA4, PON1, PRKDC, PSMC5, RPL5, RP…
Cell Death and Survival	Apoptosis of tumor cell lines	9.91e-06		-0.816	41	API5, CAT, CFH, CRABP2, CRYAB, CSE1L, CTSG, CYB5A, DHX9, DSP, EIF4G2, EZR, GAPDH, GNA11, HNRNPH1, HNRNPK, HSPA5, HSPA8, HSPD1, ILK, KANK2, LMNB1, MAOA, NCL, NPM1, NQO1, PARP1, PARVA, PLG, PRKAR2B, PRKDC, S100A4, SERPINA3, SFPQ, SRSF1, TF, TNC, TRIM28, TYMP, XPO1, XRCC5
Organismal Injury and Abnormalities, Respiratory Disease	Acute lung injury	1.01e-05			9	AHSG, APOH, CTSG, F12, GAPDH, HBA1/HBA2, HBB, MGLL, TF
Cellular Movement	Cell movement of sarcoma cell lines	1.01e-05		1.572	9	ARPC2, CAT, FBLN5, HNRNPK, ILK, KNG1, PARVA, TNC, TPM3
Gene Expression, Protein Synthesis	Translation of mRNA	1.01e-05		-1.987	9	EIF4G1, EIF4G2, EPRS, GAPDH, RPL10, RPS3, RPS3A, SARS, SYNCRIP
Gene Expression	Expression of mRNA	1.03e-05		-1.477	10	DHX9, EIF4G1, EIF4G2, EPRS, GAPDH, RPL10, RPS3, RPS3A, SARS, SYNCRIP
Cellular Development, Connective Tissue Development and Function, Tissue Development	Differentiation of connective tissue cells	1.08e-05		-0.152	13	APCS, CAT, DHX9, F2, FAM213A, FBL, FBN1, HNRNPU, IARS, LTF, SNRNP200, SYNCRIP, TNC
Hematological Disease, Infectious Diseases	Ebola hemorrhagic fever	1.12e-05		0.492	5	HSPA5, LTF, MGLL, RPL3, RPL5
Cancer, Gastrointestinal Disease, Hepatic System Disease, Organismal Injury and Abnormalities	Hepatocellular carcinoma	1.13e-05			29	AKR1C1/AKR1C2, ALDH2, APOB, ASPH, C8A, CA2, COL4A2, CSE1L, DCLK1, F2, FGA, HBA1/HBA2, HBB, HP, HSP90AA1, HSP90B1, HSPA5, ILF2, ILF3, IPO7, LAMA4, LAMB1, MGLL, NCL, NQO1, PRKDC, SERPINC1, SLC4A1, YWHAG
Cell-To-Cell Signaling and Interaction, Hematological System Development and Function, Inflammatory Response	Binding of professional phagocytic cells	1.16e-05		-1.232	9	APOE, APOH, CFH, CTSG, F2, FGA, ITGA6, ORM1, SERPINA1
Ophthalmic Disease, Organismal Injury and Abnormalities	Retinal degeneration	1.33e-05			13	APOE, CA1, CA2, CFB, CFH, CFI, FBLN2, FBLN5, HARS, MAOA, SERPING1, SNRNP200, TF
Cell Death and Survival, Organismal Injury and Abnormalities	Apoptosis of endothelial cells	1.34e-05		-0.898	9	ALDH2, COL4A2, HSPA5, HSPD1, MCAM, PARP1, PLG, SERPINC1, TYMP
Inflammatory Response	Inflammatory response	1.35e-05		-0.686	17	AGT, AHSG, APOA1, APOE, C1QBP, CTSG, GC, GNA11, HSPD1, KNG1, MGLL, ORM1, PLG, RAC2, SERPINA1, SERPINA3, SERPING1
Hereditary Disorder, Immunological Disease, Organismal Injury and Abnormalities	Autosomal recessive immunodeficiency	1.64e-05			9	C1QC, C4A/C4B, C8A, C8B, CFD, CFI, FGA, IGKC, PRKDC
Hematological System Development and Function, Organismal Functions	Coagulation of blood	1.66e-05		-0.185	8	APOE, APOH, CTSG, F12, F2, HRG, KNG1, PLG
Cardiovascular Disease, Hereditary Disorder, Organismal Injury and Abnormalities	Familial vascular disease	1.66e-05			10	BGN, CA2, CFB, CFH, CFI, F2, FBN1, MYH11, NT5E, SERPINC1
Hematological Disease, Immunological Disease	Afibrinogenemia	1.75e-05			3	CFI, F2, FGA
Connective Tissue Disorders, Hematological Disease, Hereditary Disorder, Organismal Injury and Abnormalities	Hereditary elliptocytosis	1.75e-05			3	SLC4A1, SPTA1, SPTB
Hematological Disease, Hereditary Disorder, Immunological Disease, Organismal Injury and Abnormalities	Hereditary factor I deficiency	1.75e-05			3	CFI, F2, FGA
Hematological Disease	Methemoglobinemia	1.75e-05			3	CYB5A, HBA1/HBA2, HBB
Cellular Response to Therapeutics	Radiosensitivity of prostate cancer cell lines	1.75e-05			3	PARP1, XRCC5, XRCC6
Cancer, Gastrointestinal Disease, Hepatic System Disease, Organismal Injury and Abnormalities	Liver carcinoma	1.79e-05			106	ACLY, ACO1, ACSL1, ACTB, ACTR2, ACTR3, AGT, AKR1C1/AKR1C2, ALAD, ALDH2, ALDH4A1, ANK1, ANPEP, APCS, API5, APOB, APOE, ASPH, C8A, CA2, CACYBP, CAD, CALB2, CAPG, CFB, COL1A2, COL4A2, COL6A6, CSE1L, DCLK1, DDX39B, EIF4A1, EIF4G2, EPRS, F12, F2, FBN1, FGA, GARS, GBE1, GC, HBA1/HBA2, HBB, HDLBP, HNRNPA2B1, HNRNPH1, HNRNPK, HNRNPM, HP, HPX, HSP90AA1, HSP90B1, HSPA5, HSPA8, HSPD1, HYOU1, IARS, ILF2, ILF…
Cell-To-Cell Signaling and Interaction	Activation of cells	1.81e-05		-0.53	18	AGT, APOE, CRYAB, CTSG, F2, GC, HRG, HSPD1, IGHG1, IGHG3, KNG1, NT5E, PLG, PRKDC, RAB6A, SERPING1, SPTB, TNC
Molecular Transport	Secretion of molecule	1.88e-05		-0.896	12	AGT, APOA1, APOB, APOE, CTSG, EZR, F2, FBLN5, FGA, GAPDH, HSPA5, PDIA4
Endocrine System Disorders, Gastrointestinal Disease, Inflammatory Disease, Inflammatory Response, Organismal Injury and Abnormalities	Chronic pancreatitis	1.91e-05			6	APOA1, CAPG, F2, GC, HSPA5, TYMP
Nutritional Disease	Body mass index	1.95e-05			8	APOA1, APOB, APOD, APOE, LIPE, MAOA, PON1, SORBS1
Endocrine System Disorders, Metabolic Disease	Insulin resistance	2.02e-05			11	ACSL1, APOA1, CA1, CA2, CAT, F2, FABP4, GBE1, IMPDH2, LIPE, S100A4
Organismal Injury and Abnormalities, Renal and Urological Disease	Renal impairment	2.15e-05			12	AGT, APOB, C4A/C4B, CA1, CA2, F2, HBA1/HBA2, IMPDH2, KNG1, SERPINC1, TF, TTR
Lipid Metabolism, Small Molecule Biochemistry, Vitamin and Mineral Metabolism	Metabolism of cholesterol	2.17e-05			6	ACLY, APOA1, APOB, APOE, CES1, SERPINA1
Endocrine System Disorders, Gastrointestinal Disease, Metabolic Disease, Organismal Injury and Abnormalities	Diabetic complication	2.32e-05			14	ACO1, AGT, AKR1C3, AMBP, APOD, APOE, CA1, CA2, COL1A2, COL4A2, HBB, IMPDH2, SERPINC1, SERPIND1
Cellular Movement	Invasion of cells	2.39e-05		0.005	29	ANPEP, ASPH, CAT, CFH, CSE1L, DSP, EZR, F2, FBLN2, FBLN5, HDGF, HNRNPA2B1, HSP90AA1, IGHG1, ILF3, ILK, IPO7, ITGA1, KNG1, MCAM, NPM1, PARVA, PLG, RPSA, S100A10, S100A4, SERPINA1, SERPINF2, TNC
Cancer, Organismal Injury and Abnormalities	Breast or ovarian carcinoma	2.53e-05			80	ACADS, ACTR2, AGT, AK1, AKR1C1/AKR1C2, AKR1C3, ANK1, ANPEP, APOB, APOE, BGN, C4A/C4B, C8B, CAD, CALB2, CES1, CFH, COL1A2, COL4A2, COL6A6, COPE, DCLK1, DDX39B, DHX15, DSP, EFTUD2, EIF4A1, EIF4G1, EPRS, F2, FAM129A, FBL, FBLN2, FBLN5, FBN1, FGA, FUS, GBE1, HNRNPA2B1, HNRNPM, HPX, HSP90AA1, HSP90B1, HSPD1, ILF2, ILF3, ITGA1, ITIH4, KNG1, LIPE, LRPPRC, LTF, MCAM, MGLL, MYH11, NAGK, NID2, PARP1, PARVA…
Cell Death and Survival	Cell survival	2.76e-05		1.013	36	ADH5, APOB, APOD, APOE, CA2, CALB2, CAT, CFH, CSE1L, EIF4A1, EIF4G1, F2, FBL, HBA1/HBA2, HBB, HNRNPK, HNRNPU, HSP90B1, HSPA5, HYOU1, ILK, ITGA6, LMNB1, MCAM, PARP1, PLG, PRKDC, PSMC5, RAC2, RPL24, RPSA, S100A4, TRIM28, TYMP, XPO1, XRCC5
Cell-To-Cell Signaling and Interaction, Hematological System Development and Function, Hematopoiesis	Binding of red blood cells	2.86e-05		0.754	5	APCS, C4A/C4B, LTF, SERPING1, SLC4A1
Humoral Immune Response, Inflammatory Response	Complement activation	2.86e-05			5	C4A/C4B, C8A, C8B, CFD, CFH
Lipid Metabolism, Small Molecule Biochemistry, Vitamin and Mineral Metabolism	Synthesis of sterol	2.86e-05			5	ACLY, APOA1, CES1, HSPA8, SERPINA1
Hereditary Disorder, Organismal Injury and Abnormalities, Skeletal and Muscular Disorders	Hereditary myopathy	2.93e-05			22	ACLY, APOA1, BGN, CA1, CA2, COL1A2, COL4A2, CRYAB, DSP, GARS, HARS, HNRNPA2B1, HSP90B1, HSPA5, HSPD1, ILK, LAMA4, LRPPRC, TPM1, TPM3, TTR, TYMP
Cell-To-Cell Signaling and Interaction	Binding of myeloid cells	3.11e-05		-0.335	9	APOE, APOH, CFH, CTSG, F2, FGA, LTF, ORM1, SERPINA1
Cancer, Organismal Injury and Abnormalities	Tumorigenesis of tissue	3.19e-05			219	ACADS, ACLY, ACO1, ACSL1, ACTB, ACTR2, ACTR3, AFM, AGT, AHSG, AK1, AKR1C1/AKR1C2, AKR1C3, ALAD, ALDH2, ALDH4A1, AMBP, ANK1, ANP32A, ANPEP, APCS, API5, APOA1, APOB, APOD, APOE, ARPC2, ASPH, BGN, BLVRB, C1QC, C4A/C4B, C4BPA, C8A, C8B, CA1, CA2, CACYBP, CAD, CALB2, CAPG, CAT, CES1, CFB, CFD, CFH, CFI, COL1A2, COL4A2, COL6A6, COPB1, COPE, CRABP2, CRYAB, CSE1L, CTSG, DCLK1, DDX39B, DDX6, DHX15, DHX9, …
Cancer, Organismal Injury and Abnormalities	Tumorigenesis of epithelial neoplasm	3.25e-05			158	ACADS, ACLY, ACO1, ACSL1, ACTR2, AFM, AGT, AHSG, AKR1C1/AKR1C2, ALDH2, ALDH4A1, AMBP, ANK1, ANP32A, ANPEP, APCS, API5, APOA1, APOB, APOE, ARPC2, BGN, BLVRB, C1QC, C4A/C4B, C4BPA, C8A, C8B, CA1, CA2, CACYBP, CAD, CALB2, CAT, CES1, CFB, CFH, CFI, COL1A2, COL4A2, COL6A6, COPB1, COPE, CRABP2, CRYAB, CSE1L, CTSG, DCLK1, DDX39B, DDX6, DHX15, DHX9, DSP, EIF4A1, EIF4G1, EIF4G2, EPRS, EZR, F12, F2, FAH, F…
Cellular Movement, Hematological System Development and Function, Immune Cell Trafficking	Cell movement of mononuclear leukocytes	3.35e-05		-1.634	13	AGT, APOA1, CTSG, EZR, F2, GNA11, HARS, HSPD1, ITGA6, KNG1, MCAM, PLG, SERPINA3
Infectious Diseases	Replication of virus	3.45e-05		1.172	20	ANPEP, CAD, CES1, COPB1, CSE1L, DCLK1, DDX6, DHX9, FBN1, HSP90AA1, HSPD1, IGKC, ILF3, NCL, PLG, RPSA, RUVBL2, SERPINA5, SFPQ, XPO1
Cellular Assembly and Organization	Formation of rosettes	3.47e-05			3	IGHG1, IGHG2, IGHG3
Cellular Function and Maintenance	Uptake of cells	3.48e-05			4	CFH, NCL, PLG, RPSA
Cardiovascular Disease, Hematological Disease, Organismal Injury and Abnormalities	Venous thromboembolism	3.48e-05			4	F2, FGA, PLG, SERPINC1
Cancer, Organismal Injury and Abnormalities	Non-melanoma solid tumor	3.53e-05		0	220	ACADS, ACLY, ACO1, ACSL1, ACTB, ACTR2, ACTR3, AFM, AGT, AHSG, AK1, AKR1C1/AKR1C2, AKR1C3, ALAD, ALDH2, ALDH4A1, AMBP, ANK1, ANP32A, ANPEP, APCS, API5, APOA1, APOB, APOD, APOE, ARPC2, ASPH, BGN, BLVRB, C1QC, C4A/C4B, C4BPA, C8A, C8B, CA1, CA2, CACYBP, CAD, CALB2, CAPG, CAT, CES1, CFB, CFD, CFH, CFI, COL1A2, COL4A2, COL6A6, COPB1, COPE, CRABP2, CRYAB, CSE1L, CTSG, DCLK1, DDX39B, DDX6, DHX15, DHX9, …
Cell-To-Cell Signaling and Interaction	Response of myeloid cells	3.58e-05	Decreased	-2.007	7	ANPEP, APCS, CFH, IGHA1, IGHA2, IGHG3, NPM1
Cancer, Organismal Injury and Abnormalities, Reproductive System Disease	Endometrium tumor	3.58e-05			77	ACSL1, AGT, AKR1C1/AKR1C2, ALDH4A1, ANK1, APOB, APOD, C1QC, C4BPA, C8A, C8B, CA1, CA2, CAD, CES1, CFB, COL4A2, COPB1, COPE, CRABP2, CSE1L, DCLK1, DHX9, DSP, EIF4G1, EPRS, FBLN2, FBLN5, FBN1, FGA, GBE1, GFPT1, GNA11, HARS, HBB, HDLBP, HNRNPF, HNRNPL, HNRNPU, HP, HSP90AA1, HSP90B1, HSPB6, HSPD1, ITGA1, ITGA6, ITIH2, ITIH4, LAMA4, LAMB1, LTF, MGLL, MYH11, MYO1C, NOP56, NPM1, ORM1, PARP1, PARVA, PCBP…
Hematological System Development and Function	Hemostasis	3.73e-05		-0.268	9	APOE, APOH, CTSG, F12, F2, FGA, HRG, KNG1, PLG
Protein Synthesis	Polymerization of protein	3.75e-05			13	AKR1C1/AKR1C2, ALAD, CAT, CRYAB, FGA, HBA1/HBA2, HBB, HIST1H4A, NPM1, S100A10, STOM, TRIM28, XRCC6
Cell-To-Cell Signaling and Interaction, Hematological System Development and Function	Activation of blood cells	3.8e-05		-1.203	14	APOE, CTSG, F2, GC, HRG, HSPD1, IGHG1, IGHG3, KNG1, NT5E, PLG, RAB6A, SERPING1, TNC
Cardiovascular System Development and Function, Cellular Development, Cellular Function and Maintenance, Cellular Growth and Proliferation, Organismal Development, Tissue Development	Endothelial cell development	3.89e-05		0.652	13	ANPEP, APOE, APOH, COL4A2, F12, F2, FABP4, HSPA5, IGHG1, KNG1, MCAM, PLG, SERPINC1
Cell-To-Cell Signaling and Interaction	Binding of lymphoma cell lines	3.9e-05		-0.78	7	APOE, F2, FBLN5, FGA, ITGA6, NCL, TNC
Infectious Diseases	Replication of RNA virus	4.29e-05		1.005	19	ANPEP, CAD, CES1, COPB1, CSE1L, DCLK1, DDX6, FBN1, HSP90AA1, HSPD1, IGKC, ILF3, NCL, PLG, RPSA, RUVBL2, SERPINA5, SFPQ, XPO1
Cell-To-Cell Signaling and Interaction, Inflammatory Response	Immune response of leukocytes	4.35e-05		-1.499	8	ANPEP, APCS, APOE, CFH, IGHA1, IGHA2, IGHG3, NPM1
Cancer, Organismal Injury and Abnormalities	Advanced malignant tumor	4.38e-05			28	AKR1C1/AKR1C2, AKR1C3, ANPEP, APOE, C4A/C4B, CALB2, CAPG, CFH, COL4A2, CRABP2, CSE1L, EIF4A1, F2, FUS, HSP90AA1, HSP90B1, IMPDH2, LTF, MCAM, NPM1, NQO1, PARP1, RPL3, RRAS, S100A4, SERPINA1, SERPINC1, SERPING1
Hematological Disease, Infectious Diseases	Infection by Zaire ebolavirus	4.51e-05		1.131	4	HSPA5, LTF, RPL3, RPL5
Cancer, Organismal Injury and Abnormalities	Abdominal neoplasm	4.55e-05		-1.342	222	ACADS, ACLY, ACO1, ACSL1, ACTB, ACTR2, ACTR3, AFM, AGT, AHSG, AK1, AKR1C1/AKR1C2, AKR1C3, ALAD, ALDH2, ALDH4A1, AMBP, ANK1, ANP32A, ANPEP, APCS, API5, APOA1, APOB, APOD, APOE, APOH, ARPC2, ASPH, BGN, BLVRB, C1QC, C4A/C4B, C4BPA, C8A, C8B, CA1, CA2, CACYBP, CAD, CALB2, CAPG, CAT, CES1, CFB, CFD, CFH, CFI, COL1A2, COL4A2, COL6A6, COPB1, COPE, CRABP2, CRYAB, CSE1L, CTSG, DCLK1, DDX39B, DDX6, DHX15, …
Cardiovascular Disease, Hematological Disease, Hereditary Disorder, Metabolic Disease, Organismal Injury and Abnormalities	Familial hypercholesterolemia	4.62e-05			5	APOA1, APOB, APOE, F2, ITIH4
Skeletal and Muscular Disorders	Caveolinopathy	4.7e-05			9	CRYAB, DSP, HSP90B1, HSPA5, ILK, LAMA4, TPM1, TTR, TYMP
Cellular Movement, Renal and Urological System Development and Function	Cell movement of kidney cell lines	4.7e-05		0.563	9	AGT, APOA1, EZR, FBLN2, FGA, HARS, ITGA1, SARS, SRSF1
Cancer, Organismal Injury and Abnormalities	Endometrioid carcinoma	4.89e-05			81	ACADS, ACSL1, ACTR2, AGT, AKR1C1/AKR1C2, ALDH4A1, ANK1, ANPEP, APOB, APOE, C1QC, C4BPA, C8A, C8B, CA1, CAD, CES1, CFH, COL1A2, COL4A2, COL6A6, COPB1, COPE, CRABP2, CSE1L, DCLK1, DHX9, DSP, EIF4G1, EPRS, FBN1, FGA, FUS, GBE1, GFPT1, HARS, HDLBP, HNRNPA2B1, HNRNPF, HNRNPL, HNRNPM, HNRNPU, HP, HSP90AA1, HSP90B1, HSPD1, ITGA1, ITGA6, ITIH2, ITIH4, KNG1, LAMA4, LAMB1, LRPPRC, LTF, MYH11, NOP56, NPM1, …
Cardiovascular System Development and Function, Cellular Development, Cellular Function and Maintenance, Cellular Growth and Proliferation, Organismal Development, Tissue Development	Proliferation of endothelial cells	5.35e-05		0.984	12	APOE, APOH, COL4A2, F12, F2, FABP4, HSPA5, IGHG1, KNG1, MCAM, PLG, SERPINC1
Lipid Metabolism, Molecular Transport, Small Molecule Biochemistry	Concentration of eicosanoid	5.36e-05			5	APOD, F2, HSPA5, PON1, SERPINA1
Cell-To-Cell Signaling and Interaction, Cellular Compromise, Cellular Function and Maintenance, Inflammatory Response	Respiratory burst of granulocytes	5.74e-05		-1.091	4	ANPEP, IGHA1, IGHA2, IGHG3
Cardiovascular System Development and Function, Cell-To-Cell Signaling and Interaction	Binding of endothelial cells	5.89e-05		-1.256	10	BGN, C1QBP, CTSG, F2, ITGA1, ITGA6, MCAM, NT5E, PLG, SERPING1
Cancer, Hematological Disease, Organismal Injury and Abnormalities	Lymphohematopoietic neoplasia	5.96e-05			71	ACTB, ALDH4A1, ANPEP, APOB, APOE, C4A/C4B, CA2, CAD, COL1A2, COL4A2, COL6A6, CRYAB, CSE1L, CTSG, DHX9, DSP, EIF4A1, EIF4G1, F12, F2, FBN1, FUS, HBA1/HBA2, HBG1, HNRNPA2B1, HNRNPM, HSP90AA1, HSP90B1, HSPA12A, HSPA5, HSPD1, IARS, IGKC, IMPDH2, IPO7, KANK2, LAMB1, MCAM, MGLL, MYH11, NID2, NPM1, NQO1, ORM1, PARP1, PGLYRP2, PGM1, PLG, PRKDC, RPL10, RPL13, RPL3, RPL4, RPL5, RPL6, RPS12, RPS3A, RPSA, RU…
Cancer, Organismal Injury and Abnormalities, Reproductive System Disease	Endometrial cancer	6.01e-05			76	ACSL1, AGT, AKR1C1/AKR1C2, ALDH4A1, ANK1, APOB, APOD, C1QC, C4BPA, C8A, C8B, CA1, CA2, CAD, CES1, CFB, COL4A2, COPB1, COPE, CRABP2, CSE1L, DCLK1, DHX9, DSP, EIF4G1, EPRS, FBLN2, FBLN5, FBN1, FGA, GBE1, GFPT1, HARS, HBB, HDLBP, HNRNPF, HNRNPL, HNRNPU, HP, HSP90AA1, HSP90B1, HSPB6, HSPD1, ITGA1, ITGA6, ITIH2, ITIH4, LAMA4, LAMB1, LTF, MGLL, MYH11, MYO1C, NOP56, NPM1, ORM1, PARP1, PARVA, PCBP1, PGM1…
Cardiovascular Disease, Cell Death and Survival, Connective Tissue Disorders, Hematological Disease, Hereditary Disorder, Organismal Injury and Abnormalities, Renal and Urological Disease	Familial hemolytic uremic syndrome	6.02e-05			3	CFB, CFH, CFI
Cell Death and Survival	Cell viability	6.49e-05		0.772	34	ADH5, APOB, APOD, APOE, CA2, CALB2, CAT, CSE1L, EIF4A1, EIF4G1, F2, FBL, HBA1/HBA2, HBB, HNRNPK, HNRNPU, HSP90B1, HSPA5, HYOU1, ILK, ITGA6, LMNB1, MCAM, PARP1, PLG, PRKDC, PSMC5, RAC2, RPL24, RPSA, S100A4, TRIM28, TYMP, XPO1
Cancer, Organismal Injury and Abnormalities	Neoplasia of epithelial tissue	6.63e-05			217	ACADS, ACLY, ACO1, ACSL1, ACTB, ACTR2, ACTR3, AFM, AGT, AHSG, AK1, AKR1C1/AKR1C2, AKR1C3, ALAD, ALDH2, ALDH4A1, AMBP, ANK1, ANP32A, ANPEP, APCS, API5, APOA1, APOB, APOD, APOE, ARPC2, ASPH, BGN, BLVRB, C1QC, C4A/C4B, C4BPA, C8A, C8B, CA1, CA2, CACYBP, CAD, CALB2, CAPG, CAT, CES1, CFB, CFD, CFH, CFI, COL1A2, COL4A2, COL6A6, COPB1, COPE, CRABP2, CRYAB, CSE1L, CTSG, DCLK1, DDX39B, DDX6, DHX15, DHX9, …
Cell-To-Cell Signaling and Interaction, Hematological System Development and Function, Immune Cell Trafficking, Inflammatory Response	Activation of antigen presenting cells	6.89e-05		0	7	APOE, GC, HSPD1, KNG1, PLG, RAB6A, SERPING1
Cancer, Gastrointestinal Disease, Hepatic System Disease, Organismal Injury and Abnormalities	Biliary tract adenocarcinoma	7.12e-05			10	AMBP, FGA, GC, HPX, HSP90AA1, HSP90B1, KNG1, PRKDC, RPL4, SERPINC1
Endocrine System Disorders, Metabolic Disease	Metabolic syndrome X	7.32e-05			9	ACSL1, CA1, CA2, CAT, F2, FABP4, GBE1, LIPE, S100A4
Cancer, Hematological Disease, Organismal Injury and Abnormalities	Lymphohematopoietic cancer	7.33e-05			70	ACTB, ALDH4A1, ANPEP, APOB, APOE, C4A/C4B, CA2, CAD, COL1A2, COL4A2, COL6A6, CRYAB, CSE1L, CTSG, DHX9, DSP, EIF4A1, EIF4G1, F12, F2, FBN1, FUS, HBA1/HBA2, HBG1, HNRNPA2B1, HNRNPM, HSP90AA1, HSP90B1, HSPA12A, HSPA5, HSPD1, IARS, IGKC, IMPDH2, IPO7, KANK2, LAMB1, MCAM, MGLL, MYH11, NID2, NPM1, NQO1, ORM1, PARP1, PGLYRP2, PGM1, PRKDC, RPL10, RPL13, RPL3, RPL4, RPL5, RPL6, RPS12, RPS3A, RPSA, RUVBL2,…
Connective Tissue Disorders, Hereditary Disorder, Organismal Injury and Abnormalities	Hereditary connective tissue disorder	7.33e-05			21	ACTB, APCS, APOA1, APOE, ASPH, BGN, CA2, COL1A2, DSP, EFTUD2, FBLN5, FBN1, GC, HBA1/HBA2, HBB, HNRNPA2B1, HNRNPK, ITGA6, LIPE, MYH11, NT5E
Lipid Metabolism, Molecular Transport, Small Molecule Biochemistry	Release of lipid	7.44e-05		-1.143	7	AGT, APOA1, APOD, F2, KNG1, PLG, S100A10
Molecular Transport	Export of molecule	7.46e-05		-1.97	10	APOA1, APOE, DDX39B, HNRNPA2B1, PON1, SERPINA7, SLC4A1, TTR, UPF1, XPO1
Cell-To-Cell Signaling and Interaction, Hematological System Development and Function, Hematopoiesis	Adhesion of red blood cells	8.92e-05		0.233	4	APCS, C4A/C4B, SERPING1, SLC4A1
Lipid Metabolism, Molecular Transport, Small Molecule Biochemistry	Concentration of lipid	9.06e-05		-1.095	12	AGT, APOA1, APOB, APOD, APOE, CFD, F2, HSPA5, KNG1, PON1, PRKAR2B, SERPINA1
Gene Expression	Expression of RNA	9.09e-05		-0.764	46	ACTR2, ACTR3, AGT, APOE, C1QBP, CRABP2, CSE1L, DHX9, DRG1, EIF4G1, EIF4G2, EPRS, EZR, F2, GAPDH, HBB, HDGF, HNRNPA2B1, HNRNPK, HNRNPU, HSPA8, ILF2, ILF3, ILK, ITGA6, KANK2, KNG1, NPM1, NQO1, PARP1, PRKDC, PSMC5, RPL10, RPL5, RPL6, RPS3, RPS3A, RUVBL2, SARS, SERPINF2, SFPQ, SYNCRIP, TRIM28, UPF1, XRCC5, XRCC6
Cancer, Gastrointestinal Disease, Organismal Injury and Abnormalities	Digestive organ tumor	9.23e-05			214	ACADS, ACLY, ACO1, ACSL1, ACTB, ACTR2, ACTR3, AFM, AGT, AHSG, AK1, AKR1C1/AKR1C2, AKR1C3, ALAD, ALDH2, ALDH4A1, AMBP, ANK1, ANP32A, ANPEP, APCS, API5, APOB, APOE, APOH, ASPH, BGN, BLVRB, C1QC, C4A/C4B, C4BPA, C8A, C8B, CA1, CA2, CACYBP, CAD, CALB2, CAPG, CAT, CES1, CFB, CFD, CFH, CFI, COL1A2, COL4A2, COL6A6, COPB1, COPE, CRABP2, CRYAB, CSE1L, CTSG, DCLK1, DDX39B, DDX6, DHX15, DHX9, DRG1, DSP, ECH…
Cancer, Hematological Disease, Organismal Injury and Abnormalities	Hematopoietic neoplasm	9.23e-05			70	ACTB, ALDH4A1, ANPEP, APOB, C4A/C4B, CA2, CAD, COL1A2, COL4A2, COL6A6, CRYAB, CSE1L, CTSG, DHX9, DSP, EIF4A1, EIF4G1, F12, F2, FBN1, FUS, HBA1/HBA2, HBG1, HNRNPA2B1, HNRNPM, HSP90AA1, HSP90B1, HSPA12A, HSPA5, HSPD1, IARS, IGKC, IMPDH2, IPO7, KANK2, LAMB1, MCAM, MGLL, MYH11, NID2, NPM1, NQO1, ORM1, PARP1, PGLYRP2, PGM1, PLG, PRKDC, RPL10, RPL13, RPL3, RPL4, RPL5, RPL6, RPS12, RPS3A, RPSA, RUVBL2, …
Cancer, Gastrointestinal Disease, Organismal Injury and Abnormalities	Salivary gland adenocarcinoma	9.3e-05			5	BGN, HSP90AA1, HSP90B1, LAMA4, TNC
Cellular Movement	Cell movement of myeloid cells	9.4e-05		-1.306	12	AGT, APOA1, C1QBP, CFH, CTSG, HARS, NPM1, PLG, RAC2, SERPINA1, SERPINA3, SERPINC1
Cellular Movement, Hematological System Development and Function, Immune Cell Trafficking, Inflammatory Response	Cell movement of phagocytes	9.4e-05		-1.203	12	AGT, APOA1, C1QBP, CFH, CTSG, HARS, NPM1, PLG, RAC2, SERPINA1, SERPINA3, SERPINC1
Cardiovascular Disease, Organismal Injury and Abnormalities	Peripheral vascular disease	9.54e-05			18	APOA1, APOB, APOE, APOH, CA1, CA2, CACYBP, CAPG, CFH, COL1A2, F2, HBA1/HBA2, HBB, PLG, RUVBL2, SERPINA3, SERPINC1, SERPIND1
Cellular Movement	Homing of cells	9.98e-05		-1.615	16	AGT, APOA1, C1QBP, C4A/C4B, CTSG, GNA11, HARS, ILK, ITGA1, ITGA6, KNG1, PLG, RAC2, S100A4, SERPINA1, SERPINA3
Free Radical Scavenging	Generation of reactive oxygen species	0.000106		0.631	8	AGT, ALDH2, CAT, CFH, CRYAB, F2, HBA1/HBA2, ITGA6
Molecular Transport	Quantity of metal	0.000108	Decreased	-2.496	12	ACO1, AGT, F2, GNA11, HBA1/HBA2, HSP90AA1, HSPA5, KNG1, MCAM, ORM1, PLG, PON1
Cancer, Organismal Injury and Abnormalities, Reproductive System Disease	Female genital tract serous carcinoma	0.00011			18	APOD, APOE, C4A/C4B, CA2, CALB2, CFB, CFH, FBLN5, HBB, HSP90AA1, HSP90B1, HSPB6, LAMA4, MCAM, MYH11, PARP1, RRAS, SERPING1
Cancer, Endocrine System Disorders, Organismal Injury and Abnormalities, Reproductive System Disease	Advanced ovarian tumor	0.000111			9	C4A/C4B, CALB2, CFH, HSP90AA1, HSP90B1, MCAM, PARP1, RRAS, SERPING1
Cancer, Hematological Disease, Organismal Injury and Abnormalities	Hematologic cancer	0.000111			69	ACTB, ALDH4A1, ANPEP, APOB, C4A/C4B, CA2, CAD, COL1A2, COL4A2, COL6A6, CRYAB, CSE1L, CTSG, DHX9, DSP, EIF4A1, EIF4G1, F12, F2, FBN1, FUS, HBA1/HBA2, HBG1, HNRNPA2B1, HNRNPM, HSP90AA1, HSP90B1, HSPA12A, HSPA5, HSPD1, IARS, IGKC, IMPDH2, IPO7, KANK2, LAMB1, MCAM, MGLL, MYH11, NID2, NPM1, NQO1, ORM1, PARP1, PGLYRP2, PGM1, PRKDC, RPL10, RPL13, RPL3, RPL4, RPL5, RPL6, RPS12, RPS3A, RPSA, RUVBL2, SARS,…
Cellular Movement	Migration of sarcoma cell lines	0.000115		1	7	ARPC2, CAT, FBLN5, HNRNPK, PARVA, TNC, TPM3
Cancer, Organismal Injury and Abnormalities	Genitourinary carcinoma	0.00012			134	ACADS, ACLY, ACSL1, ACTB, ACTR2, AFM, AGT, AKR1C1/AKR1C2, ALAD, ALDH2, ALDH4A1, AMBP, ANK1, ANPEP, API5, APOB, APOE, ARPC2, ASPH, BGN, BLVRB, C1QC, C4A/C4B, C4BPA, C8A, C8B, CA1, CA2, CAD, CALB2, CES1, CFH, COL1A2, COL4A2, COL6A6, COPB1, COPE, CRABP2, CSE1L, DCLK1, DHX9, DSP, EFHD2, EFTUD2, EIF4G1, EIF4G2, EPRS, F2, FBL, FBLN2, FBLN5, FBN1, FGA, FUS, GBE1, GC, GFPT1, HARS, HBA1/HBA2, HBB, HBD, HD…
Lipid Metabolism, Small Molecule Biochemistry, Vitamin and Mineral Metabolism	Synthesis of cholesterol	0.000132			4	ACLY, APOA1, CES1, SERPINA1
Cellular Movement, Embryonic Development	Cell movement of embryonic cell lines	0.000133		0.239	8	AGT, APOA1, FBLN2, FGA, HARS, ITGA1, SARS, SRSF1
Lipid Metabolism, Molecular Transport, Small Molecule Biochemistry	Concentration of arachidonic acid	0.000142			3	APOD, F2, HSPA5
Infectious Diseases	Infection by Marburg virus	0.000142			3	HSPA5, RPL3, RPL5
Molecular Transport	Nucleocytoplasmic shuttling of molecule	0.000142			3	ANP32A, NPM1, XPO1
Lipid Metabolism, Small Molecule Biochemistry	Synthesis of 6-keto-prostaglandin F1 alpha	0.000142			3	APOE, F2, KNG1
Cellular Function and Maintenance	Uptake of bacteria	0.000142			3	CFH, NCL, RPSA
Gastrointestinal Disease, Hepatic System Disease, Organismal Injury and Abnormalities	Cirrhosis of liver	0.000146			11	APOA1, APOB, HNRNPK, IMPDH2, ITGA6, MGLL, NQO1, NT5E, SERPINA1, SERPINA5, SERPINC1
Connective Tissue Disorders, Developmental Disorder, Hereditary Disorder, Organismal Injury and Abnormalities, Skeletal and Muscular Disorders	Atypical Marfan syndrome	0.000148			2	COL1A2, FBN1
Cardiovascular Disease, Developmental Disorder, Hereditary Disorder, Metabolic Disease, Organismal Injury and Abnormalities, Skeletal and Muscular Disorders	Familial cardiac amyloidosis	0.000148			2	APOA1, TTR
Cardiovascular Disease, Connective Tissue Disorders, Hematological Disease, Hereditary Disorder, Organismal Injury and Abnormalities	Hereditary pyropoikilocytosis	0.000148			2	SPTA1, SPTB
Cellular Function and Maintenance	Internalization of Streptococcus pyogenes serotype M49	0.000148			2	ILK, PLG
Cell Cycle	Stress-induced premature senescence of vascular smooth muscle cells	0.000148			2	AGT, CAT
Molecular Transport	Transport of oxygen	0.000148			2	HBA1/HBA2, HBB
Cardiovascular Disease, Cell Death and Survival, Connective Tissue Disorders, Developmental Disorder, Hematological Disease, Organismal Injury and Abnormalities	Unstable hemoglobin disease	0.000148			2	HBA1/HBA2, HBB
Cell-To-Cell Signaling and Interaction, Reproductive System Development and Function	Binding of gonadal cell lines	0.000151		-1.069	5	APOE, F2, FGA, ITGA1, LTF
Cancer, Gastrointestinal Disease, Hepatic System Disease, Organismal Injury and Abnormalities	Liver tumor	0.000154			164	ACLY, ACO1, ACSL1, ACTB, ACTR2, ACTR3, AFM, AGT, AHSG, AK1, AKR1C1/AKR1C2, AKR1C3, ALAD, ALDH2, ALDH4A1, AMBP, ANK1, ANP32A, ANPEP, APCS, API5, APOB, APOE, APOH, ASPH, C1QC, C4A/C4B, C4BPA, C8A, C8B, CA2, CACYBP, CAD, CALB2, CAPG, CAT, CES1, CFB, COL1A2, COL4A2, COL6A6, COPB1, COPE, CSE1L, DCLK1, DDX39B, DHX15, DHX9, DSP, EFTUD2, EIF4A1, EIF4G1, EIF4G2, EPRS, EZR, F12, F2, FAH, FBLN2, FBLN5, FBN1…
Cell Death and Survival, Organismal Injury and Abnormalities	Necrosis of epithelial tissue	0.000154		-1.273	16	ALDH2, API5, CAT, COL4A2, CRYAB, F2, GAPDH, HSPA5, HSPD1, MCAM, PARP1, PLG, PRKDC, SERPINC1, TYMP, XPO1
Cardiovascular System Development and Function, Cell-To-Cell Signaling and Interaction	Binding of vascular endothelial cells	0.000157		-1.274	8	BGN, C1QBP, CTSG, F2, ITGA6, MCAM, NT5E, PLG
Endocrine System Disorders, Gastrointestinal Disease, Immunological Disease, Inflammatory Disease, Inflammatory Response, Organismal Injury and Abnormalities	Autoimmune pancreatitis	0.000158			4	APOA1, CAPG, GC, TYMP
Cell-To-Cell Signaling and Interaction, Hematological System Development and Function, Immune Cell Trafficking, Inflammatory Response	Adhesion of neutrophils	0.00017		-1.264	5	CFH, CTSG, F2, FGA, SERPINA1
Cancer, Endocrine System Disorders, Organismal Injury and Abnormalities, Reproductive System Disease	Advanced ovarian cancer	0.000171			9	C4A/C4B, CALB2, CFH, HSP90AA1, HSP90B1, MCAM, PARP1, RRAS, SERPING1
Cardiovascular System Development and Function, Cellular Movement	Cell movement of endothelial cells	0.000176		-0.487	13	AGT, ANPEP, APOE, COL4A2, CRYAB, GNA11, HRG, HSPA5, KNG1, MCAM, NCL, ORM1, PLG
Lipid Metabolism, Small Molecule Biochemistry	Conversion of lipid	0.000179		-0.022	6	AKR1C1/AKR1C2, AKR1C3, CAT, CFH, LIPE, PON1
Cancer, Organismal Injury and Abnormalities	Breast or colorectal cancer	0.000188			139	ACADS, ACLY, AFM, AGT, AHSG, AK1, AKR1C1/AKR1C2, AKR1C3, ALDH2, ANK1, ANPEP, API5, APOA1, APOB, APOE, BGN, C4BPA, CA1, CA2, CACYBP, CAD, CAPG, CAT, CES1, CFB, CFH, CFI, COL1A2, COL4A2, COL6A6, COPB1, COPE, CRABP2, CRYAB, CSE1L, CTSG, DCLK1, DDX39B, DDX6, DHX15, DHX9, DRG1, DSP, EFTUD2, EIF4A1, EIF4G1, EPRS, F12, F2, FAH, FAM129A, FBL, FBLN2, FBLN5, FBN1, FGA, FUS, GBE1, GNA11, HARS, HBA1/HBA2, HB…
Hereditary Disorder, Neurological Disease, Organismal Injury and Abnormalities	Autosomal dominant motor neuron disease	0.00019			5	EIF4G1, FUS, GARS, HNRNPA2B1, NOP56
Cell-To-Cell Signaling and Interaction	Binding of melanoma cell lines	0.00019		0.492	5	ITGA6, KNG1, LTF, SERPINA5, SLC4A1
Cancer, Organismal Injury and Abnormalities, Renal and Urological Disease	Bladder cancer	0.000195			19	ACTB, ALAD, CFH, FABP4, FGA, GBE1, HPX, HSP90AA1, HSP90B1, ILF3, LAMA4, LRPPRC, NAGK, NQO1, PCBP1, SERPINA1, TF, TPM1, TPM3
Infectious Diseases	Replication of Influenza A virus	0.000198		0.908	13	ANPEP, CAD, COPB1, CSE1L, DCLK1, HSP90AA1, HSPD1, ILF3, PLG, RPSA, RUVBL2, SFPQ, XPO1
Cancer, Organismal Injury and Abnormalities	Nonhematologic malignant neoplasm	0.000205		-1.706	226	ACADS, ACLY, ACO1, ACSL1, ACTB, ACTR2, ACTR3, AFM, AGT, AHSG, AK1, AKR1C1/AKR1C2, AKR1C3, ALAD, ALDH2, ALDH4A1, AMBP, ANK1, ANP32A, ANPEP, APCS, API5, APOA1, APOB, APOD, APOE, APOH, ARPC2, ASPH, BGN, BLVRB, C1QBP, C1QC, C4A/C4B, C4BPA, C8A, C8B, CA1, CA2, CACYBP, CAD, CALB2, CAPG, CAT, CES1, CFB, CFD, CFH, CFI, COL1A2, COL4A2, COL6A6, COPB1, COPE, CRABP2, CRYAB, CSE1L, CTSG, DCLK1, DDX39B, DDX6, …
Lipid Metabolism, Molecular Transport, Small Molecule Biochemistry	Transport of lipid	0.000206		-1.502	8	AKR1C1/AKR1C2, APOA1, APOB, APOE, APOH, F2, HSPA8, PON1
Molecular Transport, RNA Trafficking	Transport of mRNA	0.000211			5	DDX39B, FUS, HNRNPA2B1, UPF1, XPO1
Protein Synthesis	Oligomerization	0.000214			9	AKR1C1/AKR1C2, ALAD, APOE, CRYAB, HBA1/HBA2, HBB, NPM1, STOM, TRIM28
Cellular Movement	Invasion of tumor cell lines	0.000215		0.353	25	ASPH, CAT, CFH, CSE1L, DSP, EZR, F2, FBLN2, FBLN5, HDGF, HNRNPA2B1, HSP90AA1, ILF3, ILK, IPO7, KNG1, MCAM, NPM1, PARVA, PLG, RPSA, S100A10, S100A4, SERPINA1, TNC
Lipid Metabolism, Small Molecule Biochemistry	Fatty acid metabolism	0.000215	Decreased	-2.266	15	ACLY, ACSL1, AGT, AKR1C1/AKR1C2, AKR1C3, APOA1, APOB, APOE, APOH, F2, HSPA8, KNG1, LTF, ME1, PON1
Cancer, Organismal Injury and Abnormalities	Malignant solid tumor	0.000216		-1.706	227	ACADS, ACLY, ACO1, ACSL1, ACTB, ACTR2, ACTR3, AFM, AGT, AHSG, AK1, AKR1C1/AKR1C2, AKR1C3, ALAD, ALDH2, ALDH4A1, AMBP, ANK1, ANP32A, ANPEP, APCS, API5, APOA1, APOB, APOD, APOE, APOH, ARPC2, ASPH, BGN, BLVRB, C1QBP, C1QC, C4A/C4B, C4BPA, C8A, C8B, CA1, CA2, CACYBP, CAD, CALB2, CAPG, CAT, CES1, CFB, CFD, CFH, CFI, COL1A2, COL4A2, COL6A6, COPB1, COPE, CRABP2, CRYAB, CSE1L, CTSG, DCLK1, DDX39B, DDX6, …
Organismal Injury and Abnormalities, Reproductive System Disease	Endometriosis	0.000219			17	ACTB, APOE, C4BPA, EZR, FBN1, IGHG2, ITGA1, ITGA6, LAMA4, LTF, MAOA, MGLL, ORM2, PARVA, PON1, SORBS1, XRCC6
Ophthalmic Disease, Organismal Injury and Abnormalities	Exfoliative glaucoma	0.000222			4	APOD, CA1, CA2, FBN1
Cardiovascular Disease, Organismal Injury and Abnormalities	Coronary disease	0.000223			16	AGT, ALDH2, APOA1, APOB, APOE, C4A/C4B, CA1, CA2, F2, GBE1, HBA1/HBA2, PARVA, PLG, PON1, SERPINC1, SORBS1
Cancer, Organismal Injury and Abnormalities, Reproductive System Disease	Prostatic intraepithelial neoplasia	0.000223			7	CFB, CFH, CFI, ITGA6, LTF, ORM1, SERPING1
Cell-To-Cell Signaling and Interaction, Cellular Growth and Proliferation	Stimulation of cells	0.000223	Decreased	-2.549	7	AGT, CAT, CTSG, F2, KNG1, S100A4, SPTB
Cell Cycle	Senescence of cells	0.000226		0.19	11	ACLY, AGT, CAT, LMNB1, ME1, ME2, NID2, NPM1, PARP1, PRKDC, SRSF1
Cell Cycle, Gene Expression	Binding of DNA	0.000227		-1.943	15	AGT, APOH, CAT, F2, GFPT1, HP, ILK, LTF, PARP1, PLG, PRKDC, SERPINC1, TF, TRIM28, YWHAG
Free Radical Scavenging	Production of superoxide	0.000227		-0.676	6	AGT, F2, HBA1/HBA2, HBB, LTF, RAC2
Lipid Metabolism, Small Molecule Biochemistry	Binding of lipid	0.000235		0	5	APOA1, APOB, APOE, APOH, F2
Cancer, Organismal Injury and Abnormalities	Tumorigenesis of carcinoma	0.000236			153	ACADS, ACLY, ACO1, ACSL1, ACTR2, AFM, AGT, AHSG, AKR1C1/AKR1C2, ALDH2, ALDH4A1, AMBP, ANK1, ANP32A, ANPEP, API5, APOB, APOE, ARPC2, BGN, BLVRB, C1QC, C4A/C4B, C4BPA, C8A, C8B, CA1, CA2, CACYBP, CAD, CALB2, CAT, CES1, CFB, CFH, CFI, COL1A2, COL4A2, COL6A6, COPB1, COPE, CRABP2, CSE1L, CTSG, DCLK1, DDX39B, DDX6, DHX15, DHX9, DSP, EIF4A1, EIF4G1, EIF4G2, EPRS, EZR, F12, F2, FAH, FBL, FBLN2, FBN1, FGA…
Cancer, Endocrine System Disorders, Organismal Injury and Abnormalities, Reproductive System Disease	Ovarian adenocarcinoma	0.000237			39	ACADS, ACTR2, AKR1C1/AKR1C2, ANPEP, APOB, APOE, C4A/C4B, C8B, CALB2, CFH, COL1A2, COL4A2, COL6A6, DCLK1, EIF4G1, F2, FBL, FUS, HNRNPA2B1, HNRNPM, HSP90AA1, HSP90B1, ITGA1, KNG1, LRPPRC, LTF, MCAM, PARP1, PDIA4, PRKDC, RRAS, SERPINA7, SERPING1, SNRNP200, SORBS1, STOM, TNPO1, XPO1, XRCC5
Cancer, Organismal Injury and Abnormalities, Reproductive System Disease	HER2 negative hormone receptor negative breast cancer	0.000244			10	HSP90AA1, HSP90B1, LAMB1, NCL, NQO1, NT5E, PARP1, PLG, S100A4, TF
Cardiovascular Disease, Organismal Injury and Abnormalities	Acute coronary syndrome	0.000251			11	AGT, APOA1, APOB, APOE, C4A/C4B, F12, F2, PLG, PON1, SERPINC1, SERPINF2
Cell-To-Cell Signaling and Interaction	Adhesion of lymphoma cell lines	0.00026		-0.092	5	APOE, F2, FBLN5, FGA, TNC
Developmental Disorder, Hereditary Disorder, Metabolic Disease, Organismal Injury and Abnormalities	Familial amyloidosis	0.00026			5	APOA1, APOE, BGN, FGA, TTR
Cellular Movement	Migration of fibrosarcoma cell lines	0.00026		0.6	5	ARPC2, CAT, FBLN5, HNRNPK, TPM3
Cancer, Gastrointestinal Disease, Organismal Injury and Abnormalities	Gastric cardia cancer	0.00026			4	HSP90AA1, HSP90B1, NQO1, PARP1
Cellular Movement	Chemotaxis	0.000263		-1.594	15	AGT, APOA1, C1QBP, C4A/C4B, CTSG, GNA11, HARS, ITGA1, ITGA6, KNG1, PLG, RAC2, S100A4, SERPINA1, SERPINA3
Inflammatory Response	Immune response of cells	0.000266		-1.98	13	AGT, AHSG, ANPEP, APCS, APOE, CFH, GAPDH, HSP90B1, IGHA1, IGHA2, IGHG3, IGKC, NPM1
Cardiovascular Disease, Hematological Disease, Organismal Injury and Abnormalities	Deep vein thrombosis	0.000274			3	F2, PLG, SERPINC1
Cellular Movement, Hair and Skin Development and Function	Cell movement of epithelial cell lines	0.000279		0.239	8	AGT, APOA1, FBLN2, FGA, HARS, ITGA1, SARS, SRSF1
Organismal Injury and Abnormalities, Renal and Urological Disease	Chronic renal failure	0.000279			8	AGT, APOB, C4A/C4B, F2, IMPDH2, KNG1, SERPINC1, TTR
Cancer, Endocrine System Disorders, Organismal Injury and Abnormalities, Reproductive System Disease	Advanced serous ovarian cancer	0.000284			7	C4A/C4B, CALB2, CFH, MCAM, PARP1, RRAS, SERPING1
Connective Tissue Development and Function, Tissue Morphology	Quantity of adipose tissue	0.000287			5	APOB, APOE, CFD, GFPT1, LIPE
Cancer, Organismal Injury and Abnormalities, Renal and Urological Disease	Urinary tract cancer	0.000304	Decreased	-2	41	ACADS, ACTB, ALAD, AMBP, ANK1, ANPEP, ARPC2, BLVRB, CFH, EIF4G2, FABP4, FGA, GBE1, HBB, HBD, HNRNPH1, HNRNPK, HPX, HSP90AA1, HSP90B1, ILF3, KNG1, LAMA4, LRPPRC, MGLL, NAGK, NQO1, PARP1, PCBP1, PSMC5, RPL5, RPL6, RPS12, SERPINA1, SLC4A1, SNRNP200, SPTB, TF, TPM1, TPM3, UPF1
Cell-To-Cell Signaling and Interaction, Hematological System Development and Function, Immune Cell Trafficking, Inflammatory Response	Adhesion of phagocytes	0.000306		-1.568	6	APOH, CFH, CTSG, F2, FGA, SERPINA1
Lipid Metabolism, Molecular Transport, Small Molecule Biochemistry	Secretion of lipid	0.000306		-1.487	6	AGT, APOA1, APOB, APOE, CTSG, F2
Energy Production, Molecular Transport, Nucleic Acid Metabolism, Small Molecule Biochemistry	Concentration of ATP	0.000317		0.2	5	CAT, GAPDH, MAOA, NQO1, PARP1
Cancer, Endocrine System Disorders, Organismal Injury and Abnormalities, Reproductive System Disease	Ovarian serous tumor	0.000326			18	APOE, C4A/C4B, C8B, CALB2, CFH, DCLK1, F2, FBL, HSP90AA1, HSP90B1, MCAM, PARP1, PRKDC, RRAS, SERPINA7, SERPING1, SNRNP200, TNPO1
Cancer, Organismal Injury and Abnormalities, Renal and Urological Disease	Urinary tract tumor	0.00033	Decreased	-2	42	ACADS, ACTB, ALAD, AMBP, ANK1, ANPEP, ARPC2, BLVRB, CFH, EIF4G2, FABP4, FGA, GBE1, GNA11, HBB, HBD, HNRNPH1, HNRNPK, HPX, HSP90AA1, HSP90B1, ILF3, KNG1, LAMA4, LRPPRC, MGLL, NAGK, NQO1, PARP1, PCBP1, PSMC5, RPL5, RPL6, RPS12, SERPINA1, SLC4A1, SNRNP200, SPTB, TF, TPM1, TPM3, UPF1
Cell Death and Survival	Cell death of neuroblastoma cell lines	0.000344		0.562	9	APOE, CAT, CFH, DHX9, GAPDH, HSPA5, MAOA, PARP1, SERPINA3
Nucleic Acid Metabolism	Metabolism of nucleic acid component or derivative	0.000352		-1.854	13	ACLY, AK1, APOA1, APOE, F2, HSPA8, HSPD1, KNG1, ME1, NT5E, PLG, PRPS2, TYMP
Cancer, Organismal Injury and Abnormalities	Advanced BRCA mutation positive malignant solid tumor	0.000362			3	HSP90AA1, HSP90B1, PARP1
Cancer, Organismal Injury and Abnormalities	Advanced BRCA1 mutation positive cancer	0.000362			3	HSP90AA1, HSP90B1, PARP1
Cancer, Organismal Injury and Abnormalities	Advanced BRCA1 mutation positive solid tumor	0.000362			3	HSP90AA1, HSP90B1, PARP1
Cancer, Organismal Injury and Abnormalities	Advanced BRCA2 mutation positive cancer	0.000362			3	HSP90AA1, HSP90B1, PARP1
Cancer, Organismal Injury and Abnormalities	Advanced BRCA2 mutation positive solid tumor	0.000362			3	HSP90AA1, HSP90B1, PARP1
Cardiovascular Disease, Cell Death and Survival, Connective Tissue Disorders, Hematological Disease, Organismal Injury and Abnormalities, Renal and Urological Disease	Atypical hemolytic uremic syndrome	0.000362			3	CFB, CFH, CFI
Free Radical Scavenging, Small Molecule Biochemistry	Catabolism of hydrogen peroxide	0.000362			3	CAT, HBA1/HBA2, HBB
Connective Tissue Disorders, Developmental Disorder, Hematological Disease, Hereditary Disorder, Organismal Injury and Abnormalities	Familial erythrocytosis	0.000362			3	HBA1/HBA2, HBB, SPTA1
Cancer, Organismal Injury and Abnormalities	Metastatic BRCA2 mutation positive solid tumor	0.000362			3	HSP90AA1, HSP90B1, PARP1
Cell Death and Survival	Opsonization	0.000362			3	APOH, C4A/C4B, PLG
Tissue Development	Growth of epithelial tissue	0.000377		0.607	14	APOE, APOH, COL4A2, F12, F2, FABP4, HSPA5, IGHG1, KNG1, LAMB1, LMNB1, MCAM, PLG, SERPINC1
Respiratory Disease	Lower respiratory tract disorder	0.000392			13	APOB, CA1, CA2, CTSG, HSPA8, ILF2, ILF3, LTF, PON1, SERPINA1, SPTA1, TF, TTR
Free Radical Scavenging	Formation of reactive oxygen species	0.000401			4	AGT, APOE, F2, NQO1
Cell Morphology, Cellular Movement	Cell spreading	0.000421		-1.113	9	CRYAB, FBN1, GNA11, ILK, ITGA1, KNG1, PARVA, TNC, TPM1
Cellular Function and Maintenance	Internalization of cells	0.000423		-1.441	7	APCS, CFH, EZR, ILK, NCL, NPM1, PLG
Cell Death and Survival, Organismal Injury and Abnormalities	Apoptosis of vascular endothelial cells	0.000434		0.084	6	ALDH2, HSPA5, HSPD1, MCAM, PARP1, PLG
Hematological Disease, Metabolic Disease	Dyslipidemia	0.000434			6	APOA1, APOB, APOE, FABP4, IMPDH2, PON1
Cancer, Endocrine System Disorders, Organismal Injury and Abnormalities, Reproductive System Disease	Malignant epithelial ovarian tumor	0.000436			40	ACADS, ACTR2, AKR1C1/AKR1C2, ANPEP, APOB, APOE, C4A/C4B, C8B, CAD, CALB2, CFH, COL1A2, COL4A2, COL6A6, DCLK1, EIF4G1, F2, FBL, FUS, HNRNPA2B1, HNRNPM, HSP90AA1, HSP90B1, ITGA1, KNG1, LRPPRC, LTF, MCAM, PARP1, PDIA4, PRKDC, RRAS, SERPINA7, SERPING1, SNRNP200, SORBS1, STOM, TNPO1, XPO1, XRCC5
Cancer, Organismal Injury and Abnormalities	Carcinoma	0.000437			214	ACADS, ACLY, ACO1, ACSL1, ACTB, ACTR2, ACTR3, AFM, AGT, AHSG, AK1, AKR1C1/AKR1C2, AKR1C3, ALAD, ALDH2, ALDH4A1, AMBP, ANK1, ANP32A, ANPEP, APCS, API5, APOB, APOD, APOE, ARPC2, ASPH, BGN, BLVRB, C1QC, C4A/C4B, C4BPA, C8A, C8B, CA1, CA2, CACYBP, CAD, CALB2, CAPG, CAT, CES1, CFB, CFD, CFH, CFI, COL1A2, COL4A2, COL6A6, COPB1, COPE, CRABP2, CSE1L, CTSG, DCLK1, DDX39B, DDX6, DHX15, DHX9, DSP, ECHDC1, E…
Cancer, Gastrointestinal Disease, Organismal Injury and Abnormalities	Adenoid cystic carcinoma of parotid gland	0.00044			2	HSP90AA1, HSP90B1
Cancer, Organismal Injury and Abnormalities, Respiratory Disease	Advanced stage primary laryngeal cancer	0.00044			2	HSP90AA1, HSP90B1
Hematological Disease	Antithrombin III deficiency	0.00044			2	F2, SERPINC1
Cell Death and Survival	Cell death of Bacillus anthracis	0.00044			2	IGHG1, IGHG3
Cancer, Cell Death and Survival, Organismal Injury and Abnormalities, Tumor Morphology	Cell death of acute myeloid leukemia blast cells	0.00044			2	ANPEP, RPS3A
Cell Morphology, Cellular Function and Maintenance	Chaperone mediated autophagy	0.00044			2	HSP90AA1, HSPA8
Endocrine System Development and Function, Lipid Metabolism, Molecular Transport, Small Molecule Biochemistry	Concentration of aldosterone	0.00044			2	AGT, KNG1
Cancer, Connective Tissue Disorders, Organismal Injury and Abnormalities, Respiratory Disease, Skeletal and Muscular Disorders	Ethmoid sinus adenocarcinoma	0.00044			2	HSP90AA1, HSP90B1
Cancer, Organismal Injury and Abnormalities, Reproductive System Disease	FIGO stage IIA2 cervical cancer	0.00044			2	HSP90AA1, HSP90B1
Cancer, Organismal Injury and Abnormalities	High risk occult primary cancer of head and neck	0.00044			2	HSP90AA1, HSP90B1
Cancer, Connective Tissue Disorders, Organismal Injury and Abnormalities, Respiratory Disease, Skeletal and Muscular Disorders	High risk squamous cell cancer of the ethmoid sinus	0.00044			2	HSP90AA1, HSP90B1
Cancer, Organismal Injury and Abnormalities, Respiratory Disease	High risk squamous cell cancer of the glottis	0.00044			2	HSP90AA1, HSP90B1
Cancer, Gastrointestinal Disease, Organismal Injury and Abnormalities, Respiratory Disease	High risk squamous cell cancer of the hypopharynx	0.00044			2	HSP90AA1, HSP90B1
Cancer, Gastrointestinal Disease, Organismal Injury and Abnormalities	High risk squamous cell cancer of the lip	0.00044			2	HSP90AA1, HSP90B1
Cancer, Connective Tissue Disorders, Developmental Disorder, Gastrointestinal Disease, Neurological Disease, Organismal Injury and Abnormalities, Respiratory Disease, Skeletal and Muscular Disorders	High risk squamous cell cancer of the maxillary sinus	0.00044			2	HSP90AA1, HSP90B1
Cancer, Gastrointestinal Disease, Organismal Injury and Abnormalities, Respiratory Disease	High risk squamous cell cancer of the oropharynx	0.00044			2	HSP90AA1, HSP90B1
Cancer, Organismal Injury and Abnormalities, Respiratory Disease	High risk squamous cell cancer of the supraglottis	0.00044			2	HSP90AA1, HSP90B1
Cancer, Organismal Injury and Abnormalities, Reproductive System Disease	Invasive cervical adenocarcinoma	0.00044			2	HSP90AA1, HSP90B1
Cancer, Organismal Injury and Abnormalities, Respiratory Disease	Locally advanced glottis cancer	0.00044			2	HSP90AA1, HSP90B1
Cancer, Organismal Injury and Abnormalities, Respiratory Disease	Locally advanced supraglottis cancer	0.00044			2	HSP90AA1, HSP90B1
Small Molecule Biochemistry	Metabolism of citric acid	0.00044			2	ACLY, ACO1
Cancer, Endocrine System Disorders, Organismal Injury and Abnormalities, Reproductive System Disease	Metastatic testicular cancer	0.00044			2	HSP90AA1, HSP90B1
Organismal Injury and Abnormalities, Reproductive System Disease	Pregnancy in diabetics	0.00044			2	CA1, CA2
Cancer, Organismal Injury and Abnormalities, Reproductive System Disease	Primary cervical adenosquamous carcinoma	0.00044			2	HSP90AA1, HSP90B1
Cancer, Organismal Injury and Abnormalities, Reproductive System Disease	Primary cervical squamous cell carcinoma	0.00044			2	HSP90AA1, HSP90B1
Cardiovascular Disease, Hematological Disease, Organismal Injury and Abnormalities	Recurrent venous thrombosis	0.00044			2	F2, SERPINC1
Cancer, Organismal Injury and Abnormalities, Respiratory Disease	Resectable glottis cancer	0.00044			2	HSP90AA1, HSP90B1
Cancer, Organismal Injury and Abnormalities, Respiratory Disease	Resectable supraglottis cancer	0.00044			2	HSP90AA1, HSP90B1
Cancer, Organismal Injury and Abnormalities	Secondary neoplasm of peritoneum	0.00044			2	HSP90AA1, HSP90B1
Immunological Disease	Specific granule deficiency	0.00044			2	LTF, ORM1
Cancer, Organismal Injury and Abnormalities, Respiratory Disease	Stage 3 inoperable non-small cell lung cancer	0.00044			2	HSP90AA1, HSP90B1
Cancer, Organismal Injury and Abnormalities, Reproductive System Disease	Stage IA cervical cancer	0.00044			2	HSP90AA1, HSP90B1
Cancer, Organismal Injury and Abnormalities, Reproductive System Disease	Stage IB1 cervical cancer	0.00044			2	HSP90AA1, HSP90B1
Cancer, Organismal Injury and Abnormalities, Reproductive System Disease	Stage IB2 cervical cancer	0.00044			2	HSP90AA1, HSP90B1
Cancer, Organismal Injury and Abnormalities, Reproductive System Disease	Stage IB2-IVA invasive cervical squamous cell carcinoma	0.00044			2	HSP90AA1, HSP90B1
Cancer, Organismal Injury and Abnormalities, Reproductive System Disease	Stage IB2-IVA primary cervical adenocarcinoma	0.00044			2	HSP90AA1, HSP90B1
Cancer, Organismal Injury and Abnormalities, Respiratory Disease	Stage IV ALK mutation negative EGFR mutation negative nonsquamous non-small cell lung carcinoma	0.00044			2	HSP90AA1, HSP90B1
Cancer, Gastrointestinal Disease, Organismal Injury and Abnormalities, Respiratory Disease	TNM stage T2-4 nasopharyngeal cancer	0.00044			2	HSP90AA1, HSP90B1
Cancer, Organismal Injury and Abnormalities, Respiratory Disease	TNM stage T3 glottis cancer	0.00044			2	HSP90AA1, HSP90B1
Cellular Function and Maintenance	Endocytosis	0.000455		0.245	12	ANK1, APCS, APOE, CFH, EZR, HNRNPK, HSP90AA1, NCL, NPM1, RUVBL2, SFPQ, TF
Cardiovascular Disease	Early-onset cardiovascular disorder	0.000459			4	APOA1, PARP1, SERPINC1, TYMP
Cellular Movement, Skeletal and Muscular System Development and Function	Cell movement of smooth muscle cells	0.000464		-1.187	6	AGT, APOE, F2, FBN1, GNA11, S100A4
Cancer, Endocrine System Disorders, Gastrointestinal Disease, Organismal Injury and Abnormalities	BRCA1 mutation positive pancreatic adenocarcinoma	0.000466			3	HSP90AA1, HSP90B1, PARP1
Cancer, Endocrine System Disorders, Gastrointestinal Disease, Organismal Injury and Abnormalities	BRCA2 mutation positive pancreatic adenocarcinoma	0.000466			3	HSP90AA1, HSP90B1, PARP1
DNA Replication, Recombination, and Repair	Repair of DNA	0.000468		0.642	12	DHX9, EIF4G1, FUS, HNRNPU, NPM1, PARP1, PRKDC, RPS3, TRIM28, UPF1, XRCC5, XRCC6
Cardiovascular Disease, Organismal Injury and Abnormalities	Coronary artery disease	0.000473			13	APOA1, APOB, APOE, CA1, CA2, F2, GBE1, HBA1/HBA2, PARVA, PLG, PON1, SERPINC1, SORBS1
Cancer, Organismal Injury and Abnormalities	Adenoma	0.000476			18	APCS, APOA1, APOE, C4A/C4B, CA1, CA2, CALB2, CFH, CRYAB, HSP90AA1, HSP90B1, IGHA2, ITGA6, MCAM, PARP1, RRAS, SERPING1, SRSF1
Cancer, Organismal Injury and Abnormalities, Reproductive System Disease	Uterine carcinoma	0.000478			72	ACSL1, AGT, AKR1C1/AKR1C2, ALDH4A1, ANK1, APOB, C1QC, C4BPA, C8A, C8B, CA1, CAD, CALB2, CES1, COL4A2, COPB1, COPE, CRABP2, CSE1L, DCLK1, DHX9, DSP, EIF4G1, EPRS, FBLN2, FBN1, FGA, GBE1, GFPT1, HARS, HDLBP, HNRNPF, HNRNPL, HNRNPU, HP, HSP90AA1, HSP90B1, HSPD1, ITGA1, ITGA6, ITIH2, ITIH4, LAMA4, LAMB1, LTF, MGLL, MYH11, MYO1C, NOP56, NPM1, ORM1, PARVA, PCBP1, PGM1, PLG, PON1, PRKDC, PSMC5, RPL5, RP…
Neurological Disease	Frontotemporal lobar degeneration or amyotrophic lateral sclerosis	0.000483			11	ACTB, COL1A2, EIF4A1, EZR, FUS, HNRNPA2B1, MCAM, PON1, S100A4, SERPINA3, TF
Cancer, Organismal Injury and Abnormalities	Benign neoplasia	0.000483			27	APCS, APOA1, APOE, C4A/C4B, CA1, CA2, CALB2, CFH, COL1A2, COL4A2, CRABP2, CRYAB, DCLK1, DDX6, FABP4, FBN1, HSP90AA1, HSP90B1, IGHA2, ITGA6, MAOA, MCAM, PARP1, RRAS, SERPING1, SRSF1, TNC
Cardiovascular Disease	Occlusion of blood vessel	0.000493			17	APCS, APOA1, APOB, APOE, CA1, CA2, F2, FGA, GBE1, HBA1/HBA2, IMPDH2, PARVA, PLG, PON1, SERPINA3, SERPINC1, SORBS1
Antimicrobial Response, Inflammatory Response	Antibacterial response	0.000496			6	CTSG, IGHA1, IGHA2, IGKV3-20, LTF, PGLYRP2
Cell-To-Cell Signaling and Interaction, Hematological System Development and Function, Immune Cell Trafficking	Binding of granulocytes	0.000496		0.028	6	CFH, CTSG, F2, FGA, LTF, SERPINA1
Cardiovascular Disease, Organismal Injury and Abnormalities	Infarction	0.000522			10	AGT, APOA1, APOB, APOE, C4A/C4B, F2, PLG, PON1, SERPINC1, SERPINF2
Cancer, Organismal Injury and Abnormalities	Tumorigenesis of benign tumor	0.000524			19	APCS, APOA1, APOE, C4A/C4B, CA1, CA2, CALB2, CFH, CRYAB, DDX6, HSP90AA1, HSP90B1, IGHA2, ITGA6, MCAM, PARP1, RRAS, SERPING1, SRSF1
Cancer, Organismal Injury and Abnormalities, Reproductive System Disease	Endometrial carcinoma	0.000526			68	ACSL1, AGT, AKR1C1/AKR1C2, ALDH4A1, ANK1, APOB, C1QC, C4BPA, C8A, C8B, CA1, CAD, CES1, COL4A2, COPB1, COPE, CRABP2, CSE1L, DCLK1, DHX9, DSP, EIF4G1, EPRS, FBLN2, FBN1, FGA, GBE1, GFPT1, HARS, HDLBP, HNRNPF, HNRNPL, HNRNPU, HP, HSP90AA1, HSP90B1, HSPD1, ITGA1, ITGA6, ITIH2, ITIH4, LAMA4, LAMB1, LTF, MGLL, MYH11, MYO1C, NOP56, NPM1, ORM1, PARVA, PCBP1, PGM1, PLG, PON1, PRKDC, PSMC5, RPL5, SERPINC1,…
Cell Morphology, Cellular Assembly and Organization, Cellular Function and Maintenance	Formation of lamellipodia	0.000529		1.478	6	ARPC2, C1QBP, HRG, ITGA6, PARVA, RAC2
Cancer, Hematological Disease, Organismal Injury and Abnormalities	Bone marrow cancer	0.000531			40	ACTB, ALDH4A1, ANPEP, APOB, C4A/C4B, COL6A6, DHX9, EIF4A1, EIF4G1, F12, HBA1/HBA2, HBG1, HSPA5, HSPD1, IARS, IMPDH2, IPO7, MGLL, NPM1, NQO1, ORM1, PARP1, PGLYRP2, PGM1, PRKDC, RPL13, RPL3, RPL4, RPL5, RPL6, RPS12, RPS3A, RUVBL2, SARS, SERPINC1, SERPIND1, SRSF1, TF, TNC, XPO1
Cardiovascular Disease, Organismal Injury and Abnormalities, Skeletal and Muscular Disorders	Myocardial infarction	0.000532			9	AGT, APOA1, APOE, C4A/C4B, F2, PLG, PON1, SERPINC1, SERPINF2
Immunological Disease	Hypersensitive reaction	0.000538			13	BGN, CAPG, CAT, FABP4, GARS, HBB, IGHG1, ITGA6, MCAM, NAGK, TPM1, TPM3, XRCC6
Cardiovascular Disease, Organismal Injury and Abnormalities	Vaso-occlusion	0.000568			17	APCS, APOA1, APOB, APOE, CA1, CA2, F2, FGA, GBE1, HBA1/HBA2, IMPDH2, PARVA, PLG, PON1, SERPINA3, SERPINC1, SORBS1
Cancer, Organismal Injury and Abnormalities	Metastasis	0.000578			22	AKR1C1/AKR1C2, AKR1C3, ANPEP, APOE, C4A/C4B, CAPG, COL4A2, CRABP2, CSE1L, EIF4A1, F2, FUS, HSP90AA1, HSP90B1, IMPDH2, LTF, NPM1, NQO1, PARP1, S100A4, SERPINA1, SERPINC1
Endocrine System Disorders, Gastrointestinal Disease, Immunological Disease, Metabolic Disease, Organismal Injury and Abnormalities	Insulin-dependent diabetes mellitus	0.00058			11	ACSL1, AGT, ALDH2, CA1, CA2, CFB, COL1A2, DDX39B, HBA1/HBA2, IMPDH2, PGM1
Organismal Injury and Abnormalities, Renal and Urological Disease	End stage renal disease	0.00058			7	AGT, C4A/C4B, F2, IMPDH2, KNG1, SERPINC1, TTR
DNA Replication, Recombination, and Repair	DNA damage	0.000586		-1.117	8	AGT, CAT, EIF4G1, GAPDH, NQO1, PARP1, PRKDC, XRCC5
Cell-To-Cell Signaling and Interaction, Hematological System Development and Function, Immune Cell Trafficking, Inflammatory Response	Binding of macrophages	0.000588			3	APOE, APOH, ORM1
Cardiovascular System Development and Function, Hematological System Development and Function	Systolic pressure	0.000588			3	ALDH2, APOB, PON1
Infectious Diseases	Dengue hemorrhagic fever	0.00059			4	F12, F2, FGA, SERPINC1
Cardiovascular System Development and Function, Cell-To-Cell Signaling and Interaction	Binding of endothelial cell lines	0.000592		1.172	5	APOE, F2, NT5E, SERPINA1, SERPINF2
Post-Translational Modification, Protein Folding	Folding of protein	0.000592			5	APCS, HSP90AA1, HSPA8, HSPD1, RUVBL2
Endocrine System Disorders, Gastrointestinal Disease, Metabolic Disease, Organismal Injury and Abnormalities	Non-insulin-dependent diabetes mellitus	0.000598			15	AGT, ALDH2, APOB, CA1, CA2, COL1A2, FAH, HBA1/HBA2, HP, HSPA5, IMPDH2, MAOA, RAC2, TF, TNC
Cardiovascular Disease, Hereditary Disorder, Organismal Injury and Abnormalities, Skeletal and Muscular Disorders	Familial cardiomyopathy	0.000611			7	APOA1, CRYAB, DSP, ILK, LAMA4, TPM1, TTR
Lipid Metabolism, Molecular Transport, Small Molecule Biochemistry	Transport of steroid	0.00064		-1.252	6	AKR1C1/AKR1C2, APOA1, APOB, APOE, HSPA8, PON1
Lipid Metabolism, Small Molecule Biochemistry, Vitamin and Mineral Metabolism	Synthesis of steroid	0.000642		0.075	7	ACLY, AGT, APOA1, CES1, HSPA8, ITGA6, SERPINA1
Cardiovascular System Development and Function, Hematological System Development and Function	Blood pressure	0.000643			5	AGT, ALDH2, APOB, COL1A2, PON1
Cardiovascular Disease, Hereditary Disorder, Organismal Injury and Abnormalities, Skeletal and Muscular Disorders	Familial dilated cardiomyopathy	0.000643			5	CRYAB, DSP, ILK, LAMA4, TPM1
Cancer, Gastrointestinal Disease, Hepatic System Disease, Organismal Injury and Abnormalities	Biliary tract cancer	0.000643			13	AMBP, FGA, GC, HPX, HSP90AA1, HSP90B1, KNG1, LAMB1, MYH11, NQO1, PRKDC, RPL4, SERPINC1
Cancer, Gastrointestinal Disease, Organismal Injury and Abnormalities	Oral cancer	0.000653			12	BGN, CRYAB, EZR, HSP90AA1, HSP90B1, ITGA6, LAMA4, MGLL, NPM1, RPL10, TNC, TPM1
Cancer, Organismal Injury and Abnormalities	Adenocarcinoma	0.000657			196	ACADS, ACLY, ACO1, ACSL1, ACTR2, ACTR3, AFM, AGT, AHSG, AKR1C1/AKR1C2, ALAD, ALDH2, ALDH4A1, AMBP, ANK1, ANP32A, ANPEP, API5, APOB, APOD, APOE, ARPC2, BGN, BLVRB, C1QC, C4A/C4B, C4BPA, C8A, C8B, CA1, CA2, CACYBP, CAD, CALB2, CAPG, CAT, CES1, CFB, CFD, CFH, CFI, COL1A2, COL4A2, COL6A6, COPB1, COPE, CRABP2, CSE1L, CTSG, DCLK1, DDX39B, DDX6, DHX15, DHX9, DSP, ECHDC1, EFHD2, EFTUD2, EIF4A1, EIF4G1, E…
Connective Tissue Disorders, Hematological Disease, Organismal Injury and Abnormalities	Thalassemia	0.000665			4	HBA1/HBA2, HBB, HBD, IMPDH2
Cardiovascular Disease, Organismal Injury and Abnormalities, Skeletal and Muscular Disorders	Hypertrophic cardiomyopathy	0.000675			7	CRYAB, DSP, ILK, LAMA4, TPM1, TTR, TYMP
Metabolic Disease	Disorder of lipid metabolism	0.000691			9	ACADS, APOA1, APOB, APOE, FABP4, FBN1, IMPDH2, LIPE, PON1
Cell Morphology, Cellular Function and Maintenance, DNA Replication, Recombination, and Repair	Double-stranded DNA break repair of cells	0.000696		-1.624	5	NPM1, PARP1, PRKDC, XRCC5, XRCC6
Cardiovascular Disease, Hereditary Disorder, Organismal Injury and Abnormalities	Catecholaminergic polymorphic ventricular tachycardia type 1	0.000729			3	DSP, LAMA4, TPM1
Cellular Compromise, Lipid Metabolism, Small Molecule Biochemistry	Peroxidation of lipid	0.000729			3	CAT, CFH, PON1
Post-Translational Modification, Protein Folding	Refolding of protein	0.000729			3	HSP90AA1, HSPA8, HSPD1
Organismal Injury and Abnormalities, Renal and Urological Disease	Failure of kidney	0.000743			9	AGT, APOB, C4A/C4B, F2, HBA1/HBA2, IMPDH2, KNG1, SERPINC1, TTR
Cellular Movement, Hematological System Development and Function, Immune Cell Trafficking, Inflammatory Response	Cell movement of neutrophils	0.000745		-0.753	7	APOA1, C1QBP, CFH, CTSG, RAC2, SERPINA1, SERPINC1
Lipid Metabolism, Small Molecule Biochemistry, Vitamin and Mineral Metabolism	Homeostasis of cholesterol	0.000747			4	AKR1C1/AKR1C2, APOA1, APOB, APOE
Cell-To-Cell Signaling and Interaction, Hematological System Development and Function, Inflammatory Response	Immune response of neutrophils	0.000747		-1.225	4	ANPEP, APCS, CFH, IGHA1
Organismal Injury and Abnormalities, Renal and Urological Disease	Kidney stones	0.000747			4	AHSG, CA1, CA2, PLG
Cardiovascular Disease, Organismal Injury and Abnormalities, Skeletal and Muscular Disorders	Primary dilated cardiomyopthy	0.000753			5	CRYAB, DSP, ILK, LAMA4, TPM1
Hematological Disease, Metabolic Disease	Hyperlipoproteinemia	0.000767			6	APOA1, APOB, APOE, F2, IMPDH2, ITIH4
Cancer, Gastrointestinal Disease, Hepatic System Disease, Organismal Injury and Abnormalities	Bile duct carcinoma	0.000779			11	AMBP, FGA, GC, HPX, HSP90AA1, HSP90B1, KNG1, LAMB1, MYH11, RPL4, SERPINC1
DNA Replication, Recombination, and Repair	Double-stranded DNA break repair	0.000781		-0.971	7	FUS, NPM1, PARP1, PRKDC, TRIM28, XRCC5, XRCC6
Cardiovascular Disease, Hereditary Disorder, Organismal Injury and Abnormalities	Familial heart disease	0.0008			10	APOA1, COL1A2, CRYAB, DSP, EFTUD2, FBN1, ILK, LAMA4, TPM1, TTR
Cell Signaling, Molecular Transport, Vitamin and Mineral Metabolism	Quantity of Ca2+	0.0008	Decreased	-2.306	10	AGT, F2, GNA11, HBA1/HBA2, HSP90AA1, HSPA5, KNG1, MCAM, ORM1, PLG
Cancer, Gastrointestinal Disease, Organismal Injury and Abnormalities	Oral cavity carcinoma	0.000801			11	BGN, EZR, HSP90AA1, HSP90B1, ITGA6, LAMA4, MGLL, NPM1, RPL10, TNC, TPM1
Inflammatory Response	Inflammation of absolute anatomical region	0.000802			19	APOA1, APOB, APOE, C4A/C4B, CA1, CA2, CAPG, COL1A2, F2, GC, HBA1/HBA2, HSPA5, IGHG4, IMPDH2, LTF, MGLL, S100A4, TF, TYMP
Cardiovascular Disease, Hematological Disease, Organismal Injury and Abnormalities	Aplastic anemia	0.000814			6	C4A/C4B, CAT, IMPDH2, NQO1, RPL5, RPS17
Infectious Diseases, Inflammatory Disease, Organismal Injury and Abnormalities, Respiratory Disease	Severe acute respiratory syndrome	0.00082			7	ACSL1, ANPEP, GAPDH, HBG1, HP, LTF, SERPINA1
Organismal Injury and Abnormalities, Reproductive System Disease	Benign pelvic disease	0.000834			21	ACTB, APOE, C4BPA, CFH, CRABP2, DDX6, EZR, FBN1, IGHG2, ITGA1, ITGA6, LAMA4, LTF, MAOA, MGLL, ORM2, PARVA, PON1, SORBS1, TNC, XRCC6
Cancer, Organismal Injury and Abnormalities, Reproductive System Disease	Male genital neoplasm	0.000854			86	ACADS, ACLY, ACO1, AFM, AGT, AKR1C3, ALDH2, ALDH4A1, ANK1, API5, APOA1, APOB, APOD, ASPH, C4A/C4B, C8B, CA2, CAD, CES1, CFB, CFH, CFI, COL4A2, COL6A6, CSE1L, DCLK1, DSP, EFHD2, EFTUD2, EIF4G2, F2, FBLN2, FBLN5, FBN1, FGA, GC, GFPT1, GNA11, HBA1/HBA2, HNRNPH1, HNRNPK, HSP90AA1, HSP90B1, HSPA5, HSPA8, IGKC, ILF3, ITGA6, ITIH2, KNG1, LAMA4, LIPE, LRPPRC, LTF, ME1, ME2, MYH11, MYO1C, NOP56, ORM1, ORM…
Cellular Movement, Hematological System Development and Function, Immune Cell Trafficking	Migration of mononuclear leukocytes	0.000856		-1.82	9	AGT, CTSG, EZR, F2, HARS, HSPD1, ITGA6, MCAM, PLG
Cell Death and Survival	Killing of cells	0.00086	Decreased	-2.586	7	CFH, HNRNPK, HRG, HSPA5, IGHG1, LTF, PARP1
Cardiovascular Disease, Organismal Injury and Abnormalities	Atherosclerosis	0.000862			15	APCS, APOA1, APOB, APOE, CA1, CA2, F2, GBE1, HBA1/HBA2, IMPDH2, PARVA, PLG, PON1, SERPINC1, SORBS1
Cell-To-Cell Signaling and Interaction	Adhesion of myeloid cells	0.000863		-1.568	6	APOH, CFH, CTSG, F2, FGA, SERPINA1
Cancer, Organismal Injury and Abnormalities	Connective or soft tissue tumor	0.000864			36	ANK1, ANPEP, APOB, CALB2, CFH, COL1A2, COL4A2, CRABP2, DDX6, EFTUD2, EIF4G1, EIF4G2, EZR, F2, FABP4, FBLN2, FBN1, FUS, HSP90AA1, HSP90B1, HYOU1, IMPDH2, ITGA1, LAMB1, LIPE, LRPPRC, MAOA, MYO1C, PARP1, PLG, PRKDC, RPS3A, SERPINA1, SERPINC1, TNC, XPO1
Developmental Disorder, Hematological Disease, Hereditary Disorder, Immunological Disease, Organismal Injury and Abnormalities	Congenital afibrinogenemia	0.000872			2	F2, FGA
Ophthalmic Disease, Organismal Injury and Abnormalities	Ectopia lentis	0.000872			2	ASPH, FBN1
Hereditary Disorder, Metabolic Disease, Organismal Injury and Abnormalities, Renal and Urological Disease	Familial visceral amyloidosis, ostertag type	0.000872			2	APOA1, FGA
Tissue Development	Formation of elastic fibers	0.000872			2	FBLN5, MYH11
Cardiovascular Disease, Neurological Disease, Organismal Injury and Abnormalities	Hemorrhagic stroke	0.000872			2	F2, SERPINC1
Cancer, Gastrointestinal Disease, Organismal Injury and Abnormalities	Inoperable anal cancer	0.000872			2	HSP90AA1, HSP90B1
Cancer, Gastrointestinal Disease, Organismal Injury and Abnormalities	Locally advanced HER2 positive esophageal adenocarcinoma	0.000872			2	HSP90AA1, HSP90B1
Cancer, Gastrointestinal Disease, Organismal Injury and Abnormalities	Metastatic HER2 positive esophageal adenocarcinoma	0.000872			2	HSP90AA1, HSP90B1
Cancer, Gastrointestinal Disease, Organismal Injury and Abnormalities	Metastatic anal carcinoma	0.000872			2	HSP90AA1, HSP90B1
Cardiovascular Disease, Inflammatory Disease, Organismal Injury and Abnormalities	Phlebitis	0.000872			2	F2, PLG
Small Molecule Biochemistry	Production of NADPH	0.000872			2	ME1, ME2
Cancer, Gastrointestinal Disease, Organismal Injury and Abnormalities	Recurrent HER2 positive esophageal adenocarcinoma	0.000872			2	HSP90AA1, HSP90B1
Cancer, Gastrointestinal Disease, Organismal Injury and Abnormalities	Recurrent HER2 positive gastric adenocarcinoma	0.000872			2	HSP90AA1, HSP90B1
Cancer, Gastrointestinal Disease, Organismal Injury and Abnormalities	Recurrent HER2 positive gastroesophageal junction adenocarcinoma	0.000872			2	HSP90AA1, HSP90B1
Endocrine System Development and Function, Small Molecule Biochemistry	Reduction of hormone	0.000872			2	AKR1C1/AKR1C2, AKR1C3
Cardiovascular Disease, Ophthalmic Disease, Organismal Injury and Abnormalities	Retinal artery occlusion	0.000872			2	PLG, SERPINC1
Cancer, Gastrointestinal Disease, Organismal Injury and Abnormalities, Respiratory Disease	Stage I squamous cell carcinoma of nasopharynx	0.000872			2	HSP90AA1, HSP90B1
Cancer, Gastrointestinal Disease, Organismal Injury and Abnormalities, Respiratory Disease	Stage I undifferentiated nasopharyngeal carcinoma	0.000872			2	HSP90AA1, HSP90B1
Cancer, Gastrointestinal Disease, Organismal Injury and Abnormalities, Respiratory Disease	Stage II squamous cell carcinoma of nasopharynx	0.000872			2	HSP90AA1, HSP90B1
Cancer, Gastrointestinal Disease, Organismal Injury and Abnormalities, Respiratory Disease	Stage II undifferentiated nasopharyngeal carcinoma	0.000872			2	HSP90AA1, HSP90B1
Cancer, Organismal Injury and Abnormalities, Reproductive System Disease	Stage II-III basal-like breast cancer	0.000872			2	HSP90AA1, HSP90B1
Cancer, Organismal Injury and Abnormalities, Reproductive System Disease	Stage II-III invasive non-metastatic breast cancer	0.000872			2	HSP90AA1, HSP90B1
Cancer, Gastrointestinal Disease, Organismal Injury and Abnormalities, Respiratory Disease	Stage III squamous cell carcinoma of nasopharynx	0.000872			2	HSP90AA1, HSP90B1
Cancer, Gastrointestinal Disease, Organismal Injury and Abnormalities, Respiratory Disease	Stage III undifferentiated nasopharyngeal carcinoma	0.000872			2	HSP90AA1, HSP90B1
Cancer, Gastrointestinal Disease, Organismal Injury and Abnormalities, Respiratory Disease	Stage IV squamous cell carcinoma of nasopharynx	0.000872			2	HSP90AA1, HSP90B1
Cancer, Gastrointestinal Disease, Organismal Injury and Abnormalities, Respiratory Disease	Stage IV undifferentiated nasopharyngeal carcinoma	0.000872			2	HSP90AA1, HSP90B1
Cancer, Gastrointestinal Disease, Organismal Injury and Abnormalities, Respiratory Disease	Stage IVA recurrent nasopharyngeal carcinoma	0.000872			2	HSP90AA1, HSP90B1
Cancer, Organismal Injury and Abnormalities, Reproductive System Disease	Stage IVB cervical carcinoma	0.000872			2	HSP90AA1, HSP90B1
Cancer, Gastrointestinal Disease, Organismal Injury and Abnormalities	Symptomatic stage metastatic anal cancer	0.000872			2	HSP90AA1, HSP90B1
Cancer, Gastrointestinal Disease, Organismal Injury and Abnormalities	Symptomatic stage recurrent anal cancer	0.000872			2	HSP90AA1, HSP90B1
Cancer, Gastrointestinal Disease, Organismal Injury and Abnormalities, Respiratory Disease	TNM stage N2c oropharyngeal carcinoma	0.000872			2	HSP90AA1, HSP90B1
Cancer, Gastrointestinal Disease, Organismal Injury and Abnormalities, Respiratory Disease	TNM stage N3 oropharyngeal carcinoma	0.000872			2	HSP90AA1, HSP90B1
Cancer, Gastrointestinal Disease, Organismal Injury and Abnormalities, Respiratory Disease	TNM stage T4 oropharyngeal carcinoma	0.000872			2	HSP90AA1, HSP90B1
Cancer, Gastrointestinal Disease, Organismal Injury and Abnormalities	Unresectable HER2 positive esophageal adenocarcinoma	0.000872			2	HSP90AA1, HSP90B1
Infectious Diseases	Infection of kidney cell lines	0.000873		1.358	12	APCS, CAD, CRYAB, DHX15, HNRNPH1, HSPA5, ILF3, PGM1, PSMC5, RPL3, RPL5, SNRPD3
Organismal Injury and Abnormalities	Ulcer	0.000878			5	COL1A2, COL4A2, F2, FGA, SERPINC1
Cellular Movement, Hematological System Development and Function, Immune Cell Trafficking	Cell movement of granulocytes	0.000887		-1.049	8	APOA1, C1QBP, CFH, CTSG, PLG, RAC2, SERPINA1, SERPINC1
Cell-To-Cell Signaling and Interaction, Reproductive System Development and Function	Adhesion of gonadal cell lines	0.000889			3	FGA, ITGA1, LTF
Infectious Diseases	Infection of leukocyte cell lines	0.000889			3	ACTR3, CFI, DHX9
Cancer, Organismal Injury and Abnormalities	Advanced malignant solid tumor	0.000892			22	AKR1C1/AKR1C2, AKR1C3, ANPEP, C4A/C4B, CALB2, CAPG, CFH, COL4A2, CRABP2, CSE1L, EIF4A1, F2, HSP90AA1, HSP90B1, LTF, MCAM, NQO1, PARP1, RRAS, S100A4, SERPINC1, SERPING1
Cancer, Organismal Injury and Abnormalities, Reproductive System Disease	Prostate Cancer and Tumors	0.000898			85	ACADS, ACLY, ACO1, AFM, AGT, AKR1C3, ALDH2, ALDH4A1, ANK1, API5, APOA1, APOB, APOD, ASPH, C4A/C4B, C8B, CA2, CAD, CES1, CFB, CFH, CFI, COL4A2, COL6A6, CSE1L, DCLK1, DSP, EFHD2, EFTUD2, EIF4G2, F2, FBLN2, FBLN5, FBN1, FGA, GC, GFPT1, GNA11, HBA1/HBA2, HNRNPH1, HNRNPK, HSP90AA1, HSP90B1, HSPA5, HSPA8, IGKC, ILF3, ITGA6, ITIH2, KNG1, LAMA4, LIPE, LRPPRC, LTF, ME1, ME2, MYH11, MYO1C, NOP56, ORM1, ORM…
Cellular Movement, Renal and Urological System Development and Function	Migration of kidney cell lines	0.000913		0.64	6	EZR, FBLN2, FGA, HARS, ITGA1, SARS
Cell-To-Cell Signaling and Interaction, Hematological System Development and Function, Immune Cell Trafficking, Inflammatory Response	Activation of leukocytes	0.000923		-0.639	11	APOE, GC, HSPD1, IGHG1, IGHG3, KNG1, NT5E, PLG, RAB6A, SERPING1, TNC
Cell-To-Cell Signaling and Interaction, Hematological System Development and Function, Immune Cell Trafficking	Binding of antigen presenting cells	0.000931		-0.883	4	APOE, APOH, ITGA6, ORM1
Cancer, Organismal Injury and Abnormalities, Reproductive System Disease	Nonmetastatic breast carcinoma	0.000931			4	HSP90AA1, HSP90B1, PARP1, TF
Cardiovascular Disease, Developmental Disorder, Hematological Disease, Organismal Injury and Abnormalities	Congenital aplastic anemia	0.000945			5	CAT, IMPDH2, NQO1, RPL5, RPS17
Cancer, Gastrointestinal Disease, Organismal Injury and Abnormalities	Oral tumor	0.000948			35	ASPH, BGN, CAD, COL4A2, CRYAB, DDX6, DHX15, DSP, EZR, HNRNPH1, HNRNPM, HSP90AA1, HSP90B1, HSPB6, IARS, ILF3, ITGA6, KANK2, LAMA4, LRG1, LRPPRC, MAOA, ME1, ME2, MGLL, NCL, NPM1, PARP1, PCBP1, RPL10, SFPQ, SPTA1, SYNCRIP, TNC, TPM1
Cancer, Neurological Disease, Organismal Injury and Abnormalities	Central nervous system tumor	0.000958			35	AKR1C1/AKR1C2, ALAD, ALDH2, CA1, CA2, CALB2, CAT, CFI, COL1A2, COL4A2, EIF4G2, GNA11, HNRNPA2B1, HSP90AA1, HSP90B1, HSPA5, HSPA8, HYOU1, IMPDH2, KANK2, LTF, MGLL, MYH11, NPM1, PARP1, PLG, PRKDC, RPL5, S100A4, SERPINC1, SERPING1, SPTA1, TF, TNC, TNPO1
Cardiovascular Disease, Organismal Injury and Abnormalities	Advanced stage peripheral arterial disease	0.000959			8	APOE, CACYBP, CAPG, CFH, COL1A2, HBA1/HBA2, HBB, RUVBL2
Protein Synthesis	Oligomerization of protein	0.000998			8	AKR1C1/AKR1C2, ALAD, CRYAB, HBA1/HBA2, HBB, NPM1, STOM, TRIM28
Cardiovascular System Development and Function, Cellular Movement	Migration of endothelial cells	0.001		-0.445	11	AGT, APOE, COL4A2, CRYAB, GNA11, HRG, HSPA5, MCAM, NCL, ORM1, PLG
Cancer, Hematological Disease, Immunological Disease, Organismal Injury and Abnormalities	Acute leukemia	0.00102			38	ACTB, ALDH4A1, ANPEP, APOB, C4A/C4B, COL6A6, DHX9, EIF4A1, EIF4G1, F12, F2, HBA1/HBA2, HBG1, HSP90AA1, HSP90B1, HSPA5, HSPD1, IARS, IGKC, IMPDH2, IPO7, MGLL, NPM1, NQO1, ORM1, PARP1, PGM1, PRKDC, RPL10, RPL3, RPL6, RPS12, RPS3A, RUVBL2, SARS, SERPIND1, TF, TNC
Connective Tissue Disorders, Immunological Disease, Inflammatory Disease, Inflammatory Response, Organismal Injury and Abnormalities, Skeletal and Muscular Disorders	Early stage rheumatoid arthritis	0.00102			6	IGHG1, RPS3, S100A10, SNRNP200, SPTA1, TRIM28
Cell-To-Cell Signaling and Interaction, Hematological System Development and Function, Inflammatory Response, Organismal Functions	Activation of blood platelets	0.00103			4	APOE, CTSG, F2, HRG
Cancer, Organismal Injury and Abnormalities	Abdominal carcinoma	0.00105			158	ACADS, ACLY, ACO1, ACSL1, ACTR2, ACTR3, AFM, AGT, AHSG, AKR1C1/AKR1C2, ALDH2, ALDH4A1, AMBP, ANK1, ANP32A, ANPEP, API5, APOB, APOD, APOE, ARPC2, BLVRB, C1QC, C4A/C4B, C4BPA, C8A, C8B, CA1, CA2, CACYBP, CAD, CALB2, CES1, CFB, CFH, CFI, COL1A2, COL4A2, COL6A6, COPB1, COPE, CRABP2, CSE1L, CTSG, DCLK1, DDX39B, DDX6, DHX15, DHX9, DSP, EIF4A1, EIF4G1, EIF4G2, EPRS, F2, FAH, FBL, FBLN2, FBLN5, FBN1, FGA…
Cell-To-Cell Signaling and Interaction, Cellular Growth and Proliferation	Induction of blood cells	0.00107			3	CAT, F2, S100A4
Cancer, Organismal Injury and Abnormalities	Primary solid tumor	0.00108			15	ALAD, CSE1L, FABP4, HSP90AA1, HSP90B1, ILF2, ILF3, KANK2, LTF, MGLL, MYH11, PARP1, SERPINA1, TF, TNC
Cancer, Organismal Injury and Abnormalities	Head and neck neoplasia	0.00111			82	AGT, AKR1C1/AKR1C2, AKR1C3, ALAD, ANP32A, APCS, APOA1, ASPH, BGN, CA1, CA2, CAD, CALB2, CFB, CFI, COL1A2, COL4A2, COL6A6, CRYAB, DCLK1, DDX6, DHX15, DHX9, DSP, ECHDC1, EFTUD2, EIF4G2, EZR, FBLN2, FBN1, GNA11, HDLBP, HNRNPH1, HNRNPK, HNRNPM, HSP90AA1, HSP90B1, HSPA8, HSPB6, HYOU1, IARS, ILF3, IMPDH2, ITGA6, KANK2, LAMA4, LRG1, LRPPRC, LTF, MAOA, ME1, ME2, MGLL, MYH11, MYO1C, NCL, NPM1, ORM1, PARP1…
Cardiovascular Disease, Organismal Injury and Abnormalities, Skeletal and Muscular Disorders	Acute myocardial infarction	0.00113			7	AGT, APOA1, C4A/C4B, F2, PLG, PON1, SERPINC1
Cardiovascular Disease, Organismal Injury and Abnormalities	Occlusion of artery	0.00115			16	APCS, APOA1, APOB, APOE, CA1, CA2, F2, GBE1, HBA1/HBA2, IMPDH2, PARVA, PLG, PON1, SERPINA3, SERPINC1, SORBS1
Cell-To-Cell Signaling and Interaction, Cellular Assembly and Organization, Tissue Development	Adhesion of cell-associated matrix	0.00117			5	FBLN5, FGA, ILK, ITGA1, SORBS1
Hematological Disease, Hereditary Disorder, Organismal Injury and Abnormalities	Constitutional bone marrow failure syndrome	0.00117			5	CAT, IMPDH2, NQO1, RPL5, RPS17
Cancer, Organismal Injury and Abnormalities	Abdominal adenocarcinoma	0.00118			155	ACADS, ACLY, ACO1, ACSL1, ACTR2, ACTR3, AFM, AGT, AHSG, AKR1C1/AKR1C2, ALDH2, ALDH4A1, AMBP, ANK1, ANP32A, ANPEP, API5, APOB, APOD, APOE, ARPC2, BLVRB, C1QC, C4A/C4B, C4BPA, C8A, C8B, CA1, CA2, CACYBP, CAD, CALB2, CES1, CFB, CFH, CFI, COL1A2, COL4A2, COL6A6, COPB1, COPE, CRABP2, CSE1L, CTSG, DCLK1, DDX39B, DDX6, DHX15, DHX9, DSP, EIF4A1, EIF4G1, EIF4G2, EPRS, F2, FAH, FBL, FBLN2, FBLN5, FBN1, FGA…
Cancer, Organismal Injury and Abnormalities, Reproductive System Disease	Endometrial adenocarcinoma	0.00119			63	ACSL1, AGT, AKR1C1/AKR1C2, ALDH4A1, ANK1, APOB, C1QC, C4BPA, C8A, C8B, CA1, CAD, CES1, COL4A2, COPB1, COPE, CRABP2, CSE1L, DCLK1, DHX9, DSP, EIF4G1, EPRS, FBN1, FGA, GBE1, GFPT1, HARS, HDLBP, HNRNPF, HNRNPL, HNRNPU, HP, HSP90AA1, HSP90B1, HSPD1, ITGA6, ITIH2, ITIH4, LAMA4, LAMB1, LTF, MYH11, NOP56, NPM1, ORM1, PARVA, PCBP1, PGM1, PON1, PRKDC, PSMC5, RPL5, SERPINC1, SNRNP200, SPTA1, SPTB, TNC, TNP…
Cancer, Organismal Injury and Abnormalities, Reproductive System Disease	Cervical neoplasia	0.00119			16	ACTR3, CALB2, COL4A2, HBA1/HBA2, HBB, HSP90AA1, HSP90B1, ITGA6, PRKDC, RPS12, SERPINA3, SERPINA4, SERPINC1, TPM1, TPM3, XPO1
Cancer, Hematological Disease, Organismal Injury and Abnormalities	Myeloid neoplasm	0.00119			40	ACTB, ALDH4A1, ANPEP, APOB, C4A/C4B, COL6A6, DHX9, EIF4A1, EIF4G1, F12, HBA1/HBA2, HBG1, HSPA5, HSPD1, IARS, IMPDH2, IPO7, MGLL, NPM1, NQO1, ORM1, PARP1, PGLYRP2, PGM1, PRKDC, RPL13, RPL3, RPL4, RPL5, RPL6, RPS12, RPS3A, RUVBL2, SARS, SERPINC1, SERPIND1, SRSF1, TF, TNC, XPO1
Cancer, Organismal Injury and Abnormalities, Reproductive System Disease	Malignant neoplasm of male genital organ	0.00123			85	ACADS, ACLY, ACO1, AFM, AGT, AKR1C3, ALDH2, ALDH4A1, ANK1, API5, APOA1, APOB, APOD, ASPH, C4A/C4B, C8B, CA2, CAD, CES1, CFB, CFH, CFI, COL4A2, COL6A6, CSE1L, DCLK1, DSP, EFHD2, EFTUD2, EIF4G2, F2, FBLN2, FBLN5, FBN1, FGA, GC, GFPT1, HBA1/HBA2, HNRNPH1, HNRNPK, HSP90AA1, HSP90B1, HSPA5, HSPA8, IGKC, ILF3, ITGA6, ITIH2, KNG1, LAMA4, LIPE, LRPPRC, LTF, ME1, ME2, MYH11, MYO1C, NOP56, ORM1, ORM2, PARP…
Gastrointestinal Disease, Hematological Disease, Immunological Disease, Inflammatory Disease, Organismal Injury and Abnormalities	Eosinophilia of esophagus	0.00126			5	CA2, CES1, CFI, IGHG1, IGKC
Cardiovascular Disease, Neurological Disease, Organismal Injury and Abnormalities	Infarction of cerebrum	0.00126			5	APOA1, APOB, F2, PLG, SERPINC1
Cellular Movement, Connective Tissue Development and Function	Cell movement of fibroblasts	0.00126		-0.985	4	AGT, APOE, F12, FBN1
Cellular Assembly and Organization, Cellular Function and Maintenance	Organization of filaments	0.00127			6	COL1A2, DSP, RAC2, SERPINC1, SERPINF2, SPTA1
Cancer, Organismal Injury and Abnormalities, Reproductive System Disease	Prostate cancer	0.00133			84	ACADS, ACLY, ACO1, AFM, AGT, AKR1C3, ALDH2, ALDH4A1, ANK1, API5, APOA1, APOB, APOD, ASPH, C4A/C4B, C8B, CA2, CAD, CES1, CFB, CFH, CFI, COL4A2, COL6A6, CSE1L, DCLK1, DSP, EFHD2, EFTUD2, EIF4G2, F2, FBLN2, FBLN5, FBN1, FGA, GC, GFPT1, HBA1/HBA2, HNRNPH1, HNRNPK, HSP90AA1, HSP90B1, HSPA5, HSPA8, IGKC, ILF3, ITGA6, ITIH2, KNG1, LAMA4, LIPE, LRPPRC, LTF, ME1, ME2, MYH11, MYO1C, NOP56, ORM1, ORM2, PARP…
Cancer, Organismal Injury and Abnormalities	Advanced adenocarcinoma	0.00134			10	C4A/C4B, CALB2, CFH, EIF4A1, HSP90AA1, HSP90B1, MCAM, PARP1, RRAS, SERPING1
Hereditary Disorder, Neurological Disease, Organismal Injury and Abnormalities	Familial motor neuron disease	0.00134			6	EIF4G1, FUS, GARS, HNRNPA2B1, NOP56, PON1
Connective Tissue Disorders, Hematological Disease, Organismal Injury and Abnormalities	Erythrocytosis	0.00134			5	HBA1/HBA2, HBB, SLC4A1, SPTA1, SPTB
Neurological Disease	Polyneuropathy	0.00135			8	APOA1, APOE, BGN, C4A/C4B, GARS, HARS, HSPD1, TTR
Cardiovascular Disease, Organismal Injury and Abnormalities	Cardiotoxicity	0.00139			4	CAT, HSP90AA1, HSP90B1, RAC2
Cell Morphology, Cellular Function and Maintenance, DNA Replication, Recombination, and Repair	Double-stranded DNA break repair of tumor cell lines	0.00139		-1.997	4	NPM1, PARP1, XRCC5, XRCC6
Molecular Transport, RNA Trafficking	Nuclear export of mRNA	0.00139			4	DDX39B, HNRNPA2B1, UPF1, XPO1
Cancer, Gastrointestinal Disease, Hepatic System Disease, Organismal Injury and Abnormalities	Biliary tract carcinoma	0.0014			12	AMBP, FGA, GC, HPX, HSP90AA1, HSP90B1, KNG1, LAMB1, MYH11, PRKDC, RPL4, SERPINC1
Immunological Disease	Allergy	0.00143			13	BGN, CAPG, CAT, F12, FABP4, HBB, IGHG1, ITGA6, NAGK, SERPING1, TPM1, TPM3, XRCC6
Cardiovascular Disease, Hematological Disease, Organismal Injury and Abnormalities	Acute venous thromboembolism	0.00144			2	F2, SERPINC1
Cell-To-Cell Signaling and Interaction	Attachment of melanoma cell lines	0.00144			2	ITGA6, RPSA
Cancer, Gastrointestinal Disease, Organismal Injury and Abnormalities, Respiratory Disease	CDKN2A positive oropharyngeal squamous cell carcinoma	0.00144			2	HSP90AA1, HSP90B1
Cancer, Cardiovascular Disease, Gastrointestinal Disease, Organismal Injury and Abnormalities	Cardiac adenocarcinoma	0.00144			2	NQO1, PARP1
Cancer, Organismal Injury and Abnormalities, Reproductive System Disease	Childhood teratoma	0.00144			2	HSP90AA1, HSP90B1
[truncated: 3 more rows]

## Sheet: Networks_LNxNCT
© 2000-2018 QIAGEN. All rights reserved.
Networks (LNxNCT)
[truncated: 20 more rows]

[truncated: 6 more sheets: Canonical.Pathways_LNxANT, Diseases.Functions_LNxANT, Networks_LNxANT, Canonical.Pathways_PTxLN, Diseases.Functions_PTxLN, Networks_PTxLN]
