# Supplementary material for: High-throughput mass spectrometry and bioinformatics analysis of breast cancer proteomic data
Source: Data Brief. 2019 Jun 10;25:104125. doi: 10.1016/j.dib.2019.104125 (PMC6595893; doi:10.1016/j.dib.2019.104125)
Supplement: Multimedia component 3 [file mmc3.zip]

Archive with 12 entries (12 files):
- dib_104125_10-Cicero_coi_disclosure.pdf
- dib_104125_11-Luciane_coi_disclosure.pdf
- dib_104125_12-Enilze_coi_disclosure.pdf
- dib_104125_1-Talita_coi_disclosure.pdf
- dib_104125_2-Iglenir_coi_disclosure.pdf
- dib_104125_3-Ricardo_coi_disclosure.pdf
- dib_104125_4-Aline_coi_disclosure.pdf
- dib_104125_5-Michel_coi_disclosure.pdf
- dib_104125_6-Kelly_coi_disclosure.pdf
- dib_104125_7-Fabricio_coi_disclosure.pdf
- dib_104125_8-Fabio_coi_disclosure.pdf
- dib_104125_9-Rubens_coi_disclosure.pdf
